# Supplementary material for: Operation of a TCA cycle subnetwork in the mammalian nucleus
Source: Sci Adv. 2022 Aug 31;8(35):eabq5206. doi: 10.1126/sciadv.abq5206 (PMC9432838; doi:10.1126/sciadv.abq5206)
Supplement: Supplementary file 2 — Tables S1 to S14 [file sciadv.abq5206_tables_s1_to_s14.zip]

Archive with 1 entries (1 files):
- sciadv.abq5206_tables_s1_to_s14.xlsx
