# Supplementary material for: Operation of a TCA cycle subnetwork in the mammalian nucleus
Source: Sci Adv. 2022 Aug 31;8(35):eabq5206. doi: 10.1126/sciadv.abq5206 (PMC9432838; doi:10.1126/sciadv.abq5206)
Supplement: Supplementary file 2 — Tables S1 to S14 [file sciadv.abq5206_tables_s1_to_s14.zip › sciadv.abq5206_tables_s1_to_s14.xlsx]

## Sheet: Table S1
Table S1. Mass isotopologues of each metabolite in isolated nuclei incubated with [U-13C]substrates (GC-MS data)
Name exaplanation		Substrate →	[U-13C]pyruvate	[U-13C]pyruvate	[U-13C]pyruvate	[U-13C]pyruvate	[U-13C]succinate	[U-13C]succinate	[U-13C]succinate	[U-13C]succinate	[U-13C]succinate	[U-13C]glutamine	[U-13C]glutamine	[U-13C]glutamine	[U-13C]glutamine	[U-13C]glutamine	[U-13C]glutamine	[U-13C]glutamine	[U-13C]glutamine	[U-13C]glutamine	[U-13C]citrate	[U-13C]citrate	[U-13C]citrate	[U-13C]citrate	[U-13C]citrate+Fluorocitrate	[U-13C]citrate+Fluorocitrate	[U-13C]citrate+Fluorocitrate
		Hours of incubation →	5h	5h	5h	5h	5h	5h	5h	5h	5h	1h	1h	1h	5h	5h	5h	5h	5h	5h	5h	5h	5h	5h	5h	5h	5h
		Organelle →	Nuclei	Nuclei	Nuclei	Nuclei	Nuclei	Nuclei	Nuclei	Nuclei	Nuclei	Nuclei	Nuclei	Nuclei	Nuclei	Nuclei	Nuclei	Nuclei	Nuclei	Nuclei	Nuclei	Nuclei	Nuclei	Nuclei	Nuclei	Nuclei	Nuclei
		Biological_Replicate →	R1	R2	R3	R4	R1	R2	R3	R4	R5	R1	R2	R3	R1	R2	R3	R4	R5	R6	R1	R2	R3	R4	R1	R2	R3
		Sample Name Code →	U13C_Pyr_Nuclei_R1	U13C_Pyr_Nuclei_R2	U13C_Pyr_Nuclei_R3	U13C_Pyr_Nuclei_R4	U13C_Suc_Nuclei_R1	U13C_Suc_Nuclei_R2	U13C_Suc_Nuclei_R3	U13C_Suc_Nuclei_R4	U13C_Suc_Nuclei_R5	U13C_Gln_1h_Nuclei_R1	U13C_Gln_1h_Nuclei_R2	U13C_Gln_1h_Nuclei_R3	U13C_Gln_5h_Nuclei_R1	U13C_Gln_5h_Nuclei_R2	U13C_Gln_5h_Nuclei_R3	U13C_Gln_5h_Nuclei_R4	U13C_Gln_5h_Nuclei_R5	U13C_Gln_5h_Nuclei_R6	U13C_Cit_Nuclei_R1	U13C_Cit_Nuclei_R2	U13C_Cit_Nuclei_R3	U13C_Cit_Nuclei_R4	U13C_Cit_F_Nuclei_R1	U13C_Cit_F_Nuclei_R2	U13C_Cit_F_Nuclei_R3
Metabolite Isotopologue	Retention Time (minutes)	Quantification Ion (m/z) ↓
pyruvate-M0	3.831	174	0.00296329	0.00291784	0.00258173	0.00255567
pyruvate-M1	3.831	175	0.000325863	0.000322249	0.000290357	0.000350818
pyruvate-M2	3.831	176	0.024024	0.0236292	0.0238559	0.0236705
pyruvate-M3	3.831	177	0.972687	0.973131	0.973272	0.973423
fumarate-M0	7.665	245					0.252599	0.146748	0.151505	0.0908368	0.148393	0.773251	0.768199	0.832717	0.55681	0.527593	0.591594	0.518191	0.473529	0.533111
fumarate-M1	7.665	246
fumarate-M2	7.665	247
fumarate-M3	7.665	248														0.000734263
fumarate-M4	7.665	249					0.747401	0.853252	0.848495	0.909163	0.851607	0.226749	0.231801	0.167283	0.44319	0.471673	0.408406	0.481809	0.526471	0.466889
succinate-M0	7.744	247	1	1	1	1	0.000222277	0.000237772	0.000238561	0.000160538	0.000208448	0.45481	0.450391	0.478219	0.587686	0.605341	0.611045	0.541061	0.569988	0.588513	0.198931	0.231438	0.120095	0.162448	0.538834	0.502614	0.693121
succinate-M1	7.744	248	0	0	0	0
succinate-M2	7.744	249	0	0	0	0	0.000758415	0.000799184	0.000694871	0.00072078	0.000544187
succinate-M3	7.744	250	0	0	0	0	0.0335275	0.0336903	0.0327661	0.0357635	0.0317905
succinate-M4	7.744	251	0	0	0	0	0.965492	0.965273	0.9663	0.963355	0.967457	0.54519	0.549609	0.521781	0.412314	0.394659	0.388955	0.458939	0.430012	0.411487	0.801069	0.768562	0.879905	0.837552	0.461166	0.497386	0.306879
malate-M0	9.7	245
malate-M1	9.7	246
malate-M2	9.7	247
malate-M3	9.7	248
malate-M4	9.7	249
aspartate-M0	10.094	232.1	1	1	1	1						0.152128	0.16783	0.162004	0.0627495	0.0673604	0.0695484	0.0824599	0.0697394	0.0719068
aspartate-M1	10.094	233.1	0	0	0	0
aspartate-M2	10.094	234.1	0	0	0	0
aspartate-M3	10.094	235.1	0	0	0	0						0.847872	0.83217	0.837996	0.93725	0.93264	0.930452	0.91754	0.930261	0.928093
glutamate-M0	11.362	246.1										0.0513233	0.063509	0.0510064	0.0105948	0.00902767	0.0136164	0.0127009	0.0157462	0.0124679
glutamate-M1	11.362	247.1
glutamate-M2	11.362	248.1
glutamate-M3	11.362	249.1										0.0369453	0.0347807	0.0295919	0.0356743	0.0363429	0.0327899	0.0388911	0.0332637	0.034997
glutamate-M4	11.362	250.1										0.911731	0.90171	0.919402	0.953731	0.954629	0.953594	0.948408	0.95099	0.952535
citrate-M0	13.5	375.1
citrate-M1	13.5	376.1
citrate-M2	13.5	377.1
citrate-M3	13.5	378.1
citrate-M4	13.5	379.1
citrate-M5	13.5	380.1
citrate-M6	13.5	381.1

## Sheet: Table S2
Table S2. Mass isotopologues of each metabolite in whole cell lysates incubated with [U-13C]substrates (GC-MS data)
Name exaplanation		Substrate →	[U-13C]pyruvate	[U-13C]pyruvate	[U-13C]pyruvate	[U-13C]citrate	[U-13C]citrate	[U-13C]citrate	[U-13C]citrate+Fluorocitrate	[U-13C]citrate+Fluorocitrate	[U-13C]citrate+Fluorocitrate	[U-13C]succinate	[U-13C]succinate	[U-13C]succinate	[U-13C]glutamine
		Hours of incubation →	5h	5h	5h	5h	5h	5h	5h	5h	5h	5h	5h	5h	5h
		Organelle →	Lysates	Lysates	Lysates	Lysates	Lysates	Lysates	Lysates	Lysates	Lysates	Lysates	Lysates	Lysates	Lysates
		Biological_Replicate →	R3	R2	R1	R3	R2	R1	R3	R2	R1	R3	R2	R1	R1
		Sample Name Code →	U13C_Pyr_Lysates_R3	U13C_Pyr_Lysates_R2	U13C_Pyr_Lysates_R1	U13C_Cit_Lysates_R3	U13C_Cit_Lysates_R2	U13C_Cit_Lysates_R1	U13C_Cit_F_Lysates_R3	U13C_Cit_F_Lysates_R2	U13C_Cit_F_Lysates_R1	U13C_Suc_Lysates_R3	U13C_Suc_Lysates_R2	U13C_Suc_Lysates_R1	U13C_Gln_Lysates_R1
Metabolite Isotopologue	Retention Time (minutes)	Quantification Ion (m/z) ↓
pyruvate-M0	3.831	174	0.0103339	0.00905268	0.00950911	0.998996	0.998102	0.27261	0.27261	0.27261	0.27261	1	1	1	1
pyruvate-M1	3.831	175	0.000532516	0.000469954	0.000492793	0	0	0.248232	0.248232	0.248232	0.248232	0	0	0	0
pyruvate-M2	3.831	176	0.052229	0.0447866	0.0470006	0	0	0.238903	0.238903	0.238903	0.238903	0	0	0	0
pyruvate-M3	3.831	177	0.936905	0.945691	0.942997	0.00100448	0.0018979	0.240255	0.240255	0.240255	0.240255	0	0	0	0
fumarate-M0	7.665	245	0.732335	0.691438	0.696911	0.571688	0.762265	0.709624	0.834812	0.838061	0.838089	0.283162	0.280986	0.282743	0.0744029
fumarate-M1	7.665	246	0.00632367	0.0315856	0.0203811	0	0	0	0	0	0	0	0	0	0
fumarate-M2	7.665	247	0.187634	0.218142	0.228875	0	0	0	0	0	0	0	0	0	0.00425665
fumarate-M3	7.665	248	0.0737068	0.050373	0.0538326	0	0	0	0	0	0	0	0	0	0.0289389
fumarate-M4	7.665	249	0	0.00846164	0	0.428312	0.237735	0.290376	0.165188	0.161939	0.161911	0.716838	0.719014	0.717257	0.892402
succinate-M0	7.744	247	0.626677	0.626518	0.616802	0.598249	0.633926	0.649236	0.952864	0.946775	0.935146	0.000137765	0.00015838	0.000158261	0.0444223
succinate-M1	7.744	248	0.037316	0.0254634	0.0335363	0.0255052	0.0314581	0.0207442	0.0219888	0.0262507	0.0328098	8.22157e-05	7.27362e-05	7.83814e-05	0
succinate-M2	7.744	249	0.234914	0.228963	0.272302	0.00312935	0	0	0	0	0	0.0013161	0.00132127	0.00130501	0
succinate-M3	7.744	250	0.0802418	0.113402	0.0617697	0.00244668	0	0	0	0	0	0.0814814	0.0826235	0.0830455	0.027394
succinate-M4	7.744	251	0.0208505	0.00565316	0.0155895	0.37067	0.334615	0.330019	0.0251477	0.026974	0.0320446	0.916982	0.915824	0.915413	0.928184
malate-M0	9.7	245	0.719004	0.701516	0.749766	0.55596	0.746356	0.779379	0.787157	0.781863	0.801998	0.865316	0.848132	0.900738	0.0589533
malate-M1	9.7	246	0.0138696	0.0276989	0.00114006	0.0177712	0.0335841	0.0225072	0.0299062	0.0286835	0	0.0179353	0.0319224	0	0
malate-M2	9.7	247	0.20991	0.200849	0.181621	0.0128862	0	0	0	0	0	0	0	0	0.00332557
malate-M3	9.7	248	0.0572164	0.0696775	0.0655663	0.00575662	0	0.00157822	0	0	0	0	0	0	0.0181868
malate-M4	9.7	249	0	0.000258081	0.00190622	0.407626	0.22006	0.196536	0.182937	0.189453	0.198002	0.116748	0.119946	0.0992617	0.919534
aspartate-M0	10.094	232.1	0.799657	0.871281	0.825705	0.691583	0.826148	0.827548	0.808134	0.811084	0.80508	0.982365	0.979615	0.979312	0.127462
aspartate-M1	10.094	233.1	0.0849683	0.0498977	0.0755583	0.0153303	0.0214795	0.0112085	0.013941	0.0162056	0.0220788	0.0176351	0.0155574	0.0176865	0.011043
aspartate-M2	10.094	234.1	0.115374	0.0619775	0.0813761	0	0	0.00873208	0	0	0	0	0	0	0.0217955
aspartate-M3	10.094	235.1	0	0.0168436	0.0173603	0.293087	0.152373	0.152512	0.177925	0.17271	0.172842	0	0.00482746	0.00300153	0.8397
glutamate-M0	11.362	246.1	0.643705	0.641674	0.628534	0.674304	0.740199	0.74352	0.950836	0.963776	0.966878	0.957333	0.983109	0.958626	0.0468983
glutamate-M1	11.362	247.1	0.0247023	0.0246194	0.0264107	0.0706006	0.0229888	0.0373781	0.0441645	0.0297036	0.0180987	0.0426669	0.0168909	0.041374	0.00215354
glutamate-M2	11.362	248.1	0.245326	0.242404	0.249826	0	0	0	0	0	0	0	0	0	0.00944825
glutamate-M3	11.362	249.1	0.0758958	0.0827384	0.0839328	0	0.00749452	0.00271213	0	0.000715475	0	0	0	0	0.0429419
glutamate-M4	11.362	250.1	0.0103705	0.00856458	0.0112968	0.255095	0.229318	0.21639	0.00499984	0.00580482	0.0150233	0	0	0	0.898558
citrate-M0	13.5	375.1	0.0724182	0.0647229	0.0577171	0.0178313	0.0121801	0.0121893	0.0283	0.023241	0.0191076	0.683653	0.657993	0.599408	0.105752
citrate-M1	13.5	376.1	0.0116455	0.00456367	0.0152403	0.0012759	0.000867673	0.000655053	0.00211661	0.00187808	0.00128675	0.0648671	0.120493	0.043163	0.0104063
citrate-M2	13.5	377.1	0.572843	0.526519	0.566267	0.0113598	0.00527372	0.00531475	0.0098951	0.00985036	0.00727538	0.0228307	0.0143827	0.0324547	0.0121028
citrate-M3	13.5	378.1	0.0225409	0.0183136	0.00356367	0.00221334	0.00273257	0.00276888	0.00260852	0.00369492	0.00245181	0.0141548	0	0.0046184	0.0124742
citrate-M4	13.5	379.1	0.14947	0.147678	0.138031	0.00765308	0.00268951	0.00203572	0.00644457	0.00491418	0.00383563	0.17532	0.142946	0.245025	0.73928
citrate-M5	13.5	380.1	0.0595645	0.0665513	0.0781196	0.0128893	0.0128774	0.015076	0.0128903	0.013035	0.0125564	0.00904288	0.0311233	0.019182	0.0114984
citrate-M6	13.5	381.1	0.111519	0.171652	0.141061	0.946777	0.963379	0.96196	0.937745	0.943386	0.953486	0.0301315	0.0330625	0.056149	0.108487

## Sheet: Table S3
Table S3. Ion fragments for the quantification of the metabolites with GC-MS
Metabolite	Metabolite_derivative	Retention Time (minutes)	Quantifying Ion Fragment (m/z)	Number of Carbons of the Quantifying Ion Fragment	Chemical Formula
pyruvate	pyruvate-1MeOx-1TMS	3.831	174	3	C6H12NO3Si
fumarate	fumarate-2TMS	7.665	245	4	C9H17O4Si2
succinate	succinate-2TMS	7.744	247	4	C9H19O4Si2
malate	malate-3TMS	9.7	245	4	C9H17O4Si2
aspartate	aspartate-3TMS	10.094	232.1	3	C9H22NO2Si2
glutamate	glutamate-3TMS	11.362	246.1	4	C10H24NO2Si2
citrate	citrate-4TMS	13.5	375.1	6	C14H27O6Si3
glutamine	glutamine-3TMS	13.667	245.1	4	C10H25N2O1Si2
glutamine	glutamine-3TMS	13.667	273.1	5	C11H25N2O2Si2

## Sheet: Table S4
Table S4. Mass isotopologues of each metabolite in isolated nuclei and whole cell lysates incubated with [U-13C]substrates (LC-MS data)
Name exaplanation		Substrate →	[U-13C]citrate	[U-13C]citrate	[U-13C]citrate	[U-13C]citrate+Fluoroacetate	[U-13C]citrate+Fluoroacetate	[U-13C]citrate+Fluoroacetate	[U-13C]citrate+Fluorocitrate	[U-13C]citrate+Fluorocitrate	[U-13C]citrate+Fluorocitrate	[U-13C]citrate+GSK864	[U-13C]citrate+GSK864	[U-13C]citrate+GSK864	[1,2-13C2]acetyl-CoA	[1,2-13C2]acetyl-CoA	[1,2-13C2]acetyl-CoA	[1,2-13C2]acetyl-CoA	[1,2-13C2]acetyl-CoA	[U-13C]glutamine	[U-13C]glutamine	[U-13C]glutamine	[U-13C]glutamine+Aminooxyacetate	[U-13C]glutamine+Aminooxyacetate	[U-13C]glutamine+Aminooxyacetate
		Hours of incubation →	5h	5h	5h	5h	5h	5h	5h	5h	5h	5h	5h	5h	5h	5h	5h	5h	5h	5h	5h	5h	5h	5h	5h
		Organelle →	Nuclei	Nuclei	Nuclei	Nuclei	Nuclei	Nuclei	Nuclei	Nuclei	Nuclei	Nuclei	Nuclei	Nuclei	Lysates	Lysates	Lysates	Nuclei	Nuclei	Nuclei	Nuclei	Nuclei	Nuclei	Nuclei	Nuclei
		Biological_Replicate →	R1	R2	R3	R1	R2	R3	R1	R2	R3	R1	R2	R3	R1	R2	R3	R1	R2	R1	R2	R3	R1	R2	R3
		Sample Name Code →	Nuclei_Citrate	Nuclei_Citrate	Nuclei_Citrate	Nuclei_Citrate_FA	Nuclei_Citrate_FA	Nuclei_Citrate_FA	Nuclei_Citrate_FC	Nuclei_Citrate_FC	Nuclei_Citrate_FC	Nuclei_Citrate_GSK	Nuclei_Citrate_GSK	Nuclei_Citrate_GSK	Lysates_AcetylCoA	Lysates_AcetylCoA	Lysates_AcetylCoA	Nuclei_AcetylCoA	Nuclei_AcetylCoA	Nuclei_Glutamine	Nuclei_Glutamine	Nuclei_Glutamine	Nuclei_Glutamine_AOA	Nuclei_Glutamine_AOA	Nuclei_Glutamine_AOA
Metabolite Isotopologue	Retention Time (minutes)	Quantification Ion (m/z) ↓
Glutamine-M0	6.811	145.062																		0.03	0	0	0	0.01	0.01
Glutamine-M1	6.811	146.065																		0.07	0	0	0.02	0	0
Glutamine-M2	6.811	147.069																		0.05	0	0	0.04	0	0
Glutamine-M3	6.811	148.072																		0.01	0	0	0	0	0
Glutamine-M4	6.811	149.075																		0	0	0	0	0	0
Glutamine-M5	6.811	150.079																		99.84	100	100	99.93	99.99	99.99
Aspartate-M0	7.882	132.03																		1.42	1.88	2.11	50.97	42.49	49.74
Aspartate-M1	7.882	133.034																		0.33	0	0.49	0	0	0
Aspartate-M2	7.882	134.037																		0	0	0	0	4.03	6.41
Aspartate-M3	7.882	135.04																		0	0	0	0	8.83	0
Aspartate-M4	7.882	136.044																		98.25	98.12	97.4	49.03	44.65	43.85
Glutamate-M0	7.983	146.046																		0	0	0	0.3	0	0
Glutamate-M1	7.983	147.049																		0	0	0.02	0	0	0
Glutamate-M2	7.983	148.053																		0.01	0	0.01	0	0.03	0.02
Glutamate-M3	7.983	149.056																		0	0	0	0	0	0
Glutamate-M4	7.983	150.059																		0	0	0	0	0	0
Glutamate-M5	7.983	151.063																		99.99	100	99.97	99.7	99.97	99.98
Succinate-M0	9.433	117.019	7.9	10.59	8.84	0	3.67	4.49	93.92	93.44	95.73	17.59	17.09	17.46						0	2.52	3.09	0	4.14	3.47
Succinate-M1	9.433	118.023	0.3	0.3	0.15	0.52	0.06	0.21	0	0	0	0.33	0.32	0.34						0	0.13	0.06	0	0.13	0.04
Succinate-M2	9.433	119.026	0	0.2	0	0.04	0.15	0	0	0	0	0.36	0.06	0.19						0	0.07	0.05	0.55	0.49	0.61
Succinate-M3	9.433	120.029	0	0	0	0	0	0	0	0	0	0	0	0						0	0	0	0	0	0
Succinate-M4	9.433	121.033	91.79	88.91	91.01	99.44	96.12	95.3	6.08	6.56	4.27	81.72	82.53	82						100	97.28	96.79	99.45	95.23	95.89
Acetyl-CoA-M0	9.615	808.119	11	0	9.53	5.6	3.5	0		8.72	19.34	12.72	15.12	0	0.98	0.95	2.94	0.35	0.33
Acetyl-CoA-M1	9.615	809.122	6.62	0	0	0	0	0.21		0	0	1.57	5.3	0	0	0	2.49	0	0
Acetyl-CoA-M2	9.615	810.125	0	0	0	94.07	93.38	93.07		0	0	61.74	73.46	0	98.99	99.04	0	99.63	99.65
Citrate-M0	10.405	191.02	0.07	0.08	0.07	0	0	0	0.54	0.48	0.7	0	0	0	40.98	46	48.2	99.24	99.43
Citrate-M1	10.405	192.023	0	0	0	0	0	0	0	0	0.01	0	0	0	0	0	0	0	0
Citrate-M2	10.405	193.026	0.09	0.07	0.07	0	0	0	0.75	0.83	0.69	0.13	0.12	0.11	43.13	45.51	48.67	0	0
Citrate-M3	10.405	194.03	0.29	0.27	0.27	0.21	0.21	0.21	0.29	0.31	0.33	0.25	0.23	0.23	0.2	0.15	0.1	0.13	0.2
Citrate-M4	10.405	195.033	0.33	0.2	0.23	0	0	0	0.16	0.19	0.17	0.37	0.34	0.33	0.88	0.97	0.93	0	0
Citrate-M5	10.405	196.036	0	0	0	0	0	0	0	0	0	0	0	0	0	0	0	0.63	0.37
Citrate-M6	10.405	197.04	99.21	99.38	99.35	99.79	99.79	99.79	98.26	98.19	98.1	99.24	99.31	99.33	14.81	7.36	2.11	0	0

## Sheet: Table S5
Table S5. Mass isotopologues of metabolites in isolated nuclei derived from cells with shRNA-mediated knockdown of ACO2 (LC-MS data)
Name exaplanation		Substrate →	[U-13C]citrate	[U-13C]citrate	[U-13C]citrate	[U-13C]citrate	[U-13C]citrate	[U-13C]citrate
		Hours of incubation →	1h	1h	1h	1h	1h	1h
		Organelle →	Nuclei	Nuclei	Nuclei	Nuclei	Nuclei	Nuclei
		Biological_Replicate →	R1	R2	R3	R1	R2	R3
		shRNA knockdown →	shACO2	shACO2	shACO2	shScramble (Control)	shScramble (Control)	shScramble (Control)
		Sample Name Code →	Nuclei_Citrate_1h_ACO2Bi	Nuclei_Citrate_1h_ACO2Bi	Nuclei_Citrate_1h_ACO2Bi	Nuclei_Citrate_1h	Nuclei_Citrate_1h	Nuclei_Citrate_1h
Metabolite Isotopologue	Retention Time (minutes)	Quantification Ion (m/z) ↓
Succinate-M4	9.433	121.033	18102920	20280470	19905270	16906090	20550230	22128010
Citrate-M6	10.405	197.04	1085556000	1403810000	1402738000	856960800	800422900	1027457000
Ratio of Succinate-M4 to Citrate-M6			16.6762	14.4467	14.1903	19.728	25.6742	21.5367

## Sheet: Table S6
Table S6. Mass isotopologues of metabolites in isolated nuclei, whole cell lysates and isolated nuclear membranes (LC-MS data)
Name exaplanation		Substrate →	[U-13C]citrate	[U-13C]citrate	[U-13C]citrate	[U-13C]citrate	[U-13C]citrate	[U-13C]citrate	[U-13C]citrate	[U-13C]citrate	[U-13C]citrate	[U-13C]citrate
		Hours of incubation →	1h	1h	1h	1h	1h	1h	1h	1h	1h	1h
		Organelle →	Nuclei	Nuclei	Nuclei	Lysates	Lysates	Lysates	Nuclear Membranes	Nuclear Membranes	Nuclear Membranes	Nuclear Membranes
		Biological_Replicate →	R1	R2	R3	R1	R2	R3	R1	R2	R3	R4
		Sample Name Code →	Nuclei_Citrate_R1	Nuclei_Citrate_R2	Nuclei_Citrate_R3	Lysates_Citrate_R1	Lysates_Citrate_R2	Lysates_Citrate_R3	Nuclear Membranes_Citrate_R1	Nuclear Membranes_Citrate_R2	Nuclear Membranes_Citrate_R3	Nuclear Membranes_Citrate_R4
Metabolite Isotopologue ↓	Retention Time (minutes) ↓	Quantification Ion (m/z) ↓
Succinate-M4	9.433	121.033	14534880	12828580	14625830	32259310	36994420	39557970	0	0	0	0
Citrate-M6	10.405	197.04	1034270000	1152099000	1145331000	1127173000	1085310000	1081024000	2605932	2674910	2573361	2187456

## Sheet: Table S7
Table S7. Overview of the putative interactors associated with the bait enzymes of TCA cycle
biotinylated protein (gene_name)	biotinylated protein (protein_id)	biotinylated protein (description)	comparison	logFC	AveExpr	t	pvalue	fdr	significantly associated with	cluster (related to Fig. 3A)	found in ms runs	found in reps	max.qupm
PDHX	O00330|O00330-3	Pyruvate dehydrogenase protein X component, mitochondrial OS=Homo sapiens GN=PDHX PE=1 SV=3|Isoform 3 of Pyruvate dehydrogenase protein X component, mitochondrial OS=Homo sapiens GN=PDHX	PDHB(C027) - Parental	3.71906	30.2568	40.9172	5.17e-38	1.19e-34	PDHB	cluster 4	6	8	26
DLAT	P10515	Dihydrolipoyllysine-residue acetyltransferase component of pyruvate dehydrogenase complex, mitochondrial OS=Homo sapiens GN=DLAT PE=1 SV=3	PDHB(C027) - Parental	4.07082	30.9951	32.9407	8.56e-34	9.86e-31	PDHB	cluster 4	6	8	22
MMAB	Q96EY8	Cob(I)yrinic acid a,c-diamide adenosyltransferase, mitochondrial OS=Homo sapiens GN=MMAB PE=1 SV=1	PDHB(C027) - Parental	3.30314	28.6554	27.0403	5.13e-30	3.94e-27	PDHB,ACO2,IDH3G,OGDH,IDH2	cluster 2	6	8	6
P0808_N027_(engineered PDHB)	P0808_N027_(engineered PDHB)	P0808_N027_(engineered PDHB)	PDHB(C027) - Parental	4.78567	31.206	26.463	1.31e-29	6.05e-27	PDHB	cluster 4	4	4	16
CLPX	O76031	ATP-dependent Clp protease ATP-binding subunit clpX-like, mitochondrial OS=Homo sapiens GN=CLPX PE=1 SV=2	PDHB(C027) - Parental	2.35356	30.7541	25.7411	4.37e-29	1.67e-26	PDHB,ACO2,IDH3G,OGDH,IDH2	cluster 2	6	8	25
NDUFV3	P56181|P56181-2	Isoform 2 of NADH dehydrogenase [ubiquinone] flavoprotein 3, mitochondrial OS=Homo sapiens GN=NDUFV3|NADH dehydrogenase [ubiquinone] flavoprotein 3, mitochondrial OS=Homo sapiens GN=NDUFV3 PE=1 SV=2	PDHB(C027) - Parental	2.58823	30.3794	25.6317	5.25e-29	1.73e-26	PDHB,ACO2,IDH3G,OGDH,IDH2	cluster 2	6	8	25
MRPS27	G5EA06|Q92552|Q92552-2	28S ribosomal protein S27, mitochondrial OS=Homo sapiens GN=MRPS27 PE=1 SV=1|28S ribosomal protein S27, mitochondrial OS=Homo sapiens GN=MRPS27 PE=1 SV=3|Isoform 2 of 28S ribosomal protein S27, mitochondrial OS=Homo sapiens GN=MRPS27	PDHB(C027) - Parental	2.49691	30.3133	25.374	8.13e-29	2.34e-26	PDHB,ACO2,IDH3G,OGDH,IDH2	cluster 2	6	8	16
NFS1	Q9Y697|Q9Y697-2|Q9Y697-3	Cysteine desulfurase, mitochondrial OS=Homo sapiens GN=NFS1 PE=1 SV=3|Isoform 3 of Cysteine desulfurase, mitochondrial OS=Homo sapiens GN=NFS1|Isoform Cytoplasmic of Cysteine desulfurase, mitochondrial OS=Homo sapiens GN=NFS1	PDHB(C027) - Parental	2.15937	28.2943	24.9348	1.73e-28	4.42e-26	PDHB,ACO2,IDH2	cluster 2	6	8	11
MRPS9	P82933	28S ribosomal protein S9, mitochondrial OS=Homo sapiens GN=MRPS9 PE=1 SV=2	PDHB(C027) - Parental	2.0354	30.6308	23.7913	1.3e-27	3e-25	PDHB,ACO2,IDH3G,OGDH,IDH2	cluster 2	6	8	25
PYCR2	A0A087WTV6|Q96C36	Pyrroline-5-carboxylate reductase 2 OS=Homo sapiens GN=PYCR2 PE=1 SV=1	PDHB(C027) - Parental	2.27192	29.7448	22.6976	9.74e-27	1.87e-24	PDHB,ACO2,IDH3G,OGDH,IDH2	cluster 2	6	8	10
PNPT1	Q8TCS8	Polyribonucleotide nucleotidyltransferase 1, mitochondrial OS=Homo sapiens GN=PNPT1 PE=1 SV=2	PDHB(C027) - Parental	1.63782	29.8479	22.048	3.35e-26	5.5e-24	PDHB,ACO2,IDH3G,IDH2	cluster 2	6	8	25
PPIF	P30405	Peptidyl-prolyl cis-trans isomerase F, mitochondrial OS=Homo sapiens GN=PPIF PE=1 SV=1	PDHB(C027) - Parental	2.33954	27.2051	21.5865	8.19e-26	1.26e-23	PDHB,ACO2,IDH3G,OGDH,IDH2	cluster 2	5	7	5
NDUFV1	B4DE93|G3V0I5|P49821|P49821-2	Isoform 2 of NADH dehydrogenase [ubiquinone] flavoprotein 1, mitochondrial OS=Homo sapiens GN=NDUFV1|NADH dehydrogenase (Ubiquinone) flavoprotein 1, 51kDa, isoform CRA_c OS=Homo sapiens GN=NDUFV1 PE=1 SV=1|NADH dehydrogenase [ubiquinone] flavoprotein 1, mitochondrial OS=Homo sapiens GN=NDUFV1 PE=1 SV=1|NADH dehydrogenase [ubiquinone] flavoprotein 1, mitochondrial OS=Homo sapiens GN=NDUFV1 PE=1 SV…	PDHB(C027) - Parental	2.64145	30.3579	21.5497	8.8e-26	1.27e-23	PDHB,ACO2,IDH3G,OGDH,IDH2	cluster 2	6	8	18
GLUD1	P00367	Glutamate dehydrogenase 1, mitochondrial OS=Homo sapiens GN=GLUD1 PE=1 SV=2	PDHB(C027) - Parental	1.97785	31.2137	21.4766	1.02e-25	1.37e-23	PDHB,ACO2,IDH3G,OGDH,IDH2	cluster 2	6	8	25
GFM1	Q96RP9	Elongation factor G, mitochondrial OS=Homo sapiens GN=GFM1 PE=1 SV=2	PDHB(C027) - Parental	1.96009	29.8111	21.1195	2.06e-25	2.63e-23	PDHB,ACO2,IDH3G,IDH2	cluster 2	6	8	22
MRPL39	C9JG87|Q9NYK5|Q9NYK5-2	39S ribosomal protein L39, mitochondrial (Fragment) OS=Homo sapiens GN=MRPL39 PE=1 SV=1|39S ribosomal protein L39, mitochondrial OS=Homo sapiens GN=MRPL39 PE=1 SV=3|Isoform 2 of 39S ribosomal protein L39, mitochondrial OS=Homo sapiens GN=MRPL39	PDHB(C027) - Parental	2.10933	30.0743	20.9286	3.01e-25	3.65e-23	PDHB,ACO2,IDH3G,OGDH,IDH2	cluster 2	6	8	16
MRPL15	E5RIZ4|Q9P015	39S ribosomal protein L15, mitochondrial (Fragment) OS=Homo sapiens GN=MRPL15 PE=1 SV=2|39S ribosomal protein L15, mitochondrial OS=Homo sapiens GN=MRPL15 PE=1 SV=1	PDHB(C027) - Parental	1.76547	29.7447	20.4982	7.2e-25	8.28e-23	PDHB,ACO2,IDH3G,IDH2	cluster 2	6	8	15
ACAD9	Q9H845	Acyl-CoA dehydrogenase family member 9, mitochondrial OS=Homo sapiens GN=ACAD9 PE=1 SV=1	PDHB(C027) - Parental	1.76285	29.6498	20.0792	1.7e-24	1.78e-22	PDHB,ACO2,IDH3G,IDH2	cluster 2	6	8	17
MTIF2	P46199	Translation initiation factor IF-2, mitochondrial OS=Homo sapiens GN=MTIF2 PE=1 SV=2	PDHB(C027) - Parental	1.93961	29.3754	19.5749	4.9e-24	4.9e-22	PDHB,ACO2,IDH3G,OGDH,IDH2	cluster 2	6	8	21
NDUFA9	Q16795	NADH dehydrogenase [ubiquinone] 1 alpha subcomplex subunit 9, mitochondrial OS=Homo sapiens GN=NDUFA9 PE=1 SV=2	PDHB(C027) - Parental	1.69605	30.7138	19.3272	8.3e-24	7.57e-22	PDHB,ACO2,IDH3G,OGDH,IDH2	cluster 2	6	8	19
AARS2	Q5JTZ9	Alanine--tRNA ligase, mitochondrial OS=Homo sapiens GN=AARS2 PE=1 SV=1	PDHB(C027) - Parental	2.27445	28.4777	19.313	8.55e-24	7.57e-22	PDHB,ACO2,IDH3G,IDH2	cluster 2	6	8	17
NDUFS2	O75306|O75306-2	Isoform 2 of NADH dehydrogenase [ubiquinone] iron-sulfur protein 2, mitochondrial OS=Homo sapiens GN=NDUFS2|NADH dehydrogenase [ubiquinone] iron-sulfur protein 2, mitochondrial OS=Homo sapiens GN=NDUFS2 PE=1 SV=2	PDHB(C027) - Parental	1.9552	30.6306	19.2918	8.95e-24	7.63e-22	PDHB,ACO2,IDH3G,OGDH,IDH2	cluster 2	6	8	20
NDUFS3	O75489	NADH dehydrogenase [ubiquinone] iron-sulfur protein 3, mitochondrial OS=Homo sapiens GN=NDUFS3 PE=1 SV=1	PDHB(C027) - Parental	2.87253	30.3304	19.2719	9.34e-24	7.68e-22	PDHB,ACO2,IDH3G,OGDH,IDH2	cluster 2	6	8	17
SUCLA2	Q9P2R7|Q9P2R7-2	Succinyl-CoA ligase [ADP-forming] subunit beta, mitochondrial OS=Homo sapiens GN=SUCLA2 PE=1 SV=3|Isoform 2 of Succinyl-CoA ligase [ADP-forming] subunit beta, mitochondrial OS=Homo sapiens GN=SUCLA2	PDHB(C027) - Parental	1.294	29.6879	19.1952	1.1e-23	8.45e-22	PDHB,ACO2,IDH3G,IDH2	cluster 2	6	8	13
MRPL45	A0A087X2D5|Q9BRJ2	39S ribosomal protein L45, mitochondrial OS=Homo sapiens GN=MRPL45 PE=1 SV=1|39S ribosomal protein L45, mitochondrial OS=Homo sapiens GN=MRPL45 PE=1 SV=2	PDHB(C027) - Parental	1.91735	29.4693	19.0591	1.48e-23	1.1e-21	PDHB,ACO2,IDH3G,OGDH,IDH2	cluster 2	6	8	15
C17ORF80	I3L072|Q9BSJ5|Q9BSJ5-2|Q9BSJ5-3	Isoform 2 of Uncharacterized protein C17orf80 OS=Homo sapiens GN=C17orf80|Isoform 3 of Uncharacterized protein C17orf80 OS=Homo sapiens GN=C17orf80|Uncharacterized protein C17orf80 OS=Homo sapiens GN=C17orf80 PE=1 SV=1|Uncharacterized protein C17orf80 OS=Homo sapiens GN=C17orf80 PE=2 SV=2	PDHB(C027) - Parental	2.36158	29.6194	18.962	1.82e-23	1.31e-21	PDHB,ACO2,IDH3G,OGDH,IDH2	cluster 2	6	8	15
GRPEL1	Q9HAV7	GrpE protein homolog 1, mitochondrial OS=Homo sapiens GN=GRPEL1 PE=1 SV=2	PDHB(C027) - Parental	2.09068	28.6282	18.8997	2.09e-23	1.46e-21	PDHB,ACO2,IDH3G,OGDH,IDH2	cluster 2	6	8	10
NDUFS7	F5GXJ1|F5H5N1|O75251|O75251-2	Isoform 2 of NADH dehydrogenase [ubiquinone] iron-sulfur protein 7, mitochondrial OS=Homo sapiens GN=NDUFS7|NADH dehydrogenase [ubiquinone] iron-sulfur protein 7, mitochondrial OS=Homo sapiens GN=NDUFS7 PE=1 SV=1|NADH dehydrogenase [ubiquinone] iron-sulfur protein 7, mitochondrial OS=Homo sapiens GN=NDUFS7 PE=1 SV=3	PDHB(C027) - Parental	2.10046	29.1415	18.835	2.4e-23	1.63e-21	PDHB,ACO2,IDH3G,OGDH,IDH2	cluster 2	6	8	7
FHL2	A0A0A0MSG2|J3KNW4|Q14192	Four and a half LIM domains protein 2 OS=Homo sapiens GN=FHL2 PE=1 SV=1|Four and a half LIM domains protein 2 OS=Homo sapiens GN=FHL2 PE=1 SV=1|Four and a half LIM domains protein 2 OS=Homo sapiens GN=FHL2 PE=1 SV=3	PDHB(C027) - Parental	2.30332	29.4347	18.6318	3.75e-23	2.47e-21	PDHB	cluster 4	6	8	7
KIAA0391	O15091	Mitochondrial ribonuclease P protein 3 OS=Homo sapiens GN=KIAA0391 PE=1 SV=2	PDHB(C027) - Parental	1.72958	29.1399	18.5963	4.05e-23	2.58e-21	PDHB,ACO2,IDH3G,IDH2	cluster 2	6	8	17
MRPS31	Q92665	28S ribosomal protein S31, mitochondrial OS=Homo sapiens GN=MRPS31 PE=1 SV=3	PDHB(C027) - Parental	2.32997	29.4598	18.5861	4.15e-23	2.58e-21	PDHB,ACO2,IDH3G,OGDH,IDH2	cluster 2	6	8	20
MRPL22	E7ESL0|J3KQY1|Q9NWU5	39S ribosomal protein L22, mitochondrial OS=Homo sapiens GN=MRPL22 PE=1 SV=1|39S ribosomal protein L22, mitochondrial OS=Homo sapiens GN=MRPL22 PE=1 SV=1|39S ribosomal protein L22, mitochondrial OS=Homo sapiens GN=MRPL22 PE=1 SV=1	PDHB(C027) - Parental	1.9071	29.2446	18.5683	4.31e-23	2.61e-21	PDHB,ACO2,IDH3G,OGDH,IDH2	cluster 2	6	8	10
ICT1	J3KS15|Q14197	Peptidyl-tRNA hydrolase ICT1, mitochondrial (Fragment) OS=Homo sapiens GN=ICT1 PE=1 SV=1|Peptidyl-tRNA hydrolase ICT1, mitochondrial OS=Homo sapiens GN=ICT1 PE=1 SV=1	PDHB(C027) - Parental	1.83724	28.2883	18.4639	5.43e-23	3.13e-21	PDHB,ACO2,IDH3G,OGDH,IDH2	cluster 2	6	8	10
MRPL43	B1AL05|H0Y6Y8|Q8N983|Q8N983-2|Q8N983-3|Q8N983-4|Q8N983-6|Q8N983-7	39S ribosomal protein L43, mitochondrial (Fragment) OS=Homo sapiens GN=MRPL43 PE=1 SV=1|39S ribosomal protein L43, mitochondrial OS=Homo sapiens GN=MRPL43 PE=1 SV=1|Isoform 2 of 39S ribosomal protein L43, mitochondrial OS=Homo sapiens GN=MRPL43|Isoform 3 of 39S ribosomal protein L43, mitochondrial OS=Homo sapiens GN=MRPL43|Isoform 4 of 39S ribosomal protein L43, mitochondrial OS=Homo sapiens GN=M…	PDHB(C027) - Parental	1.84093	28.3851	18.4138	6.07e-23	3.33e-21	PDHB,ACO2,IDH3G,OGDH,IDH2	cluster 2	6	8	6
CARS2	Q9HA77	Probable cysteine--tRNA ligase, mitochondrial OS=Homo sapiens GN=CARS2 PE=1 SV=1	PDHB(C027) - Parental	1.71818	28.8417	18.3403	7.15e-23	3.83e-21	PDHB,ACO2,IDH3G,IDH2	cluster 2	6	8	10
NDUFS4	O43181	NADH dehydrogenase [ubiquinone] iron-sulfur protein 4, mitochondrial OS=Homo sapiens GN=NDUFS4 PE=1 SV=1	PDHB(C027) - Parental	2.71339	28.9106	18.3081	7.68e-23	4.02e-21	PDHB,ACO2,IDH3G,OGDH,IDH2	cluster 2	6	8	7
PYCR1	E2QRB3|P32322|P32322-3	Isoform 3 of Pyrroline-5-carboxylate reductase 1, mitochondrial OS=Homo sapiens GN=PYCR1|Pyrroline-5-carboxylate reductase 1, isoform CRA_c OS=Homo sapiens GN=PYCR1 PE=1 SV=2|Pyrroline-5-carboxylate reductase 1, mitochondrial OS=Homo sapiens GN=PYCR1 PE=1 SV=2	PDHB(C027) - Parental	1.75271	30.1124	18.2025	9.72e-23	4.86e-21	PDHB,ACO2,IDH3G,IDH2	cluster 2	6	8	13
GTPBP3	Q969Y2|Q969Y2-2|Q969Y2-3|Q969Y2-4	tRNA modification GTPase GTPBP3, mitochondrial OS=Homo sapiens GN=GTPBP3 PE=1 SV=2|Isoform 2 of tRNA modification GTPase GTPBP3, mitochondrial OS=Homo sapiens GN=GTPBP3|Isoform 3 of tRNA modification GTPase GTPBP3, mitochondrial OS=Homo sapiens GN=GTPBP3|Isoform 4 of tRNA modification GTPase GTPBP3, mitochondrial OS=Homo sapiens GN=GTPBP3	PDHB(C027) - Parental	2.10503	28.0736	18.0742	1.3e-22	6.35e-21	PDHB,ACO2,IDH3G,IDH2	cluster 2	6	8	9
MGME1	Q9BQP7	Mitochondrial genome maintenance exonuclease 1 OS=Homo sapiens GN=MGME1 PE=1 SV=1	PDHB(C027) - Parental	2.52342	29.6325	18.0167	1.48e-22	7.08e-21	PDHB,ACO2,IDH3G,OGDH,IDH2	cluster 2	6	8	13
NDUFA12	Q9UI09	NADH dehydrogenase [ubiquinone] 1 alpha subcomplex subunit 12 OS=Homo sapiens GN=NDUFA12 PE=1 SV=1	PDHB(C027) - Parental	1.98682	29.3769	17.7802	2.52e-22	1.16e-20	PDHB,ACO2,IDH3G,OGDH,IDH2	cluster 2	6	8	12
MRPS26	Q9BYN8	28S ribosomal protein S26, mitochondrial OS=Homo sapiens GN=MRPS26 PE=1 SV=1	PDHB(C027) - Parental	1.96378	29.8759	17.7636	2.62e-22	1.18e-20	PDHB,ACO2,IDH3G,OGDH,IDH2	cluster 2	6	8	15
ATPIF1	Q9UII2	ATPase inhibitor, mitochondrial OS=Homo sapiens GN=ATPIF1 PE=1 SV=1	PDHB(C027) - Parental	2.20581	27.9275	17.5483	4.29e-22	1.9e-20	PDHB,ACO2,IDH3G,OGDH,IDH2	cluster 2	6	8	6
MRPL48	F5H702|Q96GC5|Q96GC5-3	39S ribosomal protein L48, mitochondrial OS=Homo sapiens GN=MRPL48 PE=1 SV=1|39S ribosomal protein L48, mitochondrial OS=Homo sapiens GN=MRPL48 PE=1 SV=2|Isoform 2 of 39S ribosomal protein L48, mitochondrial OS=Homo sapiens GN=MRPL48	PDHB(C027) - Parental	2.07127	28.79	17.5029	4.76e-22	2.07e-20	PDHB,ACO2,IDH3G,OGDH,IDH2	cluster 2	6	8	5
MRPS34	C9JJ19|P82930	28S ribosomal protein S34, mitochondrial OS=Homo sapiens GN=MRPS34 PE=1 SV=2	PDHB(C027) - Parental	2.05147	29.2566	17.3156	7.35e-22	3.13e-20	PDHB,ACO2,IDH3G,OGDH,IDH2	cluster 2	6	8	11
CLPP	M0R208|Q16740	ATP-dependent Clp protease proteolytic subunit OS=Homo sapiens GN=CLPP PE=1 SV=1|ATP-dependent Clp protease proteolytic subunit, mitochondrial OS=Homo sapiens GN=CLPP PE=1 SV=1	PDHB(C027) - Parental	1.94171	29.3373	17.2977	7.66e-22	3.21e-20	PDHB,ACO2,IDH3G,OGDH,IDH2	cluster 2	6	8	9
DAP3	P51398|P51398-2|P51398-3	28S ribosomal protein S29, mitochondrial OS=Homo sapiens GN=DAP3 PE=1 SV=1|Isoform 2 of 28S ribosomal protein S29, mitochondrial OS=Homo sapiens GN=DAP3|Isoform 3 of 28S ribosomal protein S29, mitochondrial OS=Homo sapiens GN=DAP3	PDHB(C027) - Parental	2.16597	30.3686	17.2832	7.93e-22	3.26e-20	PDHB,ACO2,IDH3G,OGDH,IDH2	cluster 2	6	8	16
MRPL37	Q9BZE1	39S ribosomal protein L37, mitochondrial OS=Homo sapiens GN=MRPL37 PE=1 SV=2	PDHB(C027) - Parental	1.43349	29.9537	17.1554	1.07e-21	4.31e-20	PDHB,ACO2,IDH3G,IDH2	cluster 2	6	8	15
MRPS22	G5E9V5|G5E9W7|P82650	28S ribosomal protein S22, mitochondrial OS=Homo sapiens GN=MRPS22 PE=1 SV=1|28S ribosomal protein S22, mitochondrial OS=Homo sapiens GN=MRPS22 PE=1 SV=1|28S ribosomal protein S22, mitochondrial OS=Homo sapiens GN=MRPS22 PE=1 SV=1	PDHB(C027) - Parental	2.00388	30.5902	17.1076	1.19e-21	4.74e-20	PDHB,ACO2,IDH3G,OGDH,IDH2	cluster 2	6	8	19
MRPS14	O60783	28S ribosomal protein S14, mitochondrial OS=Homo sapiens GN=MRPS14 PE=1 SV=1	PDHB(C027) - Parental	2.40731	27.2532	16.8864	2.01e-21	7.85e-20	PDHB,ACO2,IDH3G,OGDH,IDH2	cluster 2	6	8	5
MRPS2	Q9Y399	28S ribosomal protein S2, mitochondrial OS=Homo sapiens GN=MRPS2 PE=1 SV=1	PDHB(C027) - Parental	1.82582	29.6602	16.8314	2.29e-21	8.79e-20	PDHB,ACO2,IDH3G,IDH2	cluster 2	6	8	12
HSPE1	P61604|S4R3N1	10 kDa heat shock protein, mitochondrial OS=Homo sapiens GN=HSPE1 PE=1 SV=2|Protein HSPE1-MOB4 OS=Homo sapiens GN=HSPE1-MOB4 PE=3 SV=1	PDHB(C027) - Parental	3.22087	31.89	16.7879	2.54e-21	9.46e-20	PDHB,ACO2,IDH3G,OGDH,IDH2	cluster 2	6	8	12
HADH	A0A0A0MSE2|E9PF18|Q16836|Q16836-2|Q16836-3	Hydroxyacyl-coenzyme A dehydrogenase, mitochondrial OS=Homo sapiens GN=HADH PE=1 SV=1|Hydroxyacyl-coenzyme A dehydrogenase, mitochondrial OS=Homo sapiens GN=HADH PE=1 SV=1|Hydroxyacyl-coenzyme A dehydrogenase, mitochondrial OS=Homo sapiens GN=HADH PE=1 SV=3|Isoform 2 of Hydroxyacyl-coenzyme A dehydrogenase, mitochondrial OS=Homo sapiens GN=HADH|Isoform 3 of Hydroxyacyl-coenzyme A dehydrogenase, m…	PDHB(C027) - Parental	2.15467	28.0729	16.7869	2.55e-21	9.46e-20	PDHB,ACO2,IDH3G,OGDH,IDH2,IDH1	cluster 2	6	8	7
PDK3	Q15120|Q15120-2	[Pyruvate dehydrogenase (acetyl-transferring)] kinase isozyme 3, mitochondrial OS=Homo sapiens GN=PDK3 PE=1 SV=1|Isoform 2 of [Pyruvate dehydrogenase (acetyl-transferring)] kinase isozyme 3, mitochondrial OS=Homo sapiens GN=PDK3	PDHB(C027) - Parental	1.76995	27.2834	16.7632	2.7e-21	9.85e-20	PDHB,ACO2,IDH3G,IDH2	cluster 2	6	8	9
TRMT10C	Q7L0Y3	Mitochondrial ribonuclease P protein 1 OS=Homo sapiens GN=TRMT10C PE=1 SV=2	PDHB(C027) - Parental	1.76544	30.6691	16.744	2.82e-21	1.01e-19	PDHB,ACO2,IDH3G,OGDH,IDH2	cluster 2	6	8	19
MRPL3	E7ETU7|H0Y9G6|P09001	39S ribosomal protein L3, mitochondrial OS=Homo sapiens GN=MRPL3 PE=1 SV=1|39S ribosomal protein L3, mitochondrial (Fragment) OS=Homo sapiens GN=MRPL3 PE=1 SV=1|39S ribosomal protein L3, mitochondrial OS=Homo sapiens GN=MRPL3 PE=1 SV=1	PDHB(C027) - Parental	1.95148	29.2848	16.7075	3.08e-21	1.09e-19	PDHB,ACO2,IDH3G,IDH2	cluster 2	6	8	14
MRPL14	Q6P1L8	39S ribosomal protein L14, mitochondrial OS=Homo sapiens GN=MRPL14 PE=1 SV=1	PDHB(C027) - Parental	2.26297	27.9341	16.6147	3.84e-21	1.32e-19	PDHB,ACO2,IDH3G,OGDH,IDH2	cluster 2	6	8	6
MRPL11	Q9Y3B7|Q9Y3B7-2|Q9Y3B7-3	39S ribosomal protein L11, mitochondrial OS=Homo sapiens GN=MRPL11 PE=1 SV=1|Isoform 2 of 39S ribosomal protein L11, mitochondrial OS=Homo sapiens GN=MRPL11|Isoform 3 of 39S ribosomal protein L11, mitochondrial OS=Homo sapiens GN=MRPL11	PDHB(C027) - Parental	1.62906	28.4578	16.4701	5.44e-21	1.84e-19	PDHB,ACO2,IDH3G,IDH2	cluster 2	6	8	9
IARS2	Q9NSE4	Isoleucine--tRNA ligase, mitochondrial OS=Homo sapiens GN=IARS2 PE=1 SV=2	PDHB(C027) - Parental	1.12481	31.0725	16.4166	6.19e-21	2.07e-19	PDHB,ACO2,IDH2	cluster 2	6	8	30
VWA8	A3KMH1|A3KMH1-3	von Willebrand factor A domain-containing protein 8 OS=Homo sapiens GN=VWA8 PE=1 SV=2|Isoform 3 of von Willebrand factor A domain-containing protein 8 OS=Homo sapiens GN=VWA8	PDHB(C027) - Parental	1.40301	30.87	16.4048	6.37e-21	2.09e-19	PDHB,ACO2,IDH3G,IDH2	cluster 2	6	8	46
MRPL50	Q8N5N7|Q8N5N7-2	39S ribosomal protein L50, mitochondrial OS=Homo sapiens GN=MRPL50 PE=1 SV=2|Isoform 2 of 39S ribosomal protein L50, mitochondrial OS=Homo sapiens GN=MRPL50	PDHB(C027) - Parental	1.49514	28.4391	16.3651	7.01e-21	2.27e-19	PDHB,ACO2,IDH3G,IDH2	cluster 2	6	8	7
PDK1	Q15118|Q15118-2	[Pyruvate dehydrogenase (acetyl-transferring)] kinase isozyme 1, mitochondrial OS=Homo sapiens GN=PDK1 PE=1 SV=1|Isoform 2 of [Pyruvate dehydrogenase (acetyl-transferring)] kinase isozyme 1, mitochondrial OS=Homo sapiens GN=PDK1	PDHB(C027) - Parental	1.91959	27.5685	16.3469	7.33e-21	2.33e-19	PDHB,ACO2,IDH3G,OGDH,IDH2	cluster 2	6	8	7
MRPL51	Q4U2R6	39S ribosomal protein L51, mitochondrial OS=Homo sapiens GN=MRPL51 PE=1 SV=1	PDHB(C027) - Parental	1.57957	28.315	16.2912	8.39e-21	2.61e-19	PDHB,ACO2,IDH3G,IDH2	cluster 2	6	8	5
MRPS5	P82675	28S ribosomal protein S5, mitochondrial OS=Homo sapiens GN=MRPS5 PE=1 SV=2	PDHB(C027) - Parental	2.20343	29.6227	16.2235	9.89e-21	3.03e-19	PDHB,ACO2,IDH3G,OGDH,IDH2	cluster 2	6	8	16
QRSL1	Q9H0R6	Glutamyl-tRNA(Gln) amidotransferase subunit A, mitochondrial OS=Homo sapiens GN=QRSL1 PE=1 SV=2	PDHB(C027) - Parental	1.91378	26.774	16.1955	1.06e-20	3.21e-19	PDHB,ACO2,IDH3G,OGDH,IDH2	cluster 2	5	6	2
NDUFAB1	I3L505|O14561	Acyl carrier protein (Fragment) OS=Homo sapiens GN=NDUFAB1 PE=1 SV=1|Acyl carrier protein, mitochondrial OS=Homo sapiens GN=NDUFAB1 PE=1 SV=3	PDHB(C027) - Parental	3.08067	27.3556	16.1102	1.3e-20	3.9e-19	PDHB,ACO2,IDH3G,OGDH,IDH2	cluster 2	5	7	3
MRPS18A	Q5QPA5|Q9NVS2|Q9NVS2-2	28S ribosomal protein S18a, mitochondrial (Fragment) OS=Homo sapiens GN=MRPS18A PE=1 SV=8|28S ribosomal protein S18a, mitochondrial OS=Homo sapiens GN=MRPS18A PE=1 SV=1|Isoform 2 of 28S ribosomal protein S18a, mitochondrial OS=Homo sapiens GN=MRPS18A	PDHB(C027) - Parental	2.53229	28.1613	16.092	1.36e-20	4.02e-19	PDHB,ACO2,IDH3G,OGDH,IDH2	cluster 2	6	8	7
ATP5D	P30049	ATP synthase subunit delta, mitochondrial OS=Homo sapiens GN=ATP5D PE=1 SV=2	PDHB(C027) - Parental	0.864457	27.869	16.071	1.44e-20	4.18e-19	PDHB,ACO2,IDH3G,OGDH,IDH2	cluster 2	4	4	3
AK3	Q9UIJ7	GTP:AMP phosphotransferase AK3, mitochondrial OS=Homo sapiens GN=AK3 PE=1 SV=4	PDHB(C027) - Parental	2.13533	29.2428	15.9695	1.84e-20	5.24e-19	PDHB,ACO2,IDH3G,OGDH,IDH2	cluster 2	6	8	14
MRPL9	Q9BYD2	39S ribosomal protein L9, mitochondrial OS=Homo sapiens GN=MRPL9 PE=1 SV=2	PDHB(C027) - Parental	1.70457	29.4879	15.9628	1.87e-20	5.26e-19	PDHB,ACO2,IDH3G,IDH2	cluster 2	6	8	12
MRPL41	Q8IXM3	39S ribosomal protein L41, mitochondrial OS=Homo sapiens GN=MRPL41 PE=1 SV=1	PDHB(C027) - Parental	2.55654	28.6066	15.9514	1.93e-20	5.34e-19	PDHB,ACO2,IDH3G,OGDH,IDH2	cluster 2	6	8	4
LYRM4	C9JRX8|C9JY28|F5H189|H7C4Q5|Q9HD34	LYR motif-containing protein 4 (Fragment) OS=Homo sapiens GN=LYRM4 PE=1 SV=2|LYR motif-containing protein 4 OS=Homo sapiens GN=LYRM4 PE=1 SV=1|LYR motif-containing protein 4 OS=Homo sapiens GN=LYRM4 PE=1 SV=3	PDHB(C027) - Parental	2.82614	27.0136	15.9163	2.1e-20	5.76e-19	PDHB,ACO2,IDH3G,IDH2	cluster 2	6	8	4
MRPS23	Q9Y3D9	28S ribosomal protein S23, mitochondrial OS=Homo sapiens GN=MRPS23 PE=1 SV=2	PDHB(C027) - Parental	2.4622	30.0239	15.8911	2.24e-20	6.02e-19	PDHB,ACO2,IDH3G,OGDH,IDH2	cluster 2	6	8	14
MRPL1	Q9BYD6	39S ribosomal protein L1, mitochondrial OS=Homo sapiens GN=MRPL1 PE=1 SV=2	PDHB(C027) - Parental	2.49051	29.211	15.8887	2.25e-20	6.02e-19	PDHB,ACO2,IDH3G,OGDH,IDH2	cluster 2	6	8	14
MRPS35	P82673	28S ribosomal protein S35, mitochondrial OS=Homo sapiens GN=MRPS35 PE=1 SV=1	PDHB(C027) - Parental	2.26642	29.621	15.8493	2.48e-20	6.56e-19	PDHB,ACO2,IDH3G,OGDH,IDH2	cluster 2	6	8	11
MRPL21	Q7Z2W9	39S ribosomal protein L21, mitochondrial OS=Homo sapiens GN=MRPL21 PE=1 SV=2	PDHB(C027) - Parental	1.92267	28.3276	15.7995	2.81e-20	7.32e-19	PDHB,ACO2,IDH3G,OGDH,IDH2	cluster 2	6	8	8
PTCD3	Q96EY7	Pentatricopeptide repeat domain-containing protein 3, mitochondrial OS=Homo sapiens GN=PTCD3 PE=1 SV=3	PDHB(C027) - Parental	2.03356	30.322	15.6785	3.79e-20	9.59e-19	PDHB,ACO2,IDH3G,OGDH,IDH2	cluster 2	6	8	28
MDH2	G3XAL0|P40926	Malate dehydrogenase OS=Homo sapiens GN=MDH2 PE=1 SV=1|Malate dehydrogenase, mitochondrial OS=Homo sapiens GN=MDH2 PE=1 SV=3	PDHB(C027) - Parental	2.2928	28.6873	15.6529	4.04e-20	1.01e-18	PDHB,ACO2,IDH3G,OGDH,IDH2	cluster 2	6	8	10
ELAC2	G5E9D5|Q9BQ52|Q9BQ52-4	ElaC homolog 2 (E. coli), isoform CRA_a OS=Homo sapiens GN=ELAC2 PE=1 SV=1|Isoform 4 of Zinc phosphodiesterase ELAC protein 2 OS=Homo sapiens GN=ELAC2|Zinc phosphodiesterase ELAC protein 2 OS=Homo sapiens GN=ELAC2 PE=1 SV=2	PDHB(C027) - Parental	1.94824	27.0006	15.6305	4.27e-20	1.06e-18	PDHB,ACO2,IDH3G,OGDH,IDH2	cluster 2	6	8	8
ATP5J	P18859|P18859-2	ATP synthase-coupling factor 6, mitochondrial OS=Homo sapiens GN=ATP5J PE=1 SV=1|Isoform 2 of ATP synthase-coupling factor 6, mitochondrial OS=Homo sapiens GN=ATP5J	PDHB(C027) - Parental	2.24448	27.3411	15.6071	4.53e-20	1.11e-18	PDHB,ACO2,IDH3G,OGDH,IDH2	cluster 2	5	7	4
HIBCH	A0A087WXI1|Q6NVY1|Q6NVY1-2	3-hydroxyisobutyryl-CoA hydrolase, mitochondrial OS=Homo sapiens GN=HIBCH PE=1 SV=1|3-hydroxyisobutyryl-CoA hydrolase, mitochondrial OS=Homo sapiens GN=HIBCH PE=1 SV=2|Isoform 2 of 3-hydroxyisobutyryl-CoA hydrolase, mitochondrial OS=Homo sapiens GN=HIBCH	PDHB(C027) - Parental	1.77342	27.9607	15.5956	4.66e-20	1.13e-18	PDHB,ACO2,IDH3G,OGDH,IDH2	cluster 2	6	8	10
ACADM	B7Z9I1|P11310|P11310-2|Q5T4U5	Acyl-Coenzyme A dehydrogenase, C-4 to C-12 straight chain, isoform CRA_a OS=Homo sapiens GN=ACADM PE=1 SV=1|Isoform 2 of Medium-chain specific acyl-CoA dehydrogenase, mitochondrial OS=Homo sapiens GN=ACADM|Medium-chain-specific acyl-CoA dehydrogenase, mitochondrial OS=Homo sapiens GN=ACADM PE=1 SV=1|Medium-chain specific acyl-CoA dehydrogenase, mitochondrial OS=Homo sapiens GN=ACADM PE=1 SV=1	PDHB(C027) - Parental	1.75881	29.4345	15.5869	4.77e-20	1.14e-18	PDHB,ACO2,IDH3G,OGDH,IDH2	cluster 2	6	8	13
MRPL19	P49406	39S ribosomal protein L19, mitochondrial OS=Homo sapiens GN=MRPL19 PE=1 SV=2	PDHB(C027) - Parental	1.69307	29.5011	15.581	4.84e-20	1.15e-18	PDHB,ACO2,IDH3G,IDH2	cluster 2	6	8	12
ERAL1	O75616	GTPase Era, mitochondrial OS=Homo sapiens GN=ERAL1 PE=1 SV=2	PDHB(C027) - Parental	1.6819	29.3458	15.5562	5.15e-20	1.21e-18	PDHB,ACO2,IDH3G,IDH2	cluster 2	6	8	13
MRPS10	P82664	28S ribosomal protein S10, mitochondrial OS=Homo sapiens GN=MRPS10 PE=1 SV=2	PDHB(C027) - Parental	1.90641	29.2348	15.465	6.48e-20	1.51e-18	PDHB,ACO2,IDH3G,OGDH,IDH2	cluster 2	6	8	8
GTPBP10	A4D1E9	GTP-binding protein 10 OS=Homo sapiens GN=GTPBP10 PE=1 SV=1	PDHB(C027) - Parental	1.99834	29.2284	15.4448	6.81e-20	1.55e-18	PDHB,ACO2,IDH3G,IDH2	cluster 2	6	8	19
PREPL	Q4J6C6|Q4J6C6-2|Q4J6C6-4	Isoform 2 of Prolyl endopeptidase-like OS=Homo sapiens GN=PREPL|Isoform 4 of Prolyl endopeptidase-like OS=Homo sapiens GN=PREPL|Prolyl endopeptidase-like OS=Homo sapiens GN=PREPL PE=1 SV=1	PDHB(C027) - Parental	2.25658	27.2223	15.4149	7.35e-20	1.66e-18	PDHB,ACO2,IDH3G,IDH2	cluster 2	5	7	6
NDUFA6	A0A0C4DGS0|P56556	NADH dehydrogenase [ubiquinone] 1 alpha subcomplex subunit 6 OS=Homo sapiens GN=NDUFA6 PE=1 SV=1|NADH dehydrogenase [ubiquinone] 1 alpha subcomplex subunit 6 OS=Homo sapiens GN=NDUFA6 PE=1 SV=3	PDHB(C027) - Parental	2.76503	29.079	15.3795	8.03e-20	1.78e-18	PDHB,ACO2,IDH3G,OGDH,IDH2	cluster 2	6	8	8
GFM2	Q969S9|Q969S9-2|Q969S9-3	Isoform 2 of Ribosome-releasing factor 2, mitochondrial OS=Homo sapiens GN=GFM2|Isoform 3 of Ribosome-releasing factor 2, mitochondrial OS=Homo sapiens GN=GFM2|Ribosome-releasing factor 2, mitochondrial OS=Homo sapiens GN=GFM2 PE=1 SV=1	PDHB(C027) - Parental	1.32682	28.4072	15.2287	1.18e-19	2.58e-18	PDHB,ACO2,IDH2	cluster 2	6	8	11
SDHB	A0A087WWT1|A0A087WXX8|P21912	Succinate dehydrogenase [ubiquinone] iron-sulfur subunit, mitochondrial (Fragment) OS=Homo sapiens GN=SDHB PE=1 SV=1|Succinate dehydrogenase [ubiquinone] iron-sulfur subunit, mitochondrial OS=Homo sapiens GN=SDHB PE=1 SV=3	PDHB(C027) - Parental	1.54367	28.3623	15.1468	1.45e-19	3.15e-18	PDHB,ACO2,IDH3G,OGDH,IDH2	cluster 2	6	8	8
NDUFAF1	H0YL22|H0YNB7|H0YNN4|Q9Y375	Complex I intermediate-associated protein 30, mitochondrial (Fragment) OS=Homo sapiens GN=NDUFAF1 PE=1 SV=1|Complex I intermediate-associated protein 30, mitochondrial OS=Homo sapiens GN=NDUFAF1 PE=1 SV=1|Complex I intermediate-associated protein 30, mitochondrial OS=Homo sapiens GN=NDUFAF1 PE=1 SV=2	PDHB(C027) - Parental	1.53146	27.0533	15.0646	1.79e-19	3.85e-18	PDHB,ACO2,IDH2	cluster 2	6	8	6
PHB2	J3KPX7|Q99623	Prohibitin-2 OS=Homo sapiens GN=PHB2 PE=1 SV=2	PDHB(C027) - Parental	1.0007	30.3847	15.037	1.92e-19	4.1e-18	PDHB,ACO2,IDH3G,OGDH,IDH2	cluster 2	6	8	20
MRPL33	O75394	39S ribosomal protein L33, mitochondrial OS=Homo sapiens GN=MRPL33 PE=1 SV=1	PDHB(C027) - Parental	2.55024	26.1834	14.9791	2.23e-19	4.71e-18	PDHB,ACO2,IDH3G,OGDH,IDH2	cluster 2	5	7	3
PTPMT1	Q8WUK0	Phosphatidylglycerophosphatase and protein-tyrosine phosphatase 1 OS=Homo sapiens GN=PTPMT1 PE=1 SV=1	PDHB(C027) - Parental	1.95146	28.2528	14.9187	2.61e-19	5.36e-18	PDHB,ACO2,IDH3G,OGDH,IDH2	cluster 2	6	8	8
MRPS6	P82932	28S ribosomal protein S6, mitochondrial OS=Homo sapiens GN=MRPS6 PE=1 SV=3	PDHB(C027) - Parental	2.33922	28.5946	14.862	3.02e-19	6.15e-18	PDHB,ACO2,IDH3G,OGDH,IDH2	cluster 2	6	8	7
YARS2	Q9Y2Z4	Tyrosine--tRNA ligase, mitochondrial OS=Homo sapiens GN=YARS2 PE=1 SV=2	PDHB(C027) - Parental	1.65327	28.5398	14.8199	3.37e-19	6.8e-18	PDHB,ACO2,IDH3G,OGDH,IDH2	cluster 2	6	8	11
NDUFV2	E7EPT4|P19404	NADH dehydrogenase [ubiquinone] flavoprotein 2, mitochondrial OS=Homo sapiens GN=NDUFV2 PE=1 SV=1|NADH dehydrogenase [ubiquinone] flavoprotein 2, mitochondrial OS=Homo sapiens GN=NDUFV2 PE=1 SV=2	PDHB(C027) - Parental	2.2041	29.7062	14.7388	4.16e-19	8.32e-18	PDHB,ACO2,IDH3G,OGDH,IDH2	cluster 2	6	8	11
MRPS25	P82663	28S ribosomal protein S25, mitochondrial OS=Homo sapiens GN=MRPS25 PE=1 SV=1	PDHB(C027) - Parental	1.79616	28.814	14.688	4.74e-19	9.33e-18	PDHB,ACO2,IDH3G,IDH2	cluster 2	6	8	7
ATP5H	F5H608|O75947|O75947-2	ATP synthase subunit d, mitochondrial OS=Homo sapiens GN=ATP5H PE=1 SV=2|ATP synthase subunit d, mitochondrial OS=Homo sapiens GN=ATP5H PE=1 SV=3|Isoform 2 of ATP synthase subunit d, mitochondrial OS=Homo sapiens GN=ATP5H	PDHB(C027) - Parental	1.84474	28.0906	14.656	5.16e-19	9.98e-18	PDHB,ACO2,IDH3G,OGDH,IDH2	cluster 2	6	8	9
NDUFAF3	Q9BU61	NADH dehydrogenase [ubiquinone] 1 alpha subcomplex assembly factor 3 OS=Homo sapiens GN=NDUFAF3 PE=1 SV=1	PDHB(C027) - Parental	1.80861	28.2053	14.5792	6.3e-19	1.2e-17	PDHB,ACO2,IDH3G,OGDH,IDH2	cluster 2	6	8	7
ARL2	P36404	ADP-ribosylation factor-like protein 2 OS=Homo sapiens GN=ARL2 PE=1 SV=4	PDHB(C027) - Parental	1.43435	28.8658	14.5753	6.37e-19	1.2e-17	PDHB,ACO2,IDH3G,OGDH,IDH2	cluster 2	6	8	7
NDUFAF5	Q5TEU4	NADH dehydrogenase [ubiquinone] 1 alpha subcomplex assembly factor 5 OS=Homo sapiens GN=NDUFAF5 PE=1 SV=1	PDHB(C027) - Parental	2.43115	28.8463	14.5619	6.6e-19	1.23e-17	PDHB,ACO2,IDH3G,OGDH,IDH2	cluster 2	6	8	13
COX5B	P10606	Cytochrome c oxidase subunit 5B, mitochondrial OS=Homo sapiens GN=COX5B PE=1 SV=2	PDHB(C027) - Parental	1.45027	27.9031	14.4738	8.32e-19	1.53e-17	PDHB,ACO2,IDH3G,IDH2	cluster 2	6	8	5
MRPL44	Q9H9J2	39S ribosomal protein L44, mitochondrial OS=Homo sapiens GN=MRPL44 PE=1 SV=1	PDHB(C027) - Parental	1.92443	29.8679	14.3756	1.08e-18	1.97e-17	PDHB,ACO2,IDH3G,OGDH,IDH2	cluster 2	6	8	12
ETFB	P38117|P38117-2	Electron transfer flavoprotein subunit beta OS=Homo sapiens GN=ETFB PE=1 SV=3|Isoform 2 of Electron transfer flavoprotein subunit beta OS=Homo sapiens GN=ETFB	PDHB(C027) - Parental	1.70244	28.3732	14.3372	1.19e-18	2.16e-17	PDHB,ACO2,IDH3G,OGDH,IDH2	cluster 2	6	8	13
DHRS2	C9JZP6|Q13268|Q13268-2	Dehydrogenase/reductase SDR family member 2, mitochondrial (Fragment) OS=Homo sapiens GN=DHRS2 PE=1 SV=2|Dehydrogenase/reductase SDR family member 2, mitochondrial OS=Homo sapiens GN=DHRS2 PE=1 SV=4|Isoform 2 of Dehydrogenase/reductase SDR family member 2, mitochondrial OS=Homo sapiens GN=DHRS2	PDHB(C027) - Parental	1.63795	27.842	14.3126	1.27e-18	2.29e-17	PDHB,ACO2,IDH3G,IDH2	cluster 2	4	4	3
MRPL20	Q9BYC9	39S ribosomal protein L20, mitochondrial OS=Homo sapiens GN=MRPL20 PE=1 SV=1	PDHB(C027) - Parental	2.16027	28.1757	14.3021	1.31e-18	2.34e-17	PDHB,ACO2,IDH3G,OGDH,IDH2	cluster 2	6	8	8
MRPS28	Q9Y2Q9	28S ribosomal protein S28, mitochondrial OS=Homo sapiens GN=MRPS28 PE=1 SV=1	PDHB(C027) - Parental	3.01801	28.3211	14.288	1.36e-18	2.41e-17	PDHB,ACO2,IDH3G,OGDH,IDH2,IDH1	cluster 2	6	8	6
MRPL49	Q13405	39S ribosomal protein L49, mitochondrial OS=Homo sapiens GN=MRPL49 PE=1 SV=1	PDHB(C027) - Parental	2.47593	29.0899	14.2066	1.69e-18	2.97e-17	PDHB,ACO2,IDH3G,OGDH,IDH2	cluster 2	6	8	10
SLIRP	A0A087WUN7|G3V2S9|G3V4X6|H0YJ40|Q9GZT3|Q9GZT3-2	Isoform 2 of SRA stem-loop-interacting RNA-binding protein, mitochondrial OS=Homo sapiens GN=SLIRP|SRA stem-loop-interacting RNA-binding protein, mitochondrial (Fragment) OS=Homo sapiens GN=SLIRP PE=1 SV=1|SRA stem-loop-interacting RNA-binding protein, mitochondrial OS=Homo sapiens GN=SLIRP PE=1 SV=1	PDHB(C027) - Parental	1.18433	27.9586	14.0947	2.28e-18	3.97e-17	PDHB,ACO2,IDH2	cluster 2	6	8	7
MRPS7	J3QLS3|Q9Y2R9	28S ribosomal protein S7, mitochondrial OS=Homo sapiens GN=MRPS7 PE=1 SV=1|28S ribosomal protein S7, mitochondrial OS=Homo sapiens GN=MRPS7 PE=1 SV=2	PDHB(C027) - Parental	2.23092	30.2665	14.0878	2.32e-18	4.01e-17	PDHB,ACO2,IDH3G,OGDH,IDH2	cluster 2	6	8	20
MRPL42	J3KPP0|Q9Y6G3|S4R2Z7|S4R360	39S ribosomal protein L42, mitochondrial OS=Homo sapiens GN=MRPL42 PE=1 SV=1	PDHB(C027) - Parental	1.48003	27.2676	14.0646	2.47e-18	4.24e-17	PDHB,ACO2,IDH2	cluster 2	6	8	4
ALDH5A1	C9J8Q5|P51649|P51649-2	Isoform 2 of Succinate-semialdehyde dehydrogenase, mitochondrial OS=Homo sapiens GN=ALDH5A1|Succinate-semialdehyde dehydrogenase, mitochondrial OS=Homo sapiens GN=ALDH5A1 PE=1 SV=1|Succinate-semialdehyde dehydrogenase, mitochondrial OS=Homo sapiens GN=ALDH5A1 PE=1 SV=2	PDHB(C027) - Parental	1.35364	27.6236	14.0179	2.8e-18	4.77e-17	PDHB,ACO2,IDH2	cluster 2	4	6	5
NDUFS1	P28331|P28331-2|P28331-4|P28331-5	Isoform 2 of NADH-ubiquinone oxidoreductase 75 kDa subunit, mitochondrial OS=Homo sapiens GN=NDUFS1|Isoform 4 of NADH-ubiquinone oxidoreductase 75 kDa subunit, mitochondrial OS=Homo sapiens GN=NDUFS1|Isoform 5 of NADH-ubiquinone oxidoreductase 75 kDa subunit, mitochondrial OS=Homo sapiens GN=NDUFS1|NADH-ubiquinone oxidoreductase 75 kDa subunit, mitochondrial OS=Homo sapiens GN=NDUFS1 PE=1 SV=3	PDHB(C027) - Parental	1.95323	31.4242	13.878	4.08e-18	6.8e-17	PDHB,ACO2,IDH3G,OGDH,IDH2	cluster 2	6	8	33
MRPS15	P82914	28S ribosomal protein S15, mitochondrial OS=Homo sapiens GN=MRPS15 PE=1 SV=1	PDHB(C027) - Parental	1.36125	28.2302	13.8414	4.5e-18	7.4e-17	PDHB,ACO2,IDH3G,IDH2	cluster 2	6	8	15
ATPAF1	I3L448|Q5TC12	ATP synthase mitochondrial F1 complex assembly factor 1 OS=Homo sapiens GN=ATPAF1 PE=1 SV=1|ATP synthase mitochondrial F1 complex assembly factor 1 OS=Homo sapiens GN=ATPAF1 PE=1 SV=1	PDHB(C027) - Parental	1.61773	28.2872	13.7869	5.22e-18	8.52e-17	PDHB,ACO2,IDH3G,IDH2	cluster 2	6	8	7
MRPL4	K7ES61|Q9BYD3	39S ribosomal protein L4, mitochondrial (Fragment) OS=Homo sapiens GN=MRPL4 PE=1 SV=1|39S ribosomal protein L4, mitochondrial OS=Homo sapiens GN=MRPL4 PE=1 SV=1	PDHB(C027) - Parental	1.40425	28.3323	13.6522	7.53e-18	1.22e-16	PDHB,ACO2,IDH3G,OGDH,IDH2	cluster 2	6	8	11
MRPL17	Q9NRX2	39S ribosomal protein L17, mitochondrial OS=Homo sapiens GN=MRPL17 PE=1 SV=1	PDHB(C027) - Parental	2.22555	28.1299	13.5909	8.9e-18	1.43e-16	PDHB,ACO2,IDH3G,OGDH,IDH2	cluster 2	6	8	8
NDUFS6	O75380	NADH dehydrogenase [ubiquinone] iron-sulfur protein 6, mitochondrial OS=Homo sapiens GN=NDUFS6 PE=1 SV=1	PDHB(C027) - Parental	3.36653	28.3139	13.566	9.53e-18	1.52e-16	PDHB,ACO2,IDH3G,OGDH,IDH2	cluster 2	6	8	7
NOA1	Q8NC60	Nitric oxide-associated protein 1 OS=Homo sapiens GN=NOA1 PE=1 SV=2	PDHB(C027) - Parental	1.34611	29.1001	13.5418	1.02e-17	1.62e-16	PDHB,ACO2,IDH3G,IDH2	cluster 2	6	8	13
ECHS1	P30084	Enoyl-CoA hydratase, mitochondrial OS=Homo sapiens GN=ECHS1 PE=1 SV=4	PDHB(C027) - Parental	1.44288	27.5517	13.5301	1.05e-17	1.66e-16	PDHB,ACO2,IDH3G,IDH2	cluster 2	6	8	6
MTERF3	Q96E29|Q96E29-2|Q96E29-3	Transcription termination factor 3, mitochondrial OS=Homo sapiens GN=MTERF3 PE=1 SV=2|Isoform 2 of Transcription termination factor 3, mitochondrial OS=Homo sapiens GN=MTERF3|Isoform 3 of Transcription termination factor 3, mitochondrial OS=Homo sapiens GN=MTERF3	PDHB(C027) - Parental	1.74072	28.5228	13.4609	1.27e-17	1.99e-16	PDHB,ACO2,IDH3G,IDH2	cluster 2	6	8	11
MRPL34	M0R226|Q9BQ48	39S ribosomal protein L34, mitochondrial OS=Homo sapiens GN=MRPL34 PE=1 SV=1|39S ribosomal protein L34, mitochondrial OS=Homo sapiens GN=MRPL34 PE=1 SV=1	PDHB(C027) - Parental	2.21802	26.7732	13.4433	1.34e-17	2.08e-16	PDHB,ACO2,IDH3G,OGDH,IDH2	cluster 2	6	8	3
NDUFAF4	Q9P032	NADH dehydrogenase [ubiquinone] 1 alpha subcomplex assembly factor 4 OS=Homo sapiens GN=NDUFAF4 PE=1 SV=1	PDHB(C027) - Parental	2.43194	29.0104	13.4201	1.42e-17	2.2e-16	PDHB,ACO2,IDH3G,OGDH,IDH2	cluster 2	6	8	10
LETM1	O95202	LETM1 and EF-hand domain-containing protein 1, mitochondrial OS=Homo sapiens GN=LETM1 PE=1 SV=1	PDHB(C027) - Parental	2.22841	29.2407	13.404	1.49e-17	2.28e-16	PDHB,ACO2,IDH3G,OGDH,IDH2	cluster 2	6	8	20
PDK2	D6RDN9|Q15119|Q15119-2	[Pyruvate dehydrogenase (acetyl-transferring)] kinase isozyme 2, mitochondrial (Fragment) OS=Homo sapiens GN=PDK2 PE=1 SV=1|[Pyruvate dehydrogenase (acetyl-transferring)] kinase isozyme 2, mitochondrial OS=Homo sapiens GN=PDK2 PE=1 SV=2|Isoform 2 of [Pyruvate dehydrogenase (acetyl-transferring)] kinase isozyme 2, mitochondrial OS=Homo sapiens GN=PDK2	PDHB(C027) - Parental	1.40353	26.9787	13.3699	1.64e-17	2.49e-16	PDHB,ACO2,IDH2	cluster 2	6	8	7
MUT	P22033	Methylmalonyl-CoA mutase, mitochondrial OS=Homo sapiens GN=MUT PE=1 SV=4	PDHB(C027) - Parental	1.32935	27.7673	13.2708	2.15e-17	3.24e-16	PDHB,ACO2,IDH3G,IDH2	cluster 2	6	8	8
DECR1	Q16698|Q16698-2	2,4-dienoyl-CoA reductase, mitochondrial OS=Homo sapiens GN=DECR1 PE=1 SV=1|Isoform 2 of 2,4-dienoyl-CoA reductase, mitochondrial OS=Homo sapiens GN=DECR1	PDHB(C027) - Parental	1.75487	28.1641	13.228	2.43e-17	3.6e-16	PDHB,ACO2,IDH3G,OGDH,IDH2	cluster 2	6	8	8
MRPL30	Q8TCC3|Q8TCC3-2|Q8TCC3-3	39S ribosomal protein L30, mitochondrial OS=Homo sapiens GN=MRPL30 PE=1 SV=1|Isoform 2 of 39S ribosomal protein L30, mitochondrial OS=Homo sapiens GN=MRPL30|Isoform 3 of 39S ribosomal protein L30, mitochondrial OS=Homo sapiens GN=MRPL30	PDHB(C027) - Parental	2.29153	27.3163	13.1302	3.19e-17	4.7e-16	PDHB,ACO2,IDH3G,OGDH,IDH2	cluster 2	6	8	5
ATP5J2	G3V325	Protein ATP5J2-PTCD1 OS=Homo sapiens GN=ATP5J2-PTCD1 PE=4 SV=1	PDHB(C027) - Parental	1.65264	28.2589	13.1023	3.44e-17	5.05e-16	PDHB,ACO2,IDH3G,IDH2	cluster 2	4	5	11
PMPCA	Q10713	Mitochondrial-processing peptidase subunit alpha OS=Homo sapiens GN=PMPCA PE=1 SV=2	PDHB(C027) - Parental	1.53561	26.8669	13.0937	3.53e-17	5.14e-16	PDHB,ACO2,IDH3G,IDH2	cluster 2	6	8	6
ACOT2|ACOT1	A0A087WT95|A0A087X0W7|G3V4F2|P49753|Q86TX2	Acyl-coenzyme A thioesterase 1 OS=Homo sapiens GN=ACOT1 PE=1 SV=1|Acyl-coenzyme A thioesterase 2, mitochondrial OS=Homo sapiens GN=ACOT2 PE=1 SV=1|Acyl-coenzyme A thioesterase 2, mitochondrial OS=Homo sapiens GN=ACOT2 PE=1 SV=6	PDHB(C027) - Parental	1.54119	27.0602	13.0901	3.56e-17	5.16e-16	PDHB,ACO2,IDH3G,IDH2	cluster 2	6	8	7
DLST	P36957	Dihydrolipoyllysine-residue succinyltransferase component of 2-oxoglutarate dehydrogenase complex, mitochondrial OS=Homo sapiens GN=DLST PE=1 SV=4	PDHB(C027) - Parental	1.41458	31.0608	12.9664	5.05e-17	7.17e-16	PDHB,ACO2,OGDH,IDH2	cluster 2	6	8	22
PPTC7	Q8NI37	Protein phosphatase PTC7 homolog OS=Homo sapiens GN=PPTC7 PE=2 SV=1	PDHB(C027) - Parental	0.990434	25.9833	12.9552	5.21e-17	7.35e-16	PDHB,ACO2,IDH3G,IDH2	cluster 2	6	8	4
MALSU1	Q96EH3	Mitochondrial assembly of ribosomal large subunit protein 1 OS=Homo sapiens GN=MALSU1 PE=1 SV=1	PDHB(C027) - Parental	2.71913	27.0268	12.9504	5.28e-17	7.41e-16	PDHB,ACO2,IDH3G,OGDH,IDH2	cluster 2	6	8	3
NDUFS8	E9PPW7|O00217	NADH dehydrogenase [ubiquinone] iron-sulfur protein 8, mitochondrial (Fragment) OS=Homo sapiens GN=NDUFS8 PE=1 SV=1|NADH dehydrogenase [ubiquinone] iron-sulfur protein 8, mitochondrial OS=Homo sapiens GN=NDUFS8 PE=1 SV=1	PDHB(C027) - Parental	2.10478	28.8594	12.8562	6.89e-17	9.61e-16	PDHB,ACO2,IDH3G,OGDH,IDH2	cluster 2	6	8	6
NDUFA7	O95182	NADH dehydrogenase [ubiquinone] 1 alpha subcomplex subunit 7 OS=Homo sapiens GN=NDUFA7 PE=1 SV=3	PDHB(C027) - Parental	2.01822	29.0724	12.8438	7.13e-17	9.89e-16	PDHB,ACO2,IDH3G,OGDH,IDH2	cluster 2	6	8	10
MRPL40	Q9NQ50	39S ribosomal protein L40, mitochondrial OS=Homo sapiens GN=MRPL40 PE=1 SV=1	PDHB(C027) - Parental	2.49188	29.2373	12.8396	7.22e-17	9.95e-16	PDHB,ACO2,IDH3G,OGDH,IDH2	cluster 2	6	8	10
RPL36A	J3KQN4|P83881	60S ribosomal protein L36a OS=Homo sapiens GN=RPL36A PE=1 SV=2|60S ribosomal protein L36a OS=Homo sapiens GN=RPL36A PE=3 SV=1	PDHB(C027) - Parental	0.99473	28.7227	12.7998	8.08e-17	1.11e-15	PDHB,ACO2,IDH2	cluster 2	6	8	8
MRPS21	A0A075B746|P82921	28S ribosomal protein S21, mitochondrial OS=Homo sapiens GN=MRPS21 PE=1 SV=1|28S ribosomal protein S21, mitochondrial OS=Homo sapiens GN=MRPS21 PE=1 SV=2	PDHB(C027) - Parental	2.17211	27.9857	12.5902	1.47e-16	1.99e-15	PDHB,ACO2,IDH3G,OGDH,IDH2	cluster 2	6	8	3
HADHB	P55084|P55084-2	Isoform 2 of Trifunctional enzyme subunit beta, mitochondrial OS=Homo sapiens GN=HADHB|Trifunctional enzyme subunit beta, mitochondrial OS=Homo sapiens GN=HADHB PE=1 SV=3	PDHB(C027) - Parental	1.08555	28.1482	12.5297	1.75e-16	2.35e-15	PDHB,ACO2,IDH2	cluster 2	6	8	11
DBT	P11182	Lipoamide acyltransferase component of branched-chain alpha-keto acid dehydrogenase complex, mitochondrial OS=Homo sapiens GN=DBT PE=1 SV=3	PDHB(C027) - Parental	1.21391	32.6837	12.5235	1.78e-16	2.38e-15	PDHB,ACO2,IDH2	cluster 2	6	8	29
GLS	O94925|O94925-3	Glutaminase kidney isoform, mitochondrial OS=Homo sapiens GN=GLS PE=1 SV=1|Isoform 3 of Glutaminase kidney isoform, mitochondrial OS=Homo sapiens GN=GLS	PDHB(C027) - Parental	2.22078	30.0046	12.3849	2.65e-16	3.47e-15	PDHB,ACO2,IDH3G,OGDH,IDH2	cluster 2	6	8	23
POLG	P54098	DNA polymerase subunit gamma-1 OS=Homo sapiens GN=POLG PE=1 SV=1	PDHB(C027) - Parental	1.12179	28.8429	12.3583	2.86e-16	3.72e-15	PDHB,ACO2,IDH2	cluster 2	6	8	20
NDUFAF2	Q8N183	Mimitin, mitochondrial OS=Homo sapiens GN=NDUFAF2 PE=1 SV=1	PDHB(C027) - Parental	2.15747	29.0459	12.3435	2.99e-16	3.87e-15	PDHB,ACO2,IDH3G,OGDH,IDH2	cluster 2	6	8	11
MRPL2	C9IY40|Q5T653	39S ribosomal protein L2, mitochondrial OS=Homo sapiens GN=MRPL2 PE=1 SV=1|39S ribosomal protein L2, mitochondrial OS=Homo sapiens GN=MRPL2 PE=1 SV=2	PDHB(C027) - Parental	1.57739	27.9417	12.3124	3.27e-16	4.21e-15	PDHB,ACO2,IDH3G,IDH2	cluster 2	6	8	9
RPUSD4	Q96CM3|Q96CM3-2	Isoform 2 of RNA pseudouridylate synthase domain-containing protein 4 OS=Homo sapiens GN=RPUSD4|RNA pseudouridylate synthase domain-containing protein 4 OS=Homo sapiens GN=RPUSD4 PE=1 SV=1	PDHB(C027) - Parental	2.33008	24.3512	12.3085	3.31e-16	4.23e-15	PDHB,ACO2,IDH3G,IDH2	cluster 2	4	6	3
CCT3	P49368	T-complex protein 1 subunit gamma OS=Homo sapiens GN=CCT3 PE=1 SV=4	PDHB(C027) - Parental	1.61081	31.4124	12.2976	3.41e-16	4.34e-15	PDHB	cluster 4	6	8	29
PUS1	F5H1S9|G8JLB3|Q9Y606|Q9Y606-2	Isoform 2 of tRNA pseudouridine synthase A, mitochondrial OS=Homo sapiens GN=PUS1|tRNA pseudouridine synthase (Fragment) OS=Homo sapiens GN=PUS1 PE=1 SV=1|tRNA pseudouridine synthase A, mitochondrial OS=Homo sapiens GN=PUS1 PE=1 SV=3|tRNA pseudouridine synthase OS=Homo sapiens GN=PUS1 PE=1 SV=1	PDHB(C027) - Parental	1.26723	28.1965	12.2892	3.5e-16	4.43e-15	PDHB,ACO2,IDH3G,IDH2	cluster 2	6	8	10
TRUB2	O95900	Probable tRNA pseudouridine synthase 2 OS=Homo sapiens GN=TRUB2 PE=1 SV=1	PDHB(C027) - Parental	1.38305	28.1542	12.1783	4.83e-16	6.08e-15	PDHB,ACO2,IDH3G,IDH2	cluster 2	6	8	9
VARS2	A0A0A0MTG1|A0A0G2JIA5|A0A0G2JL52|A0A140T8Y0|A0A140TA35|A0A140TA36|A0A140TA40|A0A140TA45|B4E0K6|B7ZL25|Q5ST30|Q5ST30-3|Q5ST30-4	Isoform 3 of Valine--tRNA ligase, mitochondrial OS=Homo sapiens GN=VARS2|Isoform 4 of Valine--tRNA ligase, mitochondrial OS=Homo sapiens GN=VARS2|Valine--tRNA ligase, mitochondrial OS=Homo sapiens GN=VARS2 PE=1 SV=1|Valine--tRNA ligase, mitochondrial OS=Homo sapiens GN=VARS2 PE=1 SV=2|VARS2 protein OS=Homo sapiens GN=VARS2 PE=1 SV=1	PDHB(C027) - Parental	1.47468	27.7389	12.1532	5.2e-16	6.5e-15	PDHB,ACO2,IDH2	cluster 2	5	7	7
MRPS11	P82912|P82912-2	28S ribosomal protein S11, mitochondrial OS=Homo sapiens GN=MRPS11 PE=1 SV=2|Isoform 2 of 28S ribosomal protein S11, mitochondrial OS=Homo sapiens GN=MRPS11	PDHB(C027) - Parental	1.27933	28.6394	12.1023	6.03e-16	7.51e-15	PDHB,ACO2,IDH2	cluster 2	6	8	8
TACO1	Q9BSH4	Translational activator of cytochrome c oxidase 1 OS=Homo sapiens GN=TACO1 PE=1 SV=1	PDHB(C027) - Parental	1.62299	27.4712	12.0124	7.85e-16	9.67e-15	PDHB,ACO2,IDH2	cluster 2	6	8	7
TRMT61B	F8WDR2|Q9BVS5	tRNA (adenine(58)-N(1))-methyltransferase, mitochondrial OS=Homo sapiens GN=TRMT61B PE=1 SV=1|tRNA (adenine(58)-N(1))-methyltransferase, mitochondrial OS=Homo sapiens GN=TRMT61B PE=1 SV=2	PDHB(C027) - Parental	1.72137	26.9716	11.9637	9.06e-16	1.11e-14	PDHB,ACO2,IDH3G,IDH2	cluster 2	6	8	7
MRPL28	A2IDC6|Q13084	39S ribosomal protein L28, mitochondrial (Fragment) OS=Homo sapiens GN=MRPL28 PE=1 SV=1|39S ribosomal protein L28, mitochondrial OS=Homo sapiens GN=MRPL28 PE=1 SV=4	PDHB(C027) - Parental	2.42084	28.3954	11.9255	1.01e-15	1.23e-14	PDHB,ACO2,IDH3G,OGDH,IDH2	cluster 2	6	8	8
NDUFA5	A0A087X1G1|H7BYD0|Q16718|Q16718-2	Isoform 2 of NADH dehydrogenase [ubiquinone] 1 alpha subcomplex subunit 5 OS=Homo sapiens GN=NDUFA5|NADH dehydrogenase [ubiquinone] 1 alpha subcomplex subunit 5 (Fragment) OS=Homo sapiens GN=NDUFA5 PE=1 SV=1|NADH dehydrogenase [ubiquinone] 1 alpha subcomplex subunit 5 OS=Homo sapiens GN=NDUFA5 PE=1 SV=1|NADH dehydrogenase [ubiquinone] 1 alpha subcomplex subunit 5 OS=Homo sapiens GN=NDUFA5 PE=1 SV…	PDHB(C027) - Parental	3.83796	29.0885	11.8903	1.13e-15	1.36e-14	PDHB,ACO2,IDH3G,OGDH,IDH2	cluster 2	6	8	6
ECHDC1	Q9NTX5|Q9NTX5-2|Q9NTX5-6	Ethylmalonyl-CoA decarboxylase OS=Homo sapiens GN=ECHDC1 PE=1 SV=2|Isoform 2 of Ethylmalonyl-CoA decarboxylase OS=Homo sapiens GN=ECHDC1|Isoform 6 of Ethylmalonyl-CoA decarboxylase OS=Homo sapiens GN=ECHDC1	PDHB(C027) - Parental	1.24759	29.0718	11.8794	1.16e-15	1.4e-14	PDHB,ACO2,IDH3G,IDH2,IDH1	cluster 2	6	8	11
FAHD2A	Q96GK7	Fumarylacetoacetate hydrolase domain-containing protein 2A OS=Homo sapiens GN=FAHD2A PE=1 SV=1	PDHB(C027) - Parental	1.29739	26.3481	11.875	1.18e-15	1.4e-14	PDHB,ACO2,IDH2	cluster 2	4	6	4
GADD45GIP1	Q8TAE8	Growth arrest and DNA damage-inducible proteins-interacting protein 1 OS=Homo sapiens GN=GADD45GIP1 PE=1 SV=1	PDHB(C027) - Parental	1.35744	29.1127	11.8241	1.37e-15	1.61e-14	PDHB,ACO2,IDH3G,IDH2	cluster 2	6	8	10
MRPL47	Q9HD33|Q9HD33-2	39S ribosomal protein L47, mitochondrial OS=Homo sapiens GN=MRPL47 PE=1 SV=2|Isoform 2 of 39S ribosomal protein L47, mitochondrial OS=Homo sapiens GN=MRPL47	PDHB(C027) - Parental	1.90061	28.5505	11.8025	1.46e-15	1.7e-14	PDHB,ACO2,IDH3G,IDH2	cluster 2	6	8	8
NNT	Q13423	NAD(P) transhydrogenase, mitochondrial OS=Homo sapiens GN=NNT PE=1 SV=3	PDHB(C027) - Parental	0.733045	30.5213	11.6802	2.1e-15	2.44e-14	PDHB,ACO2,IDH2	cluster 2	6	8	25
PDPR	A8MT40|Q8NCN5	Pyruvate dehydrogenase phosphatase regulatory subunit, mitochondrial OS=Homo sapiens GN=PDPR PE=1 SV=2	PDHB(C027) - Parental	1.95118	29.8551	11.6265	2.46e-15	2.85e-14	PDHB,ACO2,IDH3G,OGDH,IDH2	cluster 2	6	8	24
NIPSNAP1	Q9BPW8	Protein NipSnap homolog 1 OS=Homo sapiens GN=NIPSNAP1 PE=1 SV=1	PDHB(C027) - Parental	1.22534	27.4643	11.5949	2.71e-15	3.12e-14	PDHB,ACO2,IDH2	cluster 2	6	8	6
MRPL18	Q9H0U6	39S ribosomal protein L18, mitochondrial OS=Homo sapiens GN=MRPL18 PE=1 SV=1	PDHB(C027) - Parental	1.58702	27.3309	11.552	3.08e-15	3.52e-14	PDHB,ACO2,IDH3G,IDH2	cluster 2	6	8	4
ECSIT	K7EPL5|Q9BQ95|Q9BQ95-2|Q9BQ95-4	Evolutionarily conserved-signaling intermediate in Toll pathway, mitochondrial (Fragment) OS=Homo sapiens GN=ECSIT PE=1 SV=1|Evolutionarily conserved signaling intermediate in Toll pathway, mitochondrial OS=Homo sapiens GN=ECSIT PE=1 SV=1|Isoform 2 of Evolutionarily conserved signaling intermediate in Toll pathway, mitochondrial OS=Homo sapiens GN=ECSIT|Isoform 4 of Evolutionarily conserved signa…	PDHB(C027) - Parental	1.44527	25.6995	11.5505	3.09e-15	3.52e-14	PDHB,ACO2,IDH3G,IDH2	cluster 2	4	6	3
ACADVL	P49748|P49748-2|P49748-3	Isoform 2 of Very long-chain specific acyl-CoA dehydrogenase, mitochondrial OS=Homo sapiens GN=ACADVL|Isoform 3 of Very long-chain specific acyl-CoA dehydrogenase, mitochondrial OS=Homo sapiens GN=ACADVL|Very long-chain specific acyl-CoA dehydrogenase, mitochondrial OS=Homo sapiens GN=ACADVL PE=1 SV=1	PDHB(C027) - Parental	1.32889	27.3264	11.5308	3.28e-15	3.72e-14	PDHB,ACO2,IDH2	cluster 2	6	8	12
FECH	P22830|P22830-2	Ferrochelatase, mitochondrial OS=Homo sapiens GN=FECH PE=1 SV=2|Isoform 2 of Ferrochelatase, mitochondrial OS=Homo sapiens GN=FECH	PDHB(C027) - Parental	1.14235	27.7919	11.5208	3.38e-15	3.81e-14	PDHB,ACO2,IDH2	cluster 2	6	8	9
TFB2M	Q9H5Q4	Dimethyladenosine transferase 2, mitochondrial OS=Homo sapiens GN=TFB2M PE=1 SV=1	PDHB(C027) - Parental	1.4437	28.665	11.4796	3.83e-15	4.3e-14	PDHB,ACO2,IDH3G,IDH2	cluster 2	6	8	9
SUCLG2	Q96I99|Q96I99-2	Isoform 2 of Succinyl-CoA ligase [GDP-forming] subunit beta, mitochondrial OS=Homo sapiens GN=SUCLG2|Succinyl-CoA ligase [GDP-forming] subunit beta, mitochondrial OS=Homo sapiens GN=SUCLG2 PE=1 SV=2	PDHB(C027) - Parental	1.11516	27.0052	11.438	4.34e-15	4.85e-14	PDHB,ACO2,IDH2	cluster 2	5	7	6
HARS2	B4DQ67|P49590|P49590-2	Isoform 2 of Probable histidine--tRNA ligase, mitochondrial OS=Homo sapiens GN=HARS2|Probable histidine--tRNA ligase, mitochondrial OS=Homo sapiens GN=HARS2 PE=1 SV=1	PDHB(C027) - Parental	1.29894	27.2176	11.3176	6.24e-15	6.94e-14	PDHB,ACO2,IDH3G,IDH2	cluster 2	6	8	6
HCG_1984214	I3L0E3	HCG1984214, isoform CRA_a OS=Homo sapiens GN=hCG_1984214 PE=3 SV=1	PDHB(C027) - Parental	2.05618	28.4669	11.2453	7.77e-15	8.6e-14	PDHB,ACO2,IDH3G,OGDH,IDH2	cluster 2	4	4	4
MRPS16	Q9Y3D3	28S ribosomal protein S16, mitochondrial OS=Homo sapiens GN=MRPS16 PE=1 SV=1	PDHB(C027) - Parental	2.13156	28.0276	11.203	8.83e-15	9.73e-14	PDHB,ACO2,IDH3G,OGDH,IDH2	cluster 2	6	8	4
DDX28	Q9NUL7	Probable ATP-dependent RNA helicase DDX28 OS=Homo sapiens GN=DDX28 PE=1 SV=2	PDHB(C027) - Parental	0.89965	28.6281	11.1552	1.02e-14	1.11e-13	PDHB,ACO2,IDH2	cluster 2	6	8	12
NDUFAF7	C9JS27|Q7L592|Q7L592-2	Isoform 2 of NADH dehydrogenase [ubiquinone] complex I, assembly factor 7 OS=Homo sapiens GN=NDUFAF7|NADH dehydrogenase [ubiquinone] complex I, assembly factor 7 (Fragment) OS=Homo sapiens GN=NDUFAF7 PE=1 SV=7|NADH dehydrogenase [ubiquinone] complex I, assembly factor 7 OS=Homo sapiens GN=NDUFAF7 PE=1 SV=1	PDHB(C027) - Parental	1.48648	26.781	11.1541	1.03e-14	1.11e-13	PDHB,ACO2,IDH2	cluster 2	5	6	3
ECH1	Q13011	Delta(3,5)-Delta(2,4)-dienoyl-CoA isomerase, mitochondrial OS=Homo sapiens GN=ECH1 PE=1 SV=2	PDHB(C027) - Parental	1.44602	29.8495	11.1279	1.11e-14	1.2e-13	PDHB,ACO2,IDH3G,OGDH,IDH2	cluster 2	6	8	11
MRPL13	Q9BYD1	39S ribosomal protein L13, mitochondrial OS=Homo sapiens GN=MRPL13 PE=1 SV=1	PDHB(C027) - Parental	1.43435	29.3122	10.9653	1.83e-14	1.97e-13	PDHB,ACO2,IDH3G,IDH2	cluster 2	6	8	14
COX4I1	P13073	Cytochrome c oxidase subunit 4 isoform 1, mitochondrial OS=Homo sapiens GN=COX4I1 PE=1 SV=1	PDHB(C027) - Parental	1.39528	28.0415	10.9418	1.96e-14	2.1e-13	PDHB,ACO2,IDH3G,IDH2	cluster 2	6	8	6
BCS1L	Q9Y276	Mitochondrial chaperone BCS1 OS=Homo sapiens GN=BCS1L PE=1 SV=1	PDHB(C027) - Parental	1.11466	29.3095	10.8141	2.91e-14	3.08e-13	PDHB,ACO2,IDH3G,OGDH,IDH2	cluster 2	6	8	16
MRPL38	Q96DV4	39S ribosomal protein L38, mitochondrial OS=Homo sapiens GN=MRPL38 PE=1 SV=2	PDHB(C027) - Parental	1.56847	29.5338	10.8028	3.02e-14	3.17e-13	PDHB,ACO2,IDH3G,IDH2	cluster 2	6	8	15
NGRN	Q9NPE2	Neugrin OS=Homo sapiens GN=NGRN PE=1 SV=2	PDHB(C027) - Parental	1.61451	27.415	10.7948	3.09e-14	3.23e-13	PDHB,ACO2,IDH3G,IDH2	cluster 2	6	8	6
MRM3	Q9HC36	rRNA methyltransferase 3, mitochondrial OS=Homo sapiens GN=MRM3 PE=1 SV=2	PDHB(C027) - Parental	1.2903	28.3086	10.7665	3.38e-14	3.5e-13	PDHB,ACO2,IDH2	cluster 2	6	8	11
NDUFA2	O43678	NADH dehydrogenase [ubiquinone] 1 alpha subcomplex subunit 2 OS=Homo sapiens GN=NDUFA2 PE=1 SV=3	PDHB(C027) - Parental	2.50555	28.097	10.5881	5.88e-14	6.01e-13	PDHB,ACO2,IDH3G,OGDH,IDH2	cluster 2	6	8	6
ECI2	A0A0C4DGA2|O75521|O75521-2	Enoyl-CoA delta isomerase 2, mitochondrial OS=Homo sapiens GN=ECI2 PE=1 SV=1|Enoyl-CoA delta isomerase 2, mitochondrial OS=Homo sapiens GN=ECI2 PE=1 SV=4|Isoform 2 of Enoyl-CoA delta isomerase 2, mitochondrial OS=Homo sapiens GN=ECI2	PDHB(C027) - Parental	1.51197	28.1864	10.5787	6.05e-14	6.17e-13	PDHB,ACO2,IDH3G,OGDH,IDH2	cluster 2	6	8	6
ALAS1	P13196	5-aminolevulinate synthase, nonspecific, mitochondrial OS=Homo sapiens GN=ALAS1 PE=1 SV=2	PDHB(C027) - Parental	0.977991	28.5514	10.4177	1e-13	1e-12	PDHB,ACO2,IDH2	cluster 2	6	8	13
SUPV3L1	Q8IYB8	ATP-dependent RNA helicase SUPV3L1, mitochondrial OS=Homo sapiens GN=SUPV3L1 PE=1 SV=1	PDHB(C027) - Parental	1.51788	29.2269	10.4112	1.02e-13	1.02e-12	PDHB,ACO2,IDH3G,IDH2	cluster 2	6	8	18
PNPLA8	A0A0C4DG51|Q9NP80|Q9NP80-2|Q9NP80-3	Calcium-independent phospholipase A2-gamma (Fragment) OS=Homo sapiens GN=PNPLA8 PE=1 SV=1|Calcium-independent phospholipase A2-gamma OS=Homo sapiens GN=PNPLA8 PE=1 SV=1|Isoform 2 of Calcium-independent phospholipase A2-gamma OS=Homo sapiens GN=PNPLA8|Isoform 3 of Calcium-independent phospholipase A2-gamma OS=Homo sapiens GN=PNPLA8	PDHB(C027) - Parental	1.4842	27.1958	10.2967	1.47e-13	1.44e-12	PDHB,ACO2,IDH3G,IDH2	cluster 2	6	8	8
PEO1	Q96RR1|Q96RR1-2	Isoform 2 of Twinkle protein, mitochondrial OS=Homo sapiens GN=PEO1|Twinkle protein, mitochondrial OS=Homo sapiens GN=PEO1 PE=1 SV=1	PDHB(C027) - Parental	1.29876	27.1566	10.1367	2.44e-13	2.38e-12	PDHB,ACO2,IDH2	cluster 2	6	8	7
WBSCR16	Q96I51|Q96I51-3	Williams-Beuren syndrome chromosomal region 16 protein OS=Homo sapiens GN=WBSCR16 PE=1 SV=2|Isoform 3 of Williams-Beuren syndrome chromosomal region 16 protein OS=Homo sapiens GN=WBSCR16	PDHB(C027) - Parental	0.929745	28.1932	10.1253	2.53e-13	2.45e-12	PDHB,ACO2,IDH2	cluster 2	6	8	8
LARS2	E9PHM2|Q15031	Probable leucine--tRNA ligase, mitochondrial OS=Homo sapiens GN=LARS2 PE=1 SV=1|Probable leucine--tRNA ligase, mitochondrial OS=Homo sapiens GN=LARS2 PE=1 SV=2	PDHB(C027) - Parental	0.934764	29.3134	10.1031	2.71e-13	2.62e-12	PDHB,ACO2,IDH2	cluster 2	6	8	13
ALDH1L2	Q3SY69	Mitochondrial 10-formyltetrahydrofolate dehydrogenase OS=Homo sapiens GN=ALDH1L2 PE=1 SV=2	PDHB(C027) - Parental	0.930977	30.5548	10.0024	3.74e-13	3.59e-12	PDHB,ACO2,IDH2	cluster 2	6	8	29
MRPL16	Q9NX20	39S ribosomal protein L16, mitochondrial OS=Homo sapiens GN=MRPL16 PE=1 SV=1	PDHB(C027) - Parental	1.15614	28.0967	9.88425	5.46e-13	5.19e-12	PDHB,ACO2,IDH3G,IDH2	cluster 2	6	8	10
MRPL10	Q7Z7H8|Q7Z7H8-2	39S ribosomal protein L10, mitochondrial OS=Homo sapiens GN=MRPL10 PE=1 SV=3|Isoform 2 of 39S ribosomal protein L10, mitochondrial OS=Homo sapiens GN=MRPL10	PDHB(C027) - Parental	2.26045	27.342	9.67496	1.07e-12	1.01e-11	PDHB,ACO2,IDH3G,OGDH,IDH2,IDH1	cluster 2	6	8	3
FASTKD2	Q9NYY8	FAST kinase domain-containing protein 2, mitochondrial OS=Homo sapiens GN=FASTKD2 PE=1 SV=1	PDHB(C027) - Parental	0.951681	29.8552	9.62464	1.26e-12	1.18e-11	PDHB,ACO2,IDH2	cluster 2	6	8	16
MRPS18B	Q9Y676	28S ribosomal protein S18b, mitochondrial OS=Homo sapiens GN=MRPS18B PE=1 SV=1	PDHB(C027) - Parental	1.72565	28.3812	9.57671	1.47e-12	1.38e-11	PDHB,ACO2,IDH3G,OGDH,IDH2	cluster 2	6	8	8
STOML2	A0A087WYB4|Q9UJZ1|Q9UJZ1-2	Isoform 2 of Stomatin-like protein 2, mitochondrial OS=Homo sapiens GN=STOML2|Stomatin-like protein 2, mitochondrial OS=Homo sapiens GN=STOML2 PE=1 SV=1	PDHB(C027) - Parental	1.13124	26.7893	9.51572	1.8e-12	1.67e-11	PDHB,ACO2,IDH2	cluster 2	5	7	5
GATB	D6REA0|O75879	Glutamyl-tRNA(Gln) amidotransferase subunit B, mitochondrial OS=Homo sapiens GN=GATB PE=1 SV=1|Glutamyl-tRNA(Gln) amidotransferase subunit B, mitochondrial OS=Homo sapiens GN=GATB PE=1 SV=1	PDHB(C027) - Parental	1.06256	27.1611	9.47563	2.05e-12	1.89e-11	PDHB,ACO2,IDH2	cluster 2	5	7	5
POLDIP2	B4DEM9|Q9Y2S7	Polymerase delta-interacting protein 2 OS=Homo sapiens GN=POLDIP2 PE=1 SV=1|Polymerase delta-interacting protein 2 OS=Homo sapiens GN=POLDIP2 PE=1 SV=1	PDHB(C027) - Parental	1.15947	27.0127	9.44456	2.26e-12	2.09e-11	PDHB,ACO2,IDH2	cluster 2	6	8	7
RARS2	Q5T160	Probable arginine--tRNA ligase, mitochondrial OS=Homo sapiens GN=RARS2 PE=1 SV=1	PDHB(C027) - Parental	0.943017	28.4298	9.42462	2.42e-12	2.22e-11	PDHB,ACO2,IDH2	cluster 2	6	8	11
RPL37	D6RG19|P61927	60S ribosomal protein L37 OS=Homo sapiens GN=RPL37 PE=1 SV=2|Ribosomal protein L37 OS=Homo sapiens GN=RPL37 PE=1 SV=1	PDHB(C027) - Parental	1.03583	28.7419	9.31126	3.5e-12	3.16e-11	PDHB,ACO2,IDH2	cluster 2	6	8	7
MRPS36	D6R941|P82909	28S ribosomal protein S36, mitochondrial OS=Homo sapiens GN=MRPS36 PE=1 SV=1|28S ribosomal protein S36, mitochondrial OS=Homo sapiens GN=MRPS36 PE=1 SV=2	PDHB(C027) - Parental	1.35355	29.421	9.27631	3.93e-12	3.52e-11	PDHB,ACO2,OGDH,IDH2	cluster 2	6	8	8
TFAM	H7BYN3|Q00059|Q00059-2	Isoform 2 of Transcription factor A, mitochondrial OS=Homo sapiens GN=TFAM|Transcription factor A, mitochondrial (Fragment) OS=Homo sapiens GN=TFAM PE=1 SV=1|Transcription factor A, mitochondrial OS=Homo sapiens GN=TFAM PE=1 SV=1	PDHB(C027) - Parental	1.12111	26.5202	9.25607	4.2e-12	3.74e-11	PDHB,ACO2,IDH2	cluster 2	5	7	3
FPGS	Q05932|Q05932-2|Q05932-3|Q05932-4	Folylpolyglutamate synthase, mitochondrial OS=Homo sapiens GN=FPGS PE=1 SV=3|Isoform 2 of Folylpolyglutamate synthase, mitochondrial OS=Homo sapiens GN=FPGS|Isoform 3 of Folylpolyglutamate synthase, mitochondrial OS=Homo sapiens GN=FPGS|Isoform 4 of Folylpolyglutamate synthase, mitochondrial OS=Homo sapiens GN=FPGS	PDHB(C027) - Parental	0.910348	26.83	9.1226	6.51e-12	5.77e-11	PDHB,ACO2,IDH3G,IDH2	cluster 2	6	8	6
MRPS33	C9JBY7|Q9Y291	28S ribosomal protein S33, mitochondrial OS=Homo sapiens GN=MRPS33 PE=1 SV=1	PDHB(C027) - Parental	2.16285	26.9039	9.08549	7.36e-12	6.47e-11	PDHB,ACO2,IDH3G,OGDH,IDH2	cluster 2	6	8	4
MRPL46	Q9H2W6	39S ribosomal protein L46, mitochondrial OS=Homo sapiens GN=MRPL46 PE=1 SV=1	PDHB(C027) - Parental	2.07975	28.924	9.00595	9.57e-12	8.32e-11	PDHB,ACO2,IDH3G,OGDH,IDH2	cluster 2	6	8	9
MRPS24	Q96EL2	28S ribosomal protein S24, mitochondrial OS=Homo sapiens GN=MRPS24 PE=1 SV=1	PDHB(C027) - Parental	1.42439	26.8316	8.95464	1.14e-11	9.79e-11	PDHB,ACO2,IDH2	cluster 2	5	7	3
TARS2	Q9BW92	Threonine--tRNA ligase, mitochondrial OS=Homo sapiens GN=TARS2 PE=1 SV=1	PDHB(C027) - Parental	0.739358	28.498	8.89641	1.38e-11	1.18e-10	PDHB,ACO2,IDH2	cluster 2	6	8	10
MRRF	Q96E11|Q96E11-2|Q96E11-3|Q96E11-4|Q96E11-5|Q96E11-6|Q96E11-7|X6RDS5	Isoform 2 of Ribosome-recycling factor, mitochondrial OS=Homo sapiens GN=MRRF|Isoform 3 of Ribosome-recycling factor, mitochondrial OS=Homo sapiens GN=MRRF|Isoform 4 of Ribosome-recycling factor, mitochondrial OS=Homo sapiens GN=MRRF|Isoform 5 of Ribosome-recycling factor, mitochondrial OS=Homo sapiens GN=MRRF|Isoform 6 of Ribosome-recycling factor, mitochondrial OS=Homo sapiens GN=MRRF|Isoform 7…	PDHB(C027) - Parental	2.30873	27.0189	8.87994	1.45e-11	1.24e-10	PDHB,ACO2,IDH3G,OGDH,IDH2	cluster 2	6	8	5
CYC1	P08574	Cytochrome c1, heme protein, mitochondrial OS=Homo sapiens GN=CYC1 PE=1 SV=3	PDHB(C027) - Parental	1.52998	24.4139	8.66513	2.98e-11	2.48e-10	PDHB,ACO2,IDH3G,IDH2	cluster 2	4	6	4
RPUSD3	Q6P087|Q6P087-2	RNA pseudouridylate synthase domain-containing protein 3 OS=Homo sapiens GN=RPUSD3 PE=1 SV=3|Isoform 2 of RNA pseudouridylate synthase domain-containing protein 3 OS=Homo sapiens GN=RPUSD3	PDHB(C027) - Parental	0.934338	27.7241	8.65424	3.09e-11	2.57e-10	PDHB,ACO2,IDH2	cluster 2	6	8	7
MRPL27	D6RAN8|H7C5U8|Q9P0M9	39S ribosomal protein L27, mitochondrial (Fragment) OS=Homo sapiens GN=MRPL27 PE=1 SV=1|39S ribosomal protein L27, mitochondrial OS=Homo sapiens GN=MRPL27 PE=1 SV=1	PDHB(C027) - Parental	1.41137	27.5713	8.57662	4.01e-11	3.28e-10	PDHB,ACO2,IDH2	cluster 2	6	8	8
MRPL53	Q96EL3	39S ribosomal protein L53, mitochondrial OS=Homo sapiens GN=MRPL53 PE=1 SV=1	PDHB(C027) - Parental	2.38681	27.5532	8.53676	4.58e-11	3.73e-10	PDHB,ACO2,IDH3G,OGDH,IDH2	cluster 2	5	6	2
MRPL57	Q9BQC6	Ribosomal protein 63, mitochondrial OS=Homo sapiens GN=MRPL57 PE=1 SV=1	PDHB(C027) - Parental	1.88596	27.686	8.5185	4.87e-11	3.95e-10	PDHB,ACO2,IDH3G,OGDH,IDH2	cluster 2	6	8	3
ABHD10	Q9NUJ1|Q9NUJ1-2	Isoform 2 of Mycophenolic acid acyl-glucuronide esterase, mitochondrial OS=Homo sapiens GN=ABHD10|Mycophenolic acid acyl-glucuronide esterase, mitochondrial OS=Homo sapiens GN=ABHD10 PE=1 SV=1	PDHB(C027) - Parental	1.67547	26.0454	8.40172	7.22e-11	5.75e-10	PDHB,ACO2,IDH3G,OGDH,IDH2	cluster 2	6	8	3
PDE12	F6T1Q0|Q6L8Q7|Q6L8Q7-2	2',5'-phosphodiesterase 12 OS=Homo sapiens GN=PDE12 PE=1 SV=1|2',5'-phosphodiesterase 12 OS=Homo sapiens GN=PDE12 PE=1 SV=2|Isoform 2 of 2',5'-phosphodiesterase 12 OS=Homo sapiens GN=PDE12	PDHB(C027) - Parental	1.02043	28.5171	8.38609	7.61e-11	6.04e-10	PDHB,ACO2,IDH2	cluster 2	6	8	10
COX5A	H3BNX8|H3BRM5|H3BV69|P20674	Cytochrome c oxidase subunit 5A, mitochondrial OS=Homo sapiens GN=COX5A PE=1 SV=1|Cytochrome c oxidase subunit 5A, mitochondrial OS=Homo sapiens GN=COX5A PE=1 SV=2	PDHB(C027) - Parental	1.68058	27.7535	8.19699	1.44e-10	1.11e-09	PDHB,ACO2,IDH3G,OGDH,IDH2	cluster 2	6	8	6
FASTKD5	Q7L8L6	FAST kinase domain-containing protein 5, mitochondrial OS=Homo sapiens GN=FASTKD5 PE=1 SV=1	PDHB(C027) - Parental	0.910409	28.5064	8.11188	1.93e-10	1.46e-09	PDHB,ACO2,IDH2	cluster 2	6	8	10
GUF1	Q8N442	Translation factor GUF1, mitochondrial OS=Homo sapiens GN=GUF1 PE=1 SV=1	PDHB(C027) - Parental	0.698099	28.3553	8.10696	1.96e-10	1.48e-09	PDHB,ACO2,IDH2	cluster 2	6	8	9
NT5DC2	Q9H857|Q9H857-2	5'-nucleotidase domain-containing protein 2 OS=Homo sapiens GN=NT5DC2 PE=1 SV=1|Isoform 2 of 5'-nucleotidase domain-containing protein 2 OS=Homo sapiens GN=NT5DC2	PDHB(C027) - Parental	1.01599	30.1609	8.08179	2.13e-10	1.6e-09	PDHB,ACO2,IDH2	cluster 2	6	8	19
MRPL55	Q7Z7F7|Q7Z7F7-2|X6R631	39S ribosomal protein L55, mitochondrial OS=Homo sapiens GN=MRPL55 PE=1 SV=1|39S ribosomal protein L55, mitochondrial OS=Homo sapiens GN=MRPL55 PE=1 SV=2|Isoform 2 of 39S ribosomal protein L55, mitochondrial OS=Homo sapiens GN=MRPL55	PDHB(C027) - Parental	1.23533	27.0917	8.02367	2.6e-10	1.93e-09	PDHB,ACO2,IDH2	cluster 2	6	8	3
CDK5RAP1	Q96SZ6|Q96SZ6-2|Q96SZ6-3|Q96SZ6-6	CDK5 regulatory subunit-associated protein 1 OS=Homo sapiens GN=CDK5RAP1 PE=1 SV=2|Isoform 2 of CDK5 regulatory subunit-associated protein 1 OS=Homo sapiens GN=CDK5RAP1|Isoform 3 of CDK5 regulatory subunit-associated protein 1 OS=Homo sapiens GN=CDK5RAP1|Isoform 6 of CDK5 regulatory subunit-associated protein 1 OS=Homo sapiens GN=CDK5RAP1	PDHB(C027) - Parental	0.991364	28.1224	8.02233	2.61e-10	1.93e-09	PDHB,ACO2,IDH2	cluster 2	6	8	10
SLC30A9	Q6PML9	Zinc transporter 9 OS=Homo sapiens GN=SLC30A9 PE=1 SV=1	PDHB(C027) - Parental	0.948026	26.5287	8.01043	2.72e-10	2.01e-09	PDHB,ACO2,IDH2	cluster 2	6	8	4
MRS2	A0A0A0MQX2|Q9HD23|Q9HD23-2|Q9HD23-4	Isoform 2 of Magnesium transporter MRS2 homolog, mitochondrial OS=Homo sapiens GN=MRS2|Isoform 4 of Magnesium transporter MRS2 homolog, mitochondrial OS=Homo sapiens GN=MRS2|Magnesium transporter MRS2 homolog, mitochondrial OS=Homo sapiens GN=MRS2 PE=1 SV=1	PDHB(C027) - Parental	0.805589	26.9643	7.98869	2.93e-10	2.13e-09	PDHB,ACO2,IDH2	cluster 2	5	7	5
ACADL	P28330	Long-chain specific acyl-CoA dehydrogenase, mitochondrial OS=Homo sapiens GN=ACADL PE=1 SV=2	PDHB(C027) - Parental	1.10444	25.8557	7.87128	4.37e-10	3.1e-09	PDHB,ACO2,OGDH,IDH2	cluster 2	5	7	3
IBA57	Q5T440	Putative transferase CAF17, mitochondrial OS=Homo sapiens GN=IBA57 PE=1 SV=1	PDHB(C027) - Parental	0.928033	25.955	7.71765	7.4e-10	5.04e-09	PDHB,ACO2,IDH2	cluster 2	6	8	5
FASTKD1	Q53R41|Q53R41-2	FAST kinase domain-containing protein 1, mitochondrial OS=Homo sapiens GN=FASTKD1 PE=1 SV=1|Isoform 2 of FAST kinase domain-containing protein 1, mitochondrial OS=Homo sapiens GN=FASTKD1	PDHB(C027) - Parental	0.931303	26.7026	7.58545	1.16e-09	7.73e-09	PDHB,ACO2,IDH2	cluster 2	6	8	6
WARS2	Q9UGM6	Tryptophan--tRNA ligase, mitochondrial OS=Homo sapiens GN=WARS2 PE=1 SV=1	PDHB(C027) - Parental	2.42738	27.0405	7.57702	1.2e-09	7.93e-09	PDHB,ACO2,IDH3G,OGDH,IDH2	cluster 2	5	7	5
GTPBP6	H0Y2S1|O43824	Putative GTP-binding protein 6 OS=Homo sapiens GN=GTPBP6 PE=1 SV=2|Putative GTP-binding protein 6 OS=Homo sapiens GN=GTPBP6 PE=2 SV=3	PDHB(C027) - Parental	0.920199	28.1582	7.56277	1.26e-09	8.26e-09	PDHB	cluster 2	6	8	8
UQCRFS1	P47985	Cytochrome b-c1 complex subunit Rieske, mitochondrial OS=Homo sapiens GN=UQCRFS1 PE=1 SV=2	PDHB(C027) - Parental	0.814143	27.2667	7.52217	1.45e-09	9.37e-09	PDHB,ACO2,IDH2	cluster 2	5	7	5
EARS2	H3BTB7|Q5JPH6|Q5JPH6-2	Probable glutamate--tRNA ligase, mitochondrial OS=Homo sapiens GN=EARS2 PE=1 SV=1|Probable glutamate--tRNA ligase, mitochondrial OS=Homo sapiens GN=EARS2 PE=1 SV=2|Isoform 2 of Probable glutamate--tRNA ligase, mitochondrial OS=Homo sapiens GN=EARS2	PDHB(C027) - Parental	0.721837	27.5797	7.38153	2.35e-09	1.5e-08	PDHB,ACO2,IDH2	cluster 2	6	8	6
NADK2	Q4G0N4|Q4G0N4-2	NAD kinase 2, mitochondrial OS=Homo sapiens GN=NADK2 PE=1 SV=2|Isoform 2 of NAD kinase 2, mitochondrial OS=Homo sapiens GN=NADK2	PDHB(C027) - Parental	1.19929	26.2403	7.36831	2.46e-09	1.57e-08	PDHB,ACO2,IDH3G,IDH2	cluster 2	5	7	5
GSTK1	E9PFN5|Q9Y2Q3|Q9Y2Q3-2|Q9Y2Q3-3|Q9Y2Q3-4	Glutathione S-transferase kappa 1 OS=Homo sapiens GN=GSTK1 PE=1 SV=1|Glutathione S-transferase kappa 1 OS=Homo sapiens GN=GSTK1 PE=1 SV=3|Isoform 2 of Glutathione S-transferase kappa 1 OS=Homo sapiens GN=GSTK1|Isoform 3 of Glutathione S-transferase kappa 1 OS=Homo sapiens GN=GSTK1|Isoform 4 of Glutathione S-transferase kappa 1 OS=Homo sapiens GN=GSTK1	PDHB(C027) - Parental	1.48531	27.4349	7.31631	2.94e-09	1.83e-08	PDHB,ACO2,IDH2	cluster 2	5	7	6
MRPL23	Q16540	39S ribosomal protein L23, mitochondrial OS=Homo sapiens GN=MRPL23 PE=1 SV=1	PDHB(C027) - Parental	1.9123	27.7701	7.24514	3.77e-09	2.31e-08	PDHB,ACO2,IDH3G,OGDH,IDH2	cluster 2	6	8	6
NDUFB10	H3BPJ9|O96000|O96000-2	Isoform 2 of NADH dehydrogenase [ubiquinone] 1 beta subcomplex subunit 10 OS=Homo sapiens GN=NDUFB10|NADH dehydrogenase [ubiquinone] 1 beta subcomplex subunit 10 OS=Homo sapiens GN=NDUFB10 PE=1 SV=1|NADH dehydrogenase [ubiquinone] 1 beta subcomplex subunit 10 OS=Homo sapiens GN=NDUFB10 PE=1 SV=3	PDHB(C027) - Parental	0.67259	26.2659	7.21524	4.18e-09	2.52e-08	PDHB,ACO2,IDH2	cluster 2	6	8	3
ALDH6A1	Q02252|Q02252-2	Isoform 2 of Methylmalonate-semialdehyde dehydrogenase [acylating], mitochondrial OS=Homo sapiens GN=ALDH6A1|Methylmalonate-semialdehyde dehydrogenase [acylating], mitochondrial OS=Homo sapiens GN=ALDH6A1 PE=1 SV=2	PDHB(C027) - Parental	0.793667	27.2157	7.09084	6.42e-09	3.71e-08	PDHB,ACO2,IDH2	cluster 2	6	8	6
IDE	P14735	Insulin-degrading enzyme OS=Homo sapiens GN=IDE PE=1 SV=4	PDHB(C027) - Parental	0.913387	26.6976	7.05025	7.39e-09	4.19e-08	PDHB,ACO2,IDH2	cluster 2	6	8	6
TRMT1	Q9NXH9|Q9NXH9-2	tRNA (guanine(26)-N(2))-dimethyltransferase OS=Homo sapiens GN=TRMT1 PE=1 SV=1|Isoform 2 of tRNA (guanine(26)-N(2))-dimethyltransferase OS=Homo sapiens GN=TRMT1	PDHB(C027) - Parental	0.662649	26.8916	7.03139	7.89e-09	4.4e-08	PDHB,ACO2,IDH2	cluster 2	5	7	6
ACADSB	P45954|P45954-2	Short/branched chain specific acyl-CoA dehydrogenase, mitochondrial OS=Homo sapiens GN=ACADSB PE=1 SV=1|Isoform 2 of Short/branched chain specific acyl-CoA dehydrogenase, mitochondrial OS=Homo sapiens GN=ACADSB	PDHB(C027) - Parental	1.11169	27.4142	6.78545	1.85e-08	9.58e-08	PDHB,ACO2,IDH3G,IDH2	cluster 2	4	5	3
TBRG4	Q969Z0	Protein TBRG4 OS=Homo sapiens GN=TBRG4 PE=1 SV=1	PDHB(C027) - Parental	0.595885	28.5597	6.68611	2.61e-08	1.3e-07	PDHB,ACO2,IDH2	cluster 2	6	8	13
MRPL24	Q96A35	39S ribosomal protein L24, mitochondrial OS=Homo sapiens GN=MRPL24 PE=1 SV=1	PDHB(C027) - Parental	1.09917	28.7276	6.66821	2.78e-08	1.37e-07	PDHB,ACO2,IDH2	cluster 2	6	8	11
SPRYD4	Q8WW59	SPRY domain-containing protein 4 OS=Homo sapiens GN=SPRYD4 PE=1 SV=2	PDHB(C027) - Parental	1.13446	26.3143	6.21435	1.35e-07	5.67e-07	PDHB,ACO2,IDH3G,IDH2	cluster 2	5	7	4
MTHFD2	P13995|P13995-2	Bifunctional methylenetetrahydrofolate dehydrogenase/cyclohydrolase, mitochondrial OS=Homo sapiens GN=MTHFD2 PE=1 SV=2|Isoform 2 of Bifunctional methylenetetrahydrofolate dehydrogenase/cyclohydrolase, mitochondrial OS=Homo sapiens GN=MTHFD2	PDHB(C027) - Parental	0.712273	27.4503	6.17208	1.56e-07	6.45e-07	PDHB,ACO2,IDH2	cluster 2	6	8	5
FARS2	O95363	Phenylalanine--tRNA ligase, mitochondrial OS=Homo sapiens GN=FARS2 PE=1 SV=1	PDHB(C027) - Parental	1.43946	27.917	6.14972	1.68e-07	6.87e-07	PDHB,ACO2,IDH2	cluster 2	4	6	7
OXA1L	J3KNA0|Q15070|Q15070-2|S4R3Q9	Mitochondrial inner membrane protein OXA1L OS=Homo sapiens GN=OXA1L PE=1 SV=1|Mitochondrial inner membrane protein OXA1L OS=Homo sapiens GN=OXA1L PE=1 SV=3|Isoform 2 of Mitochondrial inner membrane protein OXA1L OS=Homo sapiens GN=OXA1L|Mitochondrial inner membrane protein OXA1L OS=Homo sapiens GN=OXA1L PE=1 SV=1	PDHB(C027) - Parental	0.637095	29.1373	6.00379	2.79e-07	1.09e-06	PDHB,ACO2,IDH2	cluster 2	6	8	8
MTHFD1L	A0A087WVM4|B7ZM99|Q6UB35	Monofunctional C1-tetrahydrofolate synthase, mitochondrial OS=Homo sapiens GN=MTHFD1L PE=1 SV=1|MTHFD1L protein OS=Homo sapiens GN=MTHFD1L PE=1 SV=1	PDHB(C027) - Parental	0.861279	31.0689	5.89956	4e-07	1.54e-06	PDHB,IDH2	cluster 2	6	8	28
IDH3B	A0A087WZN1|O43837	Isocitrate dehydrogenase [NAD] subunit, mitochondrial OS=Homo sapiens GN=IDH3B PE=1 SV=1|Isocitrate dehydrogenase [NAD] subunit beta, mitochondrial OS=Homo sapiens GN=IDH3B PE=1 SV=2	PDHB(C027) - Parental	0.870213	28.4933	5.62328	1.04e-06	3.68e-06	PDHB,IDH3G,IDH2	cluster 5	6	8	12
AFG3L2	Q9Y4W6	AFG3-like protein 2 OS=Homo sapiens GN=AFG3L2 PE=1 SV=2	PDHB(C027) - Parental	0.631922	29.8599	5.35884	2.57e-06	8.55e-06	PDHB,ACO2,IDH2	cluster 2	6	8	18
TRMT11	K7ENP1|Q5JY01|Q5JY02|Q7Z4G4|Q7Z4G4-2|Q7Z4G4-3	Isoform 2 of tRNA (guanine(10)-N2)-methyltransferase homolog OS=Homo sapiens GN=TRMT11|Isoform 3 of tRNA (guanine(10)-N2)-methyltransferase homolog OS=Homo sapiens GN=TRMT11|tRNA (guanine(10)-N2)-methyltransferase homolog (Fragment) OS=Homo sapiens GN=TRMT11 PE=1 SV=1|tRNA (guanine(10)-N2)-methyltransferase homolog OS=Homo sapiens GN=TRMT11 PE=1 SV=1	PDHB(C027) - Parental	1.01022	27.1398	5.28521	3.3e-06	1.08e-05	PDHB,ACO2,IDH2	cluster 2	6	8	4
MRPS12	O15235	28S ribosomal protein S12, mitochondrial OS=Homo sapiens GN=MRPS12 PE=1 SV=1	PDHB(C027) - Parental	0.757094	26.882	5.03065	7.82e-06	2.35e-05	PDHB,ACO2,IDH2	cluster 2	5	7	3
SPR	P35270	Sepiapterin reductase OS=Homo sapiens GN=SPR PE=1 SV=1	PDHB(C027) - Parental	1.8105	25.2187	4.91796	1.14e-05	3.28e-05	PDHB,ACO2,IDH3G,IDH2	cluster 2	4	6	2
GCDH	Q92947|Q92947-2	Glutaryl-CoA dehydrogenase, mitochondrial OS=Homo sapiens GN=GCDH PE=1 SV=1|Isoform Short of Glutaryl-CoA dehydrogenase, mitochondrial OS=Homo sapiens GN=GCDH	PDHB(C027) - Parental	0.608195	29.9304	4.77019	1.87e-05	5.13e-05	PDHB,ACO2,IDH2	cluster 2	6	8	12
ANGEL2	Q5VTE6|Q5VTE6-2	Protein angel homolog 2 OS=Homo sapiens GN=ANGEL2 PE=2 SV=1|Isoform 2 of Protein angel homolog 2 OS=Homo sapiens GN=ANGEL2	PDHB(C027) - Parental	1.5902	26.1304	4.35417	7.32e-05	0.000179636	PDHB,ACO2,IDH3G,IDH2	cluster 2	4	6	3
DLD	E9PEX6|P09622	Dihydrolipoyl dehydrogenase OS=Homo sapiens GN=DLD PE=1 SV=1|Dihydrolipoyl dehydrogenase, mitochondrial OS=Homo sapiens GN=DLD PE=1 SV=2	PDHB(C027) - Parental	0.895001	30.2762	3.81121	0.000406571	0.000870629	PDHB,ACO2,OGDH,IDH2	cluster 2	6	8	20
SSBP1	Q04837	Single-stranded DNA-binding protein, mitochondrial OS=Homo sapiens GN=SSBP1 PE=1 SV=1	PDHB(C027) - Parental	0.699931	30.0741	3.29081	0.0019153	0.00358863	PDHB,ACO2,IDH2	cluster 2	6	8	9
PDHA1	P08559|P08559-2|P08559-3|P08559-4	Isoform 2 of Pyruvate dehydrogenase E1 component subunit alpha, somatic form, mitochondrial OS=Homo sapiens GN=PDHA1|Isoform 3 of Pyruvate dehydrogenase E1 component subunit alpha, somatic form, mitochondrial OS=Homo sapiens GN=PDHA1|Isoform 4 of Pyruvate dehydrogenase E1 component subunit alpha, somatic form, mitochondrial OS=Homo sapiens GN=PDHA1|Pyruvate dehydrogenase E1 component subunit alph…	PDHB(C027) - Parental	4.77894	31.1592	26.517	1.2e-29	6.05e-27	PDHB	cluster 4	6	8	26
SHMT2	P34897|P34897-3	Serine hydroxymethyltransferase, mitochondrial OS=Homo sapiens GN=SHMT2 PE=1 SV=3|Isoform 3 of Serine hydroxymethyltransferase, mitochondrial OS=Homo sapiens GN=SHMT2	PDHB(C027) - Parental	2.14051	31.0388	23.5549	2e-27	4.19e-25	PDHB,ACO2,IDH2	cluster 2	6	8	20
CCT8	P50990	T-complex protein 1 subunit theta OS=Homo sapiens GN=CCT8 PE=1 SV=4	PDHB(C027) - Parental	2.55364	32.0987	22.5173	1.37e-26	2.42e-24	PDHB	cluster 4	6	8	33
LRPPRC	P42704	Leucine-rich PPR motif-containing protein, mitochondrial OS=Homo sapiens GN=LRPPRC PE=1 SV=3	PDHB(C027) - Parental	1.57745	31.617	20.4179	8.48e-25	9.29e-23	PDHB,ACO2,IDH2	cluster 2	6	8	61
HSD17B10	Q99714	3-hydroxyacyl-CoA dehydrogenase type-2 OS=Homo sapiens GN=HSD17B10 PE=1 SV=3	PDHB(C027) - Parental	2.06999	29.9271	19.2012	1.09e-23	8.45e-22	PDHB,ACO2,IDH3G,IDH2	cluster 2	6	8	11
HSPD1	P10809	60 kDa heat shock protein, mitochondrial OS=Homo sapiens GN=HSPD1 PE=1 SV=2	PDHB(C027) - Parental	1.53548	31.9993	18.5052	4.96e-23	2.93e-21	PDHB,ACO2,IDH2	cluster 2	6	8	35
PPA2	A0A0C4DGB9|Q9H2U2|Q9H2U2-2	Inorganic pyrophosphatase 2, mitochondrial OS=Homo sapiens GN=PPA2 PE=1 SV=1|Inorganic pyrophosphatase 2, mitochondrial OS=Homo sapiens GN=PPA2 PE=1 SV=2|Isoform 2 of Inorganic pyrophosphatase 2, mitochondrial OS=Homo sapiens GN=PPA2	PDHB(C027) - Parental	2.57571	29.4601	18.4176	6.02e-23	3.33e-21	PDHB,ACO2,IDH3G,IDH2	cluster 2	6	8	14
CCT2	P78371	T-complex protein 1 subunit beta OS=Homo sapiens GN=CCT2 PE=1 SV=4	PDHB(C027) - Parental	2.46035	31.5337	18.2097	9.56e-23	4.86e-21	PDHB	cluster 4	6	8	32
HSPA9	P38646	Stress-70 protein, mitochondrial OS=Homo sapiens GN=HSPA9 PE=1 SV=2	PDHB(C027) - Parental	1.5039	32.5692	17.8714	2.05e-22	9.63e-21	PDHB,ACO2,IDH2	cluster 2	6	8	35
CCT7	Q99832	T-complex protein 1 subunit eta OS=Homo sapiens GN=CCT7 PE=1 SV=2	PDHB(C027) - Parental	2.22122	31.0981	16.6815	3.28e-21	1.14e-19	PDHB	cluster 4	6	8	23
TIMM44	O43615	Mitochondrial import inner membrane translocase subunit TIM44 OS=Homo sapiens GN=TIMM44 PE=1 SV=2	PDHB(C027) - Parental	1.40776	29.8529	16.0119	1.66e-20	4.78e-19	PDHB,ACO2,IDH2	cluster 2	6	8	19
HADHA	P40939	Trifunctional enzyme subunit alpha, mitochondrial OS=Homo sapiens GN=HADHA PE=1 SV=2	PDHB(C027) - Parental	1.37754	29.5292	15.7962	2.83e-20	7.32e-19	PDHB,ACO2,IDH2	cluster 2	6	8	17
MRPS30	Q9NP92	28S ribosomal protein S30, mitochondrial OS=Homo sapiens GN=MRPS30 PE=1 SV=2	PDHB(C027) - Parental	1.75098	29.0131	15.6829	3.75e-20	9.59e-19	PDHB,ACO2,IDH2	cluster 2	6	8	10
DUT	H0YKI0|P33316	Deoxyuridine 5'-triphosphate nucleotidohydrolase, mitochondrial OS=Homo sapiens GN=DUT PE=1 SV=1|Deoxyuridine 5'-triphosphate nucleotidohydrolase, mitochondrial OS=Homo sapiens GN=DUT PE=1 SV=4	PDHB(C027) - Parental	1.60605	28.3932	15.4599	6.56e-20	1.51e-18	PDHB,ACO2,IDH2	cluster 2	6	8	9
GRSF1	F5H5I6|H0Y8R1|H0YAK1|Q12849|Q12849-5	G-rich sequence factor 1 (Fragment) OS=Homo sapiens GN=GRSF1 PE=1 SV=1|G-rich sequence factor 1 OS=Homo sapiens GN=GRSF1 PE=1 SV=2|G-rich sequence factor 1 OS=Homo sapiens GN=GRSF1 PE=1 SV=3|Isoform 2 of G-rich sequence factor 1 OS=Homo sapiens GN=GRSF1	PDHB(C027) - Parental	1.85852	29.2399	14.6996	4.6e-19	9.13e-18	PDHB,ACO2,IDH2	cluster 2	6	8	15
TSFM	C9JT21|P43897	Elongation factor Ts (Fragment) OS=Homo sapiens GN=TSFM PE=1 SV=7|Elongation factor Ts, mitochondrial OS=Homo sapiens GN=TSFM PE=1 SV=2	PDHB(C027) - Parental	1.49549	28.5993	13.849	4.41e-18	7.3e-17	PDHB,ACO2,IDH2	cluster 2	6	8	6
PRDX3	P30048|P30048-2	Thioredoxin-dependent peroxide reductase, mitochondrial OS=Homo sapiens GN=PRDX3 PE=1 SV=3|Isoform 2 of Thioredoxin-dependent peroxide reductase, mitochondrial OS=Homo sapiens GN=PRDX3	PDHB(C027) - Parental	1.67959	27.7057	13.297	2e-17	3.03e-16	PDHB,ACO2,IDH2	cluster 2	6	8	5
CS	B4DJV2|O75390	Citrate synthase OS=Homo sapiens GN=CS PE=1 SV=1|Citrate synthase, mitochondrial OS=Homo sapiens GN=CS PE=1 SV=2	PDHB(C027) - Parental	1.50618	27.6066	13.2609	2.21e-17	3.31e-16	PDHB,ACO2,IDH2	cluster 2	6	8	6
CCT5	P48643	T-complex protein 1 subunit epsilon OS=Homo sapiens GN=CCT5 PE=1 SV=1	PDHB(C027) - Parental	1.69916	32.2671	12.4971	1.92e-16	2.52e-15	PDHB	cluster 4	6	8	35
ETFA	P13804|P13804-2	Electron transfer flavoprotein subunit alpha, mitochondrial OS=Homo sapiens GN=ETFA PE=1 SV=1|Isoform 2 of Electron transfer flavoprotein subunit alpha, mitochondrial OS=Homo sapiens GN=ETFA	PDHB(C027) - Parental	1.97157	28.3483	11.8784	1.17e-15	1.4e-14	PDHB,ACO2,IDH3G,IDH2	cluster 2	6	8	9
P0808_C317_(engineered ACO2)	P0808_C317_(engineered ACO2)	P0808_C317_(engineered ACO2)	PDHB(C027) - Parental	-0.30536	31.1839	-3.18882	0.00256191	0.00473697	ACO2	cluster 2	4	4	40
RPL23A	A8MUS3|P62750	60S ribosomal protein L23a OS=Homo sapiens GN=RPL23A PE=1 SV=1	PDHB(C027) - Parental	0.488524	30.5839	9.07702	7.57e-12	6.63e-11	ACO2,IDH2	cluster 2	6	8	11
IGF2BP1	Q9NZI8|Q9NZI8-2	Insulin-like growth factor 2 mRNA-binding protein 1 OS=Homo sapiens GN=IGF2BP1 PE=1 SV=2|Isoform 2 of Insulin-like growth factor 2 mRNA-binding protein 1 OS=Homo sapiens GN=IGF2BP1	PDHB(C027) - Parental	0.395583	29.3422	5.57265	1.24e-06	4.31e-06	ACO2,IDH2	cluster 2	6	8	13
NARS2	H0YE96|Q96I59|Q96I59-2	Isoform 2 of Probable asparagine--tRNA ligase, mitochondrial OS=Homo sapiens GN=NARS2|Probable asparagine--tRNA ligase, mitochondrial (Fragment) OS=Homo sapiens GN=NARS2 PE=1 SV=1|Probable asparagine--tRNA ligase, mitochondrial OS=Homo sapiens GN=NARS2 PE=1 SV=3	PDHB(C027) - Parental	0.223813	27.8056	2.63584	0.0113814	0.0187411	ACO2	cluster 2	5	6	4
DHX30	H7BXY3|Q7L2E3|Q7L2E3-2|Q7L2E3-3	Isoform 2 of Putative ATP-dependent RNA helicase DHX30 OS=Homo sapiens GN=DHX30|Isoform 3 of Putative ATP-dependent RNA helicase DHX30 OS=Homo sapiens GN=DHX30|Putative ATP-dependent RNA helicase DHX30 OS=Homo sapiens GN=DHX30 PE=1 SV=1	PDHB(C027) - Parental	0.47626	30.4251	5.81609	5.34e-07	1.99e-06	ACO2,IDH2	cluster 2	6	8	34
SUCLG1	P53597	Succinyl-CoA ligase [ADP/GDP-forming] subunit alpha, mitochondrial OS=Homo sapiens GN=SUCLG1 PE=1 SV=4	PDHB(C027) - Parental	0.581097	28.3661	5.78721	5.9e-07	2.17e-06	ACO2,IDH2	cluster 2	6	8	7
C12ORF10	F8VQQ3|F8VR84|Q9HB07	UPF0160 protein MYG1, mitochondrial OS=Homo sapiens GN=C12orf10 PE=1 SV=1|UPF0160 protein MYG1, mitochondrial OS=Homo sapiens GN=C12orf10 PE=1 SV=2	PDHB(C027) - Parental	0.32194	26.4658	3.05491	0.00372691	0.00670261	ACO2,IDH2	cluster 2	5	7	3
EIF2AK2	P19525|P19525-2	Interferon-induced, double-stranded RNA-activated protein kinase OS=Homo sapiens GN=EIF2AK2 PE=1 SV=2|Isoform 2 of Interferon-induced, double-stranded RNA-activated protein kinase OS=Homo sapiens GN=EIF2AK2	PDHB(C027) - Parental	0.473461	27.7882	3.29285	0.0019041	0.00357232	ACO2	cluster 2	6	8	8
MTPAP	Q9NVV4|Q9NVV4-2	Isoform 2 of Poly(A) RNA polymerase, mitochondrial OS=Homo sapiens GN=MTPAP|Poly(A) RNA polymerase, mitochondrial OS=Homo sapiens GN=MTPAP PE=1 SV=1	PDHB(C027) - Parental	0.510158	29.0453	4.1719	0.000131396	0.000308961	ACO2,IDH2	cluster 2	6	8	12
OAT	P04181	Ornithine aminotransferase, mitochondrial OS=Homo sapiens GN=OAT PE=1 SV=1	PDHB(C027) - Parental	0.419683	27.8268	3.76139	0.000473658	0.00100125	ACO2,IDH2	cluster 2	6	8	7
LYPLAL1	Q5VWZ2|Q5VWZ2-2	Isoform 2 of Lysophospholipase-like protein 1 OS=Homo sapiens GN=LYPLAL1|Lysophospholipase-like protein 1 OS=Homo sapiens GN=LYPLAL1 PE=1 SV=3	PDHB(C027) - Parental	0.54519	27.0429	5.32042	2.93e-06	9.63e-06	ACO2,IDH2	cluster 2	6	8	4
RBMX	P38159	RNA-binding motif protein, X chromosome OS=Homo sapiens GN=RBMX PE=1 SV=3	PDHB(C027) - Parental	0.248685	29.5383	0.882242	0.382202	0.451426	ACO2,IDH3G,OGDH	cluster 1	6	8	18
PUM3	Q15397	Pumilio homolog 3 OS=Homo sapiens GN=PUM3 PE=1 SV=3	PDHB(C027) - Parental	0.441662	28.4908	2.07907	0.0431753	0.064303	ACO2,IDH3G,OGDH	cluster 1	6	8	11
HMGA1	P17096|P17096-2|P17096-3	High mobility group protein HMG-I/HMG-Y OS=Homo sapiens GN=HMGA1 PE=1 SV=3|Isoform HMG-R of High mobility group protein HMG-I/HMG-Y OS=Homo sapiens GN=HMGA1|Isoform HMG-Y of High mobility group protein HMG-I/HMG-Y OS=Homo sapiens GN=HMGA1	PDHB(C027) - Parental	-0.0249331	28.8697	-0.0764321	0.939404	0.949302	ACO2,IDH3G,OGDH	cluster 1	6	8	6
ATP5B	F8W0P7|P06576	ATP synthase subunit beta, mitochondrial (Fragment) OS=Homo sapiens GN=ATP5B PE=1 SV=2|ATP synthase subunit beta, mitochondrial OS=Homo sapiens GN=ATP5B PE=1 SV=3	PDHB(C027) - Parental	1.22146	30.8238	14.9587	2.35e-19	4.88e-18	ACO2,IDH2	cluster 2	6	8	22
PHB	P35232	Prohibitin OS=Homo sapiens GN=PHB PE=1 SV=1	PDHB(C027) - Parental	1.74829	29.7302	19.4931	5.83e-24	5.59e-22	ACO2,IDH3G,IDH2	cluster 2	6	8	14
POLRMT	O00411	DNA-directed RNA polymerase, mitochondrial OS=Homo sapiens GN=POLRMT PE=1 SV=2	PDHB(C027) - Parental	0.922287	30.2486	10.7674	3.37e-14	3.5e-13	ACO2,IDH2	cluster 2	6	8	29
HSDL2	Q6YN16	Hydroxysteroid dehydrogenase-like protein 2 OS=Homo sapiens GN=HSDL2 PE=1 SV=1	PDHB(C027) - Parental	1.29582	28.8655	10.3306	1.32e-13	1.3e-12	ACO2,IDH2	cluster 2	6	8	11
HNRNPK	P61978|P61978-2|P61978-3	Heterogeneous nuclear ribonucleoprotein K OS=Homo sapiens GN=HNRNPK PE=1 SV=1|Isoform 2 of Heterogeneous nuclear ribonucleoprotein K OS=Homo sapiens GN=HNRNPK|Isoform 3 of Heterogeneous nuclear ribonucleoprotein K OS=Homo sapiens GN=HNRNPK	PDHB(C027) - Parental	0.937929	30.2367	6.43155	6.33e-08	2.88e-07	ACO2	cluster 2	6	8	16
SYNCRIP	O60506|O60506-2|O60506-3|O60506-4	Heterogeneous nuclear ribonucleoprotein Q OS=Homo sapiens GN=SYNCRIP PE=1 SV=2|Isoform 2 of Heterogeneous nuclear ribonucleoprotein Q OS=Homo sapiens GN=SYNCRIP|Isoform 3 of Heterogeneous nuclear ribonucleoprotein Q OS=Homo sapiens GN=SYNCRIP|Isoform 4 of Heterogeneous nuclear ribonucleoprotein Q OS=Homo sapiens GN=SYNCRIP	PDHB(C027) - Parental	1.10613	31.3682	6.16212	1.61e-07	6.63e-07	ACO2,IDH2	cluster 2	6	8	22
HNRNPL	P14866	Heterogeneous nuclear ribonucleoprotein L OS=Homo sapiens GN=HNRNPL PE=1 SV=2	PDHB(C027) - Parental	0.831165	30.4667	4.06845	0.000182404	0.000415736	ACO2,IDH2	cluster 2	6	8	13
HNRNPU	Q00839|Q00839-2	Heterogeneous nuclear ribonucleoprotein U OS=Homo sapiens GN=HNRNPU PE=1 SV=6|Isoform Short of Heterogeneous nuclear ribonucleoprotein U OS=Homo sapiens GN=HNRNPU	PDHB(C027) - Parental	0.46559	31.8861	2.67133	0.0103911	0.0172709	ACO2	cluster 2	6	8	32
HNRNPR	O43390|O43390-2	Heterogeneous nuclear ribonucleoprotein R OS=Homo sapiens GN=HNRNPR PE=1 SV=1|Isoform 2 of Heterogeneous nuclear ribonucleoprotein R OS=Homo sapiens GN=HNRNPR	PDHB(C027) - Parental	0.684271	30.7781	3.4128	0.00134458	0.00259117	ACO2	cluster 2	6	8	17
P0808_C324_(engineered IDH3G)	P0808_C324_(engineered IDH3G)	P0808_C324_(engineered IDH3G)	PDHB(C027) - Parental	0.583837	29.0349	7.09545	6.32e-09	3.67e-08	IDH3G	cluster 5	4	4	11
RUVBL2	Q9Y230	RuvB-like 2 OS=Homo sapiens GN=RUVBL2 PE=1 SV=3	PDHB(C027) - Parental	1.25551	31.323	12.5119	1.84e-16	2.45e-15	IDH3G,IDH1,N-IDH2	cluster 5	6	8	23
NXN	I3L4V6|Q6DKJ4|Q6DKJ4-3	Isoform 3 of Nucleoredoxin OS=Homo sapiens GN=NXN|Nucleoredoxin (Fragment) OS=Homo sapiens GN=NXN PE=1 SV=1|Nucleoredoxin OS=Homo sapiens GN=NXN PE=1 SV=2	PDHB(C027) - Parental	0.692005	25.8472	6.78389	1.86e-08	9.59e-08	IDH3G,N-IDH2	cluster 5	4	4	4
P0808_C644_(engineered IDH1)	P0808_C644_(engineered IDH1)	P0808_C644_(engineered IDH1)	PDHB(C027) - Parental	0.311872	31.2491	2.8629	0.006285	0.0108051	IDH3G,IDH1	cluster 3	4	4	25
SNRPD3	P62318|P62318-2	Small nuclear ribonucleoprotein Sm D3 OS=Homo sapiens GN=SNRPD3 PE=1 SV=1|Isoform 2 of Small nuclear ribonucleoprotein Sm D3 OS=Homo sapiens GN=SNRPD3	PDHB(C027) - Parental	-0.2277	26.1298	-1.99572	0.0518644	0.0759007	IDH3G,OGDH	cluster 1	6	8	3
SRSF1	J3KTL2|Q07955|Q07955-2|Q07955-3	Isoform ASF-2 of Serine/arginine-rich splicing factor 1 OS=Homo sapiens GN=SRSF1|Isoform ASF-3 of Serine/arginine-rich splicing factor 1 OS=Homo sapiens GN=SRSF1|Serine/arginine-rich-splicing factor 1 OS=Homo sapiens GN=SRSF1 PE=1 SV=1|Serine/arginine-rich splicing factor 1 OS=Homo sapiens GN=SRSF1 PE=1 SV=2	PDHB(C027) - Parental	0.0748226	28.6749	0.376824	0.708025	0.754222	IDH3G,OGDH	cluster 1	6	8	10
PSMB6	P28072	Proteasome subunit beta type-6 OS=Homo sapiens GN=PSMB6 PE=1 SV=4	PDHB(C027) - Parental	-0.371076	27.7215	-2.42122	0.0194427	0.0307397	IDH3G	cluster 5	4	4	3
TRMT112	F5GX77|F5GYQ2|Q9UI30	Multifunctional methyltransferase subunit TRM112-like protein OS=Homo sapiens GN=TRMT112 PE=1 SV=1	PDHB(C027) - Parental	0.391153	26.6529	2.5188	0.0152901	0.0245967	IDH3G	cluster 5	4	5	2
GAR1	Q9NY12|Q9NY12-2	H/ACA ribonucleoprotein complex subunit 1 OS=Homo sapiens GN=GAR1 PE=1 SV=1|Isoform 2 of H/ACA ribonucleoprotein complex subunit 1 OS=Homo sapiens GN=GAR1	PDHB(C027) - Parental	0.130445	27.9444	0.633844	0.529301	0.594076	IDH3G,OGDH	cluster 1	6	8	4
UBTF	E9PKP7|P17480|P17480-2	Isoform UBF2 of Nucleolar transcription factor 1 OS=Homo sapiens GN=UBTF|Nucleolar transcription factor 1 OS=Homo sapiens GN=UBTF PE=1 SV=1	PDHB(C027) - Parental	-0.344582	27.7642	-2.31862	0.0248809	0.0385177	IDH3G,OGDH	cluster 1	6	8	12
NIFK	Q9BYG3	MKI67 FHA domain-interacting nucleolar phosphoprotein OS=Homo sapiens GN=NIFK PE=1 SV=1	PDHB(C027) - Parental	0.0556178	28.5477	0.236552	0.814047	0.846786	IDH3G,OGDH	cluster 1	6	8	10
CBX5	P45973	Chromobox protein homolog 5 OS=Homo sapiens GN=CBX5 PE=1 SV=1	PDHB(C027) - Parental	0.161332	28.6624	0.672773	0.504434	0.571179	IDH3G,OGDH	cluster 1	6	8	8
RALY	Q5QPL9|Q9UKM9|Q9UKM9-2	Isoform 1 of RNA-binding protein Raly OS=Homo sapiens GN=RALY|RNA-binding protein Raly (Fragment) OS=Homo sapiens GN=RALY PE=1 SV=1|RNA-binding protein Raly OS=Homo sapiens GN=RALY PE=1 SV=1	PDHB(C027) - Parental	-0.0325272	28.8838	-0.133927	0.894041	0.914209	IDH3G,OGDH	cluster 1	6	8	15
SNU13	B1AHD1|P55769	NHP2-like protein 1 OS=Homo sapiens GN=SNU13 PE=1 SV=1|NHP2-like protein 1 OS=Homo sapiens GN=SNU13 PE=1 SV=3	PDHB(C027) - Parental	-0.000362469	27.7441	-0.00148136	0.998824	0.999258	IDH3G,OGDH	cluster 1	6	8	4
SRSF10	O75494|O75494-2|O75494-3|O75494-4|O75494-5|O75494-6|Q5JRI1	Serine/arginine-rich splicing factor 10 OS=Homo sapiens GN=SRSF10 PE=1 SV=1|Isoform 2 of Serine/arginine-rich splicing factor 10 OS=Homo sapiens GN=SRSF10|Isoform 3 of Serine/arginine-rich splicing factor 10 OS=Homo sapiens GN=SRSF10|Isoform 4 of Serine/arginine-rich splicing factor 10 OS=Homo sapiens GN=SRSF10|Isoform 5 of Serine/arginine-rich splicing factor 10 OS=Homo sapiens GN=SRSF10|Isoform…	PDHB(C027) - Parental	-0.141862	28.0035	-0.63689	0.527332	0.592444	IDH3G,OGDH	cluster 1	6	8	8
H2AFZ|H2AFV	P0C0S5|Q71UI9|Q71UI9-4	Histone H2A.V OS=Homo sapiens GN=H2AFV PE=1 SV=3|Histone H2A.Z OS=Homo sapiens GN=H2AFZ PE=1 SV=2|Isoform 4 of Histone H2A.V OS=Homo sapiens GN=H2AFV	PDHB(C027) - Parental	-0.296238	28.4991	-1.01214	0.316729	0.38354	IDH3G,OGDH	cluster 1	6	8	2
STK4	Q13043|Q13043-2	Isoform 2 of Serine/threonine-protein kinase 4 OS=Homo sapiens GN=STK4|Serine/threonine-protein kinase 4 OS=Homo sapiens GN=STK4 PE=1 SV=2	PDHB(C027) - Parental	-0.183738	28.0895	-1.18686	0.241335	0.303914	IDH3G	cluster 5	6	8	11
PABPN1	Q86U42|Q86U42-2	Polyadenylate-binding protein 2 OS=Homo sapiens GN=PABPN1 PE=1 SV=3|Isoform 2 of Polyadenylate-binding protein 2 OS=Homo sapiens GN=PABPN1	PDHB(C027) - Parental	0.0482807	26.9078	0.134271	0.89377	0.914209	IDH3G	cluster 1	4	6	5
IDH3A	H0YL72|H0YLI6|P50213	Isocitrate dehydrogenase [NAD] subunit alpha, mitochondrial (Fragment) OS=Homo sapiens GN=IDH3A PE=1 SV=1|Isocitrate dehydrogenase [NAD] subunit alpha, mitochondrial OS=Homo sapiens GN=IDH3A PE=1 SV=1	PDHB(C027) - Parental	0.955262	28.6455	6.28622	1.05e-07	4.54e-07	IDH3G	cluster 5	6	8	13
RUVBL1	Q9Y265	RuvB-like 1 OS=Homo sapiens GN=RUVBL1 PE=1 SV=1	PDHB(C027) - Parental	1.52432	30.512	13.9135	3.7e-18	6.22e-17	IDH3G	cluster 5	6	8	18
SDF4	Q9BRK5	45 kDa calcium-binding protein OS=Homo sapiens GN=SDF4 PE=1 SV=1	PDHB(C027) - Parental	-0.123693	26.7503	-1.74402	0.0877887	0.122771	OGDH	cluster 1	4	4	4
RPL7L1	Q6DKI1	60S ribosomal protein L7-like 1 OS=Homo sapiens GN=RPL7L1 PE=1 SV=1	PDHB(C027) - Parental	-0.0537378	26.6978	-0.32339	0.747855	0.789346	OGDH	cluster 1	6	8	5
U2AF1L5|U2AF1	P0DN76|Q01081|Q01081-2	Isoform 2 of Splicing factor U2AF 35 kDa subunit OS=Homo sapiens GN=U2AF1|Splicing factor U2AF 35 kDa subunit-like protein OS=Homo sapiens GN=U2AF1L5 PE=1 SV=1|Splicing factor U2AF 35 kDa subunit OS=Homo sapiens GN=U2AF1 PE=1 SV=3	PDHB(C027) - Parental	-0.0192586	26.969	-0.128776	0.898092	0.916811	OGDH	cluster 5	5	6	3
KRR1	A0A087WZC7|Q13601|Q13601-2	Isoform 2 of KRR1 small subunit processome component homolog OS=Homo sapiens GN=KRR1|KRR1 small subunit processome component homolog OS=Homo sapiens GN=KRR1 PE=1 SV=1|KRR1 small subunit processome component homolog OS=Homo sapiens GN=KRR1 PE=1 SV=4	PDHB(C027) - Parental	-0.124009	27.5563	-0.700655	0.487023	0.555014	OGDH	cluster 1	6	8	6
EBNA1BP2	H7C2Q8|Q99848	EBNA1 binding protein 2, isoform CRA_d OS=Homo sapiens GN=EBNA1BP2 PE=1 SV=1|Probable rRNA-processing protein EBP2 OS=Homo sapiens GN=EBNA1BP2 PE=1 SV=2	PDHB(C027) - Parental	-0.0173894	28.3387	-0.0908728	0.927985	0.940653	OGDH	cluster 1	6	8	11
PDCD11	Q14690	Protein RRP5 homolog OS=Homo sapiens GN=PDCD11 PE=1 SV=3	PDHB(C027) - Parental	-0.186392	28.2393	-1.03194	0.307456	0.373688	OGDH	cluster 1	6	8	20
RPF2	Q5VXN0|Q9H7B2	Ribosome production factor 2 homolog (Fragment) OS=Homo sapiens GN=RPF2 PE=1 SV=1|Ribosome production factor 2 homolog OS=Homo sapiens GN=RPF2 PE=1 SV=2	PDHB(C027) - Parental	0.174945	26.6801	0.522133	0.604066	0.665339	OGDH,N-IDH2	cluster 1	5	7	6
YTHDC1	J3QR07|Q96MU7|Q96MU7-2	YTH domain-containing protein 1 OS=Homo sapiens GN=YTHDC1 PE=1 SV=1|YTH domain-containing protein 1 OS=Homo sapiens GN=YTHDC1 PE=1 SV=3|Isoform 2 of YTH domain-containing protein 1 OS=Homo sapiens GN=YTHDC1	PDHB(C027) - Parental	-0.33977	26.556	-1.50329	0.139553	0.187976	OGDH	cluster 1	6	8	6
MYO1C	F5H6E2|O00159|O00159-2|O00159-3	Isoform 2 of Unconventional myosin-Ic OS=Homo sapiens GN=MYO1C|Isoform 3 of Unconventional myosin-Ic OS=Homo sapiens GN=MYO1C|Unconventional myosin-Ic OS=Homo sapiens GN=MYO1C PE=1 SV=1|Unconventional myosin-Ic OS=Homo sapiens GN=MYO1C PE=1 SV=4	PDHB(C027) - Parental	-0.159681	29.8052	-0.855068	0.396915	0.466172	OGDH	cluster 1	6	8	20
NSA2	A0A0A0MQZ6|O95478	Ribosome biogenesis protein NSA2 homolog OS=Homo sapiens GN=NSA2 PE=1 SV=1	PDHB(C027) - Parental	0.0360398	26.3265	0.20033	0.8421	0.87085	OGDH	cluster 1	6	8	3
WDR12	Q9GZL7	Ribosome biogenesis protein WDR12 OS=Homo sapiens GN=WDR12 PE=1 SV=2	PDHB(C027) - Parental	-0.0747181	27.6216	-0.397211	0.693037	0.743416	OGDH	cluster 1	6	8	6
WDR1	O75083	WD repeat-containing protein 1 OS=Homo sapiens GN=WDR1 PE=1 SV=4	PDHB(C027) - Parental	-0.168363	27.3243	-1.04572	0.301116	0.368119	OGDH	cluster 1	6	8	6
RBM12B	B9ZVT1|Q8IXT5	RNA-binding protein 12B OS=Homo sapiens GN=RBM12B PE=1 SV=2	PDHB(C027) - Parental	0.0240921	26.4704	0.0993405	0.921297	0.93552	OGDH	cluster 1	6	8	6
UTP18	Q9Y5J1	U3 small nucleolar RNA-associated protein 18 homolog OS=Homo sapiens GN=UTP18 PE=1 SV=3	PDHB(C027) - Parental	0.229301	26.5111	0.883484	0.381537	0.451111	OGDH	cluster 1	6	8	3
WDR46	O15213	WD repeat-containing protein 46 OS=Homo sapiens GN=WDR46 PE=1 SV=3	PDHB(C027) - Parental	0.0599403	25.2188	0.104888	0.916917	0.932719	OGDH	cluster 1	4	6	5
HIST1H4A	P62805	Histone H4 OS=Homo sapiens GN=HIST1H4A PE=1 SV=2	PDHB(C027) - Parental	-0.303619	32.6907	-1.02522	0.310586	0.376498	OGDH	cluster 1	6	8	12
P0808_N544_(engineered N-IDH2)	P0808_N544_(engineered N-IDH2)	P0808_N544_(engineered N-IDH2)	PDHB(C027) - Parental	-0.248305	31.0609	-1.08014	0.28567	0.352419	IDH2,N-IDH2	cluster 2	4	4	25
CISD1	Q9NZ45	CDGSH iron-sulfur domain-containing protein 1 OS=Homo sapiens GN=CISD1 PE=1 SV=1	PDHB(C027) - Parental	1.46636	27.3043	12.9669	5.04e-17	7.17e-16	IDH2,N-IDH2	cluster 2	6	8	2
MFF	Q9GZY8|Q9GZY8-2	Mitochondrial fission factor OS=Homo sapiens GN=MFF PE=1 SV=1|Isoform 2 of Mitochondrial fission factor OS=Homo sapiens GN=MFF	PDHB(C027) - Parental	1.35217	28.1246	14.5338	7.1e-19	1.32e-17	IDH2,N-IDH2	cluster 2	6	8	11
VPS13C	Q709C8|Q709C8-2|Q709C8-3|Q709C8-4	Isoform 2 of Vacuolar protein sorting-associated protein 13C OS=Homo sapiens GN=VPS13C|Isoform 3 of Vacuolar protein sorting-associated protein 13C OS=Homo sapiens GN=VPS13C|Isoform 4 of Vacuolar protein sorting-associated protein 13C OS=Homo sapiens GN=VPS13C|Vacuolar protein sorting-associated protein 13C OS=Homo sapiens GN=VPS13C PE=1 SV=1	PDHB(C027) - Parental	1.15722	29.8053	10.457	8.86e-14	8.95e-13	IDH2,IDH1,N-IDH2	cluster 3	6	8	36
SSB	P05455	Lupus La protein OS=Homo sapiens GN=SSB PE=1 SV=2	PDHB(C027) - Parental	0.811539	27.4681	7.00932	8.52e-09	4.71e-08	IDH2,IDH1,N-IDH2	cluster 3	6	8	9
KIF21A	H0YI78|Q7Z4S6|Q7Z4S6-2|Q7Z4S6-3|Q7Z4S6-4|Q7Z4S6-5|Q7Z4S6-6	Isoform 2 of Kinesin-like protein KIF21A OS=Homo sapiens GN=KIF21A|Isoform 3 of Kinesin-like protein KIF21A OS=Homo sapiens GN=KIF21A|Isoform 4 of Kinesin-like protein KIF21A OS=Homo sapiens GN=KIF21A|Isoform 5 of Kinesin-like protein KIF21A OS=Homo sapiens GN=KIF21A|Isoform 6 of Kinesin-like protein KIF21A OS=Homo sapiens GN=KIF21A|Kinesin-like protein KIF21A (Fragment) OS=Homo sapiens GN=KIF21A…	PDHB(C027) - Parental	0.455026	28.0722	5.80959	5.46e-07	2.03e-06	IDH2,IDH1	cluster 3	4	4	7
ARHGEF16	Q5VV41	Rho guanine nucleotide exchange factor 16 OS=Homo sapiens GN=ARHGEF16 PE=1 SV=1	PDHB(C027) - Parental	1.17139	29.1694	8.47482	5.64e-11	4.54e-10	IDH2,IDH1,N-IDH2	cluster 3	6	8	13
TMLHE	Q9NVH6|Q9NVH6-6|Q9NVH6-7|Q9NVH6-8	Isoform 6 of Trimethyllysine dioxygenase, mitochondrial OS=Homo sapiens GN=TMLHE|Isoform 7 of Trimethyllysine dioxygenase, mitochondrial OS=Homo sapiens GN=TMLHE|Isoform 8 of Trimethyllysine dioxygenase, mitochondrial OS=Homo sapiens GN=TMLHE|Trimethyllysine dioxygenase, mitochondrial OS=Homo sapiens GN=TMLHE PE=1 SV=1	PDHB(C027) - Parental	0.124433	27.4058	1.65206	0.105286	0.145567	IDH2	cluster 2	4	4	4
ALYREF	E9PB61|Q86V81	THO complex subunit 4 OS=Homo sapiens GN=ALYREF PE=1 SV=1|THO complex subunit 4 OS=Homo sapiens GN=ALYREF PE=1 SV=3	PDHB(C027) - Parental	0.412708	27.354	3.33568	0.00168282	0.0031753	IDH2	cluster 2	6	8	7
TFB1M	Q8WVM0	Dimethyladenosine transferase 1, mitochondrial OS=Homo sapiens GN=TFB1M PE=1 SV=1	PDHB(C027) - Parental	0.291981	27.5089	1.87449	0.0671773	0.0963502	IDH2	cluster 2	6	8	8
RPL26	P61254	60S ribosomal protein L26 OS=Homo sapiens GN=RPL26 PE=1 SV=1	PDHB(C027) - Parental	0.69745	28.0447	4.27396	9.48e-05	0.000228495	IDH2	cluster 2	6	8	7
KYNU	A0A087X297|Q16719|Q16719-2	Isoform 2 of Kynureninase OS=Homo sapiens GN=KYNU|Kynureninase (Fragment) OS=Homo sapiens GN=KYNU PE=1 SV=1|Kynureninase OS=Homo sapiens GN=KYNU PE=1 SV=1	PDHB(C027) - Parental	0.268378	27.9329	2.41652	0.019666	0.0310289	IDH2	cluster 2	5	7	3
ALDH1B1	A0A0U1RQK9|P30837	Aldehyde dehydrogenase X, mitochondrial (Fragment) OS=Homo sapiens GN=ALDH1B1 PE=1 SV=1|Aldehyde dehydrogenase X, mitochondrial OS=Homo sapiens GN=ALDH1B1 PE=1 SV=3	PDHB(C027) - Parental	0.381494	27.2773	1.43394	0.158306	0.210405	IDH2	cluster 2	5	7	7
TOP3A	Q13472|Q13472-2|Q13472-3	DNA topoisomerase 3-alpha OS=Homo sapiens GN=TOP3A PE=1 SV=1|Isoform Short of DNA topoisomerase 3-alpha OS=Homo sapiens GN=TOP3A|Isoform 3 of DNA topoisomerase 3-alpha OS=Homo sapiens GN=TOP3A	PDHB(C027) - Parental	0.393771	24.46	1.94249	0.0581715	0.0841676	IDH2	cluster 2	5	6	4
AKAP1	Q92667	A-kinase anchor protein 1, mitochondrial OS=Homo sapiens GN=AKAP1 PE=1 SV=1	PDHB(C027) - Parental	1.77672	29.4773	15.4003	7.62e-20	1.7e-18	IDH2	cluster 2	6	8	18
ARFGAP1	E5RHC5|E5RHT6|F8VWH9|F8W1U7|Q8N6T3|Q8N6T3-2|Q8N6T3-3|Q8N6T3-5	ADP-ribosylation factor GTPase-activating protein 1 (Fragment) OS=Homo sapiens GN=ARFGAP1 PE=1 SV=1|ADP-ribosylation factor GTPase-activating protein 1 (Fragment) OS=Homo sapiens GN=ARFGAP1 PE=1 SV=2|ADP-ribosylation factor GTPase-activating protein 1 OS=Homo sapiens GN=ARFGAP1 PE=1 SV=1|ADP-ribosylation factor GTPase-activating protein 1 OS=Homo sapiens GN=ARFGAP1 PE=1 SV=2|Isoform 2 of ADP-ribo…	PDHB(C027) - Parental	1.21794	27.3291	9.11116	6.76e-12	5.96e-11	IDH2,IDH1	cluster 3	6	8	7
TXLNG	Q9NUQ3|Q9NUQ3-2	Gamma-taxilin OS=Homo sapiens GN=TXLNG PE=1 SV=2|Isoform 2 of Gamma-taxilin OS=Homo sapiens GN=TXLNG	PDHB(C027) - Parental	0.0164009	27.4431	0.221817	0.825431	0.856306	IDH1,N-IDH2	cluster 3	4	4	5
ZFYVE16	Q7Z3T8|Q7Z3T8-3	Isoform 2 of Zinc finger FYVE domain-containing protein 16 OS=Homo sapiens GN=ZFYVE16|Zinc finger FYVE domain-containing protein 16 OS=Homo sapiens GN=ZFYVE16 PE=1 SV=3	PDHB(C027) - Parental	-0.114768	27.9215	-1.65154	0.105393	0.145586	IDH1,N-IDH2	cluster 3	4	4	5
SH3GL1	Q99961|Q99961-3	Endophilin-A2 OS=Homo sapiens GN=SH3GL1 PE=1 SV=1|Isoform 3 of Endophilin-A2 OS=Homo sapiens GN=SH3GL1	PDHB(C027) - Parental	-0.0639577	27.4045	-0.801564	0.426898	0.496259	IDH1,N-IDH2	cluster 3	6	8	8
UHRF1BP1	Q6BDS2	UHRF1-binding protein 1 OS=Homo sapiens GN=UHRF1BP1 PE=1 SV=1	PDHB(C027) - Parental	-0.137032	28.0098	-1.8641	0.0686532	0.0983445	IDH1,N-IDH2	cluster 3	4	4	6
SMG1	J3KRA9|Q96Q15|Q96Q15-2	Isoform 2 of Serine/threonine-protein kinase SMG1 OS=Homo sapiens GN=SMG1|Serine/threonine-protein kinase SMG1 (Fragment) OS=Homo sapiens GN=SMG1 PE=1 SV=1|Serine/threonine-protein kinase SMG1 OS=Homo sapiens GN=SMG1 PE=1 SV=3	PDHB(C027) - Parental	0.346412	25.0069	3.55897	0.000873013	0.00174451	IDH1,N-IDH2	cluster 3	4	4	3
SARS	P49591|Q5T5C7	Serine--tRNA ligase, cytoplasmic OS=Homo sapiens GN=SARS PE=1 SV=3|Serine--tRNA ligase, cytoplasmic OS=Homo sapiens GN=SARS PE=1 SV=1	PDHB(C027) - Parental	0.169216	26.0272	1.8026	0.0779598	0.110236	IDH1	cluster 3	6	8	6
TBCB	K7EK42|Q99426	Tubulin-folding cofactor B OS=Homo sapiens GN=TBCB PE=1 SV=1|Tubulin-folding cofactor B OS=Homo sapiens GN=TBCB PE=1 SV=2	PDHB(C027) - Parental	0.218374	27.2373	2.45028	0.0181103	0.0287955	IDH1,N-IDH2	cluster 3	4	4	5
TAGLN	H0YCU9|Q01995	Transgelin (Fragment) OS=Homo sapiens GN=TAGLN PE=1 SV=1|Transgelin OS=Homo sapiens GN=TAGLN PE=1 SV=4	PDHB(C027) - Parental	0.0581638	27.4359	0.487118	0.628472	0.687372	IDH1,N-IDH2	cluster 3	4	4	4
CC2D1A	Q6P1N0|Q6P1N0-2	Coiled-coil and C2 domain-containing protein 1A OS=Homo sapiens GN=CC2D1A PE=1 SV=1|Isoform 2 of Coiled-coil and C2 domain-containing protein 1A OS=Homo sapiens GN=CC2D1A	PDHB(C027) - Parental	-0.0584586	27.1759	-0.725538	0.471772	0.541385	IDH1	cluster 3	4	4	7
BICD2	Q8TD16|Q8TD16-2	Protein bicaudal D homolog 2 OS=Homo sapiens GN=BICD2 PE=1 SV=1|Isoform 2 of Protein bicaudal D homolog 2 OS=Homo sapiens GN=BICD2	PDHB(C027) - Parental	0.236505	29.6407	2.1036	0.0408725	0.0610568	IDH1,N-IDH2	cluster 3	6	8	35
TANC1	Q9C0D5|Q9C0D5-2	Isoform 2 of Protein TANC1 OS=Homo sapiens GN=TANC1|Protein TANC1 OS=Homo sapiens GN=TANC1 PE=1 SV=3	PDHB(C027) - Parental	-0.0635021	28.4905	-1.03341	0.30678	0.373062	IDH1	cluster 3	6	8	21
C19ORF43	Q9BQ61	Uncharacterized protein C19orf43 OS=Homo sapiens GN=C19orf43 PE=1 SV=1	PDHB(C027) - Parental	0.0864222	26.2483	1.0768	0.287147	0.353861	IDH1,N-IDH2	cluster 3	4	4	2
EIF3K	K7ERF1|K7ES31|Q9UBQ5|Q9UBQ5-2	Eukaryotic translation initiation factor 3 subunit K OS=Homo sapiens GN=EIF3K PE=1 SV=1|Isoform 2 of Eukaryotic translation initiation factor 3 subunit K OS=Homo sapiens GN=EIF3K	PDHB(C027) - Parental	-0.107652	27.1231	-1.47053	0.14818	0.198319	IDH1,N-IDH2	cluster 3	4	5	3
BCR	P11274|P11274-2	Breakpoint cluster region protein OS=Homo sapiens GN=BCR PE=1 SV=2|Isoform 2 of Breakpoint cluster region protein OS=Homo sapiens GN=BCR	PDHB(C027) - Parental	-0.120433	28.4141	-1.65282	0.105131	0.14544	IDH1,N-IDH2	cluster 3	6	8	15
KIAA0196	Q12768	WASH complex subunit strumpellin OS=Homo sapiens GN=KIAA0196 PE=1 SV=1	PDHB(C027) - Parental	0.243311	29.6049	2.31237	0.0252525	0.0390142	IDH1,N-IDH2	cluster 3	6	8	26
CAP1	Q01518|Q01518-2	Adenylyl cyclase-associated protein 1 OS=Homo sapiens GN=CAP1 PE=1 SV=5|Isoform 2 of Adenylyl cyclase-associated protein 1 OS=Homo sapiens GN=CAP1	PDHB(C027) - Parental	-0.475716	28.3749	-6.45813	5.77e-08	2.65e-07	IDH1	cluster 3	4	4	5
USP47	Q96K76|Q96K76-2|Q96K76-4	Isoform 2 of Ubiquitin carboxyl-terminal hydrolase 47 OS=Homo sapiens GN=USP47|Isoform 4 of Ubiquitin carboxyl-terminal hydrolase 47 OS=Homo sapiens GN=USP47|Ubiquitin carboxyl-terminal hydrolase 47 OS=Homo sapiens GN=USP47 PE=1 SV=3	PDHB(C027) - Parental	-0.202554	27.1229	-1.89184	0.0647736	0.0930186	IDH1	cluster 3	4	4	7
REL	Q04864|Q04864-2	Proto-oncogene c-Rel OS=Homo sapiens GN=REL PE=1 SV=1|Isoform 2 of Proto-oncogene c-Rel OS=Homo sapiens GN=REL	PDHB(C027) - Parental	-0.0909109	28.4743	-1.46142	0.150652	0.201278	IDH1	cluster 3	4	4	5
WNK1	F5GWT4|Q9H4A3|Q9H4A3-2|Q9H4A3-5|Q9H4A3-6|Q9H4A3-7	Serine/threonine-protein kinase WNK1 OS=Homo sapiens GN=WNK1 PE=1 SV=1|Serine/threonine-protein kinase WNK1 OS=Homo sapiens GN=WNK1 PE=1 SV=2|Isoform 2 of Serine/threonine-protein kinase WNK1 OS=Homo sapiens GN=WNK1|Isoform 4 of Serine/threonine-protein kinase WNK1 OS=Homo sapiens GN=WNK1|Isoform 5 of Serine/threonine-protein kinase WNK1 OS=Homo sapiens GN=WNK1|Isoform 6 of Serine/threonine-prote…	PDHB(C027) - Parental	-0.0799737	29.0064	-1.36408	0.179135	0.234035	IDH1	cluster 3	6	8	19
PALLD	Q8WX93|Q8WX93-3	Palladin OS=Homo sapiens GN=PALLD PE=1 SV=3|Isoform 3 of Palladin OS=Homo sapiens GN=PALLD	PDHB(C027) - Parental	0.158723	29.6578	1.4921	0.142452	0.191584	IDH1,N-IDH2	cluster 3	6	8	23
PEX5	B4E0T2|P50542|P50542-2|P50542-3|P50542-4	Peroxisomal targeting signal 1 receptor OS=Homo sapiens GN=PEX5 PE=1 SV=1|Peroxisomal targeting signal 1 receptor OS=Homo sapiens GN=PEX5 PE=1 SV=3|Isoform 2 of Peroxisomal targeting signal 1 receptor OS=Homo sapiens GN=PEX5|Isoform 3 of Peroxisomal targeting signal 1 receptor OS=Homo sapiens GN=PEX5|Isoform 4 of Peroxisomal targeting signal 1 receptor OS=Homo sapiens GN=PEX5	PDHB(C027) - Parental	-0.153427	27.2324	-2.29807	0.0261214	0.0402486	IDH1,N-IDH2	cluster 3	4	4	2
STMN1	P16949|P16949-2	Isoform 2 of Stathmin OS=Homo sapiens GN=STMN1|Stathmin OS=Homo sapiens GN=STMN1 PE=1 SV=3	PDHB(C027) - Parental	0.320785	27.0635	2.07399	0.0436656	0.0648087	IDH1,N-IDH2	cluster 3	5	6	5
ADD1	A0A0A0MSR2|D6RF25|E7ENY0|E7EV99|P35611|P35611-2|P35611-3|P35611-4|P35611-5|P35611-6	Alpha-adducin (Fragment) OS=Homo sapiens GN=ADD1 PE=1 SV=7|Alpha-adducin OS=Homo sapiens GN=ADD1 PE=1 SV=1|Alpha-adducin OS=Homo sapiens GN=ADD1 PE=1 SV=2|Isoform 2 of Alpha-adducin OS=Homo sapiens GN=ADD1|Isoform 3 of Alpha-adducin OS=Homo sapiens GN=ADD1|Isoform 4 of Alpha-adducin OS=Homo sapiens GN=ADD1|Isoform 5 of Alpha-adducin OS=Homo sapiens GN=ADD1|Isoform 6 of Alpha-adducin OS=Homo sapie…	PDHB(C027) - Parental	-0.18229	26.9406	-2.94471	0.0050415	0.00883894	IDH1	cluster 3	4	4	5
BAG1	J3QTA2|Q99933|Q99933-3|Q99933-4	BAG family molecular chaperone regulator 1 OS=Homo sapiens GN=BAG1 PE=1 SV=1|BAG family molecular chaperone regulator 1 OS=Homo sapiens GN=BAG1 PE=1 SV=4|Isoform 3 of BAG family molecular chaperone regulator 1 OS=Homo sapiens GN=BAG1|Isoform 4 of BAG family molecular chaperone regulator 1 OS=Homo sapiens GN=BAG1	PDHB(C027) - Parental	-0.180624	28.1429	-2.63057	0.0115356	0.0189814	IDH1	cluster 3	4	4	4
KNSTRN	Q9Y448|V9GY01	Small kinetochore-associated protein OS=Homo sapiens GN=KNSTRN PE=1 SV=2|Chromosome 15 open reading frame 23, isoform CRA_d OS=Homo sapiens GN=KNSTRN PE=1 SV=1	PDHB(C027) - Parental	-0.224887	28.2597	-2.67561	0.0102774	0.0170943	IDH1	cluster 3	4	4	4
MAP1B	P46821	Microtubule-associated protein 1B OS=Homo sapiens GN=MAP1B PE=1 SV=2	PDHB(C027) - Parental	-0.175146	26.9723	-1.52568	0.13389	0.181517	IDH1,N-IDH2	cluster 3	4	4	8
TDRD9	Q8NDG6|Q8NDG6-2	Isoform 2 of Putative ATP-dependent RNA helicase TDRD9 OS=Homo sapiens GN=TDRD9|Putative ATP-dependent RNA helicase TDRD9 OS=Homo sapiens GN=TDRD9 PE=2 SV=3	PDHB(C027) - Parental	-0.0293176	26.0828	-0.410333	0.683454	0.734849	IDH1,N-IDH2	cluster 3	4	4	5
EIF3B	P55884|P55884-2	Eukaryotic translation initiation factor 3 subunit B OS=Homo sapiens GN=EIF3B PE=1 SV=3|Isoform 2 of Eukaryotic translation initiation factor 3 subunit B OS=Homo sapiens GN=EIF3B	PDHB(C027) - Parental	-0.202653	28.0328	-2.44906	0.0181644	0.0288574	IDH1,N-IDH2	cluster 3	6	8	10
RAB3GAP2	Q9H2M9	Rab3 GTPase-activating protein non-catalytic subunit OS=Homo sapiens GN=RAB3GAP2 PE=1 SV=1	PDHB(C027) - Parental	0.423738	29.2584	3.82075	0.000394817	0.00084941	IDH1,N-IDH2	cluster 3	6	8	21
TRIM25	Q14258	E3 ubiquitin/ISG15 ligase TRIM25 OS=Homo sapiens GN=TRIM25 PE=1 SV=2	PDHB(C027) - Parental	0.243042	27.0138	2.80734	0.00728589	0.0123597	IDH1,N-IDH2	cluster 3	6	8	4
VPS45	Q9NRW7	Vacuolar protein sorting-associated protein 45 OS=Homo sapiens GN=VPS45 PE=1 SV=1	PDHB(C027) - Parental	0.449564	28.2715	3.74751	0.000494169	0.00103888	IDH1,N-IDH2	cluster 3	6	8	12
SRP54	G3V4F7|P61011|P61011-2	Isoform 2 of Signal recognition particle 54 kDa protein OS=Homo sapiens GN=SRP54|Signal recognition particle 54 kDa protein OS=Homo sapiens GN=SRP54 PE=1 SV=1	PDHB(C027) - Parental	0.301933	26.0369	3.92673	0.000284403	0.000625905	IDH1,N-IDH2	cluster 3	6	8	6
NYAP2	Q9P242	Neuronal tyrosine-phosphorylated phosphoinositide-3-kinase adapter 2 OS=Homo sapiens GN=NYAP2 PE=1 SV=3	PDHB(C027) - Parental	0.151855	26.1474	1.08953	0.281557	0.348277	IDH1,N-IDH2	cluster 3	4	4	5
KIF13A	Q9H1H9|Q9H1H9-2|Q9H1H9-3|Q9H1H9-4	Kinesin-like protein KIF13A OS=Homo sapiens GN=KIF13A PE=1 SV=2|Isoform 2 of Kinesin-like protein KIF13A OS=Homo sapiens GN=KIF13A|Isoform 3 of Kinesin-like protein KIF13A OS=Homo sapiens GN=KIF13A|Isoform 4 of Kinesin-like protein KIF13A OS=Homo sapiens GN=KIF13A	PDHB(C027) - Parental	-0.192831	27.7722	-3.95121	0.000263522	0.00058668	IDH1	cluster 3	4	4	7
EXOSC2	A3KFL1|A3KFL2|A3KFL5|Q13868|Q13868-2|Q13868-3	Exosome complex component RRP4 (Fragment) OS=Homo sapiens GN=EXOSC2 PE=1 SV=1|Exosome complex component RRP4 (Fragment) OS=Homo sapiens GN=EXOSC2 PE=1 SV=2|Exosome complex component RRP4 OS=Homo sapiens GN=EXOSC2 PE=1 SV=1|Exosome complex component RRP4 OS=Homo sapiens GN=EXOSC2 PE=1 SV=2|Isoform 2 of Exosome complex component RRP4 OS=Homo sapiens GN=EXOSC2|Isoform 3 of Exosome complex component …	PDHB(C027) - Parental	0.169498	26.9584	2.07673	0.0434006	0.064582	IDH1,N-IDH2	cluster 3	6	8	4
BZW1	Q7L1Q6|Q7L1Q6-2|Q7L1Q6-3|Q7L1Q6-4	Basic leucine zipper and W2 domain-containing protein 1 OS=Homo sapiens GN=BZW1 PE=1 SV=1|Isoform 2 of Basic leucine zipper and W2 domain-containing protein 1 OS=Homo sapiens GN=BZW1|Isoform 3 of Basic leucine zipper and W2 domain-containing protein 1 OS=Homo sapiens GN=BZW1|Isoform 4 of Basic leucine zipper and W2 domain-containing protein 1 OS=Homo sapiens GN=BZW1	PDHB(C027) - Parental	0.0250781	28.1371	0.188045	0.851663	0.878766	IDH1,N-IDH2	cluster 3	6	8	8
RALGAPA1	Q6GYQ0|Q6GYQ0-2|Q6GYQ0-4|Q6GYQ0-5|Q6GYQ0-6|Q6GYQ0-7	Isoform 2 of Ral GTPase-activating protein subunit alpha-1 OS=Homo sapiens GN=RALGAPA1|Isoform 4 of Ral GTPase-activating protein subunit alpha-1 OS=Homo sapiens GN=RALGAPA1|Isoform 5 of Ral GTPase-activating protein subunit alpha-1 OS=Homo sapiens GN=RALGAPA1|Isoform 6 of Ral GTPase-activating protein subunit alpha-1 OS=Homo sapiens GN=RALGAPA1|Isoform 7 of Ral GTPase-activating protein subunit …	PDHB(C027) - Parental	-0.154881	24.9561	-1.5614	0.125236	0.170286	IDH1,N-IDH2	cluster 3	4	4	3
H0YC42	H0YC42	Uncharacterized protein OS=Homo sapiens PE=4 SV=2	PDHB(C027) - Parental	0.796594	27.3514	4.62514	3.02e-05	7.97e-05	IDH1,N-IDH2	cluster 3	5	7	4
TXLNA	P40222	Alpha-taxilin OS=Homo sapiens GN=TXLNA PE=1 SV=3	PDHB(C027) - Parental	0.00553886	27.9571	0.0368403	0.970771	0.975858	IDH1,N-IDH2	cluster 3	5	6	6
LRRC16A	A0A0U1RQQ1|Q5VZK9|Q5VZK9-2	F-actin-uncapping protein LRRC16A (Fragment) OS=Homo sapiens GN=LRRC16A PE=1 SV=1|F-actin-uncapping protein LRRC16A OS=Homo sapiens GN=LRRC16A PE=1 SV=1|Isoform 2 of F-actin-uncapping protein LRRC16A OS=Homo sapiens GN=LRRC16A	PDHB(C027) - Parental	-0.260889	27.82	-5.20865	4.28e-06	1.36e-05	IDH1	cluster 3	4	4	6
PSMD5	F2Z3J2|Q16401|Q16401-2	26S proteasome non-ATPase regulatory subunit 5 OS=Homo sapiens GN=PSMD5 PE=1 SV=1|26S proteasome non-ATPase regulatory subunit 5 OS=Homo sapiens GN=PSMD5 PE=1 SV=3|Isoform 2 of 26S proteasome non-ATPase regulatory subunit 5 OS=Homo sapiens GN=PSMD5	PDHB(C027) - Parental	0.0617933	27.6471	0.693744	0.491307	0.558513	IDH1	cluster 3	6	8	9
GPS1	A0A096LP07|A0A096LPJ3|A8K070|C9JFE4|Q13098|Q13098-5|Q13098-6|Q13098-7	COP9 signalosome complex subunit 1 OS=Homo sapiens GN=GPS1 PE=1 SV=1|COP9 signalosome complex subunit 1 OS=Homo sapiens GN=GPS1 PE=1 SV=1|COP9 signalosome complex subunit 1 OS=Homo sapiens GN=GPS1 PE=1 SV=1|COP9 signalosome complex subunit 1 OS=Homo sapiens GN=GPS1 PE=1 SV=2|COP9 signalosome complex subunit 1 OS=Homo sapiens GN=GPS1 PE=1 SV=4|Isoform 4 of COP9 signalosome complex subunit 1 OS=Hom…	PDHB(C027) - Parental	0.177846	27.2406	1.79621	0.0789845	0.111616	IDH1,N-IDH2	cluster 3	4	5	2
RAB3GAP1	Q15042|Q15042-3	Isoform 2 of Rab3 GTPase-activating protein catalytic subunit OS=Homo sapiens GN=RAB3GAP1|Rab3 GTPase-activating protein catalytic subunit OS=Homo sapiens GN=RAB3GAP1 PE=1 SV=3	PDHB(C027) - Parental	0.371887	28.4684	2.71068	0.00938627	0.0157143	IDH1,N-IDH2	cluster 3	6	8	15
DIS3L	Q8TF46|Q8TF46-2|Q8TF46-4	DIS3-like exonuclease 1 OS=Homo sapiens GN=DIS3L PE=1 SV=2|Isoform 2 of DIS3-like exonuclease 1 OS=Homo sapiens GN=DIS3L|Isoform 4 of DIS3-like exonuclease 1 OS=Homo sapiens GN=DIS3L	PDHB(C027) - Parental	0.349595	27.1752	2.69242	0.00984103	0.016416	IDH1,N-IDH2	cluster 3	6	8	14
TADA3	O75528|O75528-2	Transcriptional adapter 3 OS=Homo sapiens GN=TADA3 PE=1 SV=1|Isoform 2 of Transcriptional adapter 3 OS=Homo sapiens GN=TADA3	PDHB(C027) - Parental	-0.182707	27.5329	-2.25023	0.0292257	0.0445841	IDH1,N-IDH2	cluster 3	4	4	4
EXOSC7	Q15024	Exosome complex component RRP42 OS=Homo sapiens GN=EXOSC7 PE=1 SV=3	PDHB(C027) - Parental	0.0475679	27.1911	0.38012	0.705594	0.754007	IDH1,N-IDH2	cluster 3	4	5	3
HAUS1	Q96CS2	HAUS augmin-like complex subunit 1 OS=Homo sapiens GN=HAUS1 PE=1 SV=1	PDHB(C027) - Parental	-0.05451	28.1145	-0.499755	0.619614	0.679862	IDH1,N-IDH2	cluster 3	5	6	4
ARHGEF7	B1ALK7|E7EUY6|Q14155|Q14155-1|Q14155-2|Q14155-3|Q14155-5|Q14155-6	Isoform 1 of Rho guanine nucleotide exchange factor 7 OS=Homo sapiens GN=ARHGEF7|Isoform 2 of Rho guanine nucleotide exchange factor 7 OS=Homo sapiens GN=ARHGEF7|Isoform 3 of Rho guanine nucleotide exchange factor 7 OS=Homo sapiens GN=ARHGEF7|Isoform 5 of Rho guanine nucleotide exchange factor 7 OS=Homo sapiens GN=ARHGEF7|Isoform 6 of Rho guanine nucleotide exchange factor 7 OS=Homo sapiens GN=AR…	PDHB(C027) - Parental	0.147704	27.1173	1.31973	0.193411	0.250693	IDH1,N-IDH2	cluster 3	6	8	9
SYAP1	Q96A49	Synapse-associated protein 1 OS=Homo sapiens GN=SYAP1 PE=1 SV=1	PDHB(C027) - Parental	0.559328	27.1816	4.11679	0.000156542	0.000361443	IDH1,N-IDH2	cluster 3	5	6	4
COBL	H7C1N2|J3KR05|O75128|O75128-2|O75128-3|O75128-6|O75128-7	Isoform 2 of Protein cordon-bleu OS=Homo sapiens GN=COBL|Isoform 3 of Protein cordon-bleu OS=Homo sapiens GN=COBL|Isoform 6 of Protein cordon-bleu OS=Homo sapiens GN=COBL|Isoform 7 of Protein cordon-bleu OS=Homo sapiens GN=COBL|Protein cordon-bleu (Fragment) OS=Homo sapiens GN=COBL PE=1 SV=1|Protein cordon-bleu OS=Homo sapiens GN=COBL PE=1 SV=2	PDHB(C027) - Parental	-0.179426	27.242	-2.17947	0.0344177	0.0521247	IDH1	cluster 3	5	6	10
PRMT7	H3BNC0|Q9NVM4|Q9NVM4-3|Q9NVM4-4	Isoform 3 of Protein arginine N-methyltransferase 7 OS=Homo sapiens GN=PRMT7|Isoform 4 of Protein arginine N-methyltransferase 7 OS=Homo sapiens GN=PRMT7|Protein arginine N-methyltransferase 7 OS=Homo sapiens GN=PRMT7 PE=1 SV=1	PDHB(C027) - Parental	0.0954342	26.4846	0.417009	0.678598	0.731336	IDH1,N-IDH2	cluster 3	6	8	10
ERCC6L	B5MDQ0|Q2NKX8	DNA excision repair protein ERCC-6-like OS=Homo sapiens GN=ERCC6L PE=1 SV=1	PDHB(C027) - Parental	-0.344916	28.6208	-5.87477	4.36e-07	1.66e-06	IDH1	cluster 3	4	4	9
NT5C2	P49902|P49902-2|Q5JUV4	Cytosolic purine 5'-nucleotidase (Fragment) OS=Homo sapiens GN=NT5C2 PE=1 SV=1|Cytosolic purine 5'-nucleotidase OS=Homo sapiens GN=NT5C2 PE=1 SV=1|Isoform 2 of Cytosolic purine 5'-nucleotidase OS=Homo sapiens GN=NT5C2	PDHB(C027) - Parental	-0.512969	26.9296	-6.98139	9.38e-09	5.18e-08	IDH1	cluster 3	4	4	3
KLC2	A8MZ87|Q9H0B6|Q9H0B6-2	Isoform 2 of Kinesin light chain 2 OS=Homo sapiens GN=KLC2|Kinesin light chain 2 OS=Homo sapiens GN=KLC2 PE=1 SV=1	PDHB(C027) - Parental	0.0722267	26.1455	0.518089	0.606862	0.6681	IDH1,N-IDH2	cluster 3	6	8	5
LPP	A0A087WZF1|C9JUT4|Q93052	LIM domain containing preferred translocation partner in lipoma, isoform CRA_e OS=Homo sapiens GN=LPP PE=1 SV=1|Lipoma-preferred partner OS=Homo sapiens GN=LPP PE=1 SV=1	PDHB(C027) - Parental	0.0220437	27.469	0.240504	0.811001	0.843998	IDH1	cluster 3	4	4	2
ELP6	C9IYN7|Q0PNE2	Elongator complex protein 6 OS=Homo sapiens GN=ELP6 PE=1 SV=1	PDHB(C027) - Parental	-0.0656477	27.1989	-0.763417	0.449086	0.519757	IDH1	cluster 3	6	8	6
ZC3H7A	I3L2K5|I3L382|Q8IWR0	Zinc finger CCCH domain-containing protein 7A (Fragment) OS=Homo sapiens GN=ZC3H7A PE=1 SV=1|Zinc finger CCCH domain-containing protein 7A (Fragment) OS=Homo sapiens GN=ZC3H7A PE=1 SV=7|Zinc finger CCCH domain-containing protein 7A OS=Homo sapiens GN=ZC3H7A PE=1 SV=1	PDHB(C027) - Parental	-0.247606	25.6748	-4.66696	2.63e-05	7.02e-05	IDH1	cluster 3	5	6	4
KIF26B	A0A0G2JR66|B7WPD9|Q2KJY2|Q2KJY2-2	Isoform 2 of Kinesin-like protein KIF26B OS=Homo sapiens GN=KIF26B|Kinesin-like protein KIF26B (Fragment) OS=Homo sapiens GN=KIF26B PE=1 SV=1|Kinesin-like protein KIF26B OS=Homo sapiens GN=KIF26B PE=1 SV=1|Kinesin-like protein KIF26B OS=Homo sapiens GN=KIF26B PE=2 SV=1	PDHB(C027) - Parental	0.0679243	27.1507	0.842069	0.404076	0.473376	IDH1,N-IDH2	cluster 3	6	8	10
RBSN	Q9H1K0	Rabenosyn-5 OS=Homo sapiens GN=RBSN PE=1 SV=2	PDHB(C027) - Parental	0.676137	26.8776	3.59312	0.000788269	0.00158342	IDH1,N-IDH2	cluster 3	6	8	4
COPS2	B4DIH5|P61201|P61201-2	COP9 signalosome complex subunit 2 OS=Homo sapiens GN=COPS2 PE=1 SV=1|Isoform 2 of COP9 signalosome complex subunit 2 OS=Homo sapiens GN=COPS2	PDHB(C027) - Parental	0.170522	27.3305	1.68588	0.0985438	0.136985	IDH1,N-IDH2	cluster 3	4	5	4
E7EVH7|KLC1	E7EVH7|F8W6L3|G3V2E7|G3V3H3|G3V5R9|G5E9S8|Q07866|Q07866-10|Q07866-2|Q07866-3|Q07866-4|Q07866-5|Q07866-6|Q07866-7|Q07866-8|Q07866-9	Uncharacterized protein OS=Homo sapiens PE=4 SV=1|Kinesin light chain 1 OS=Homo sapiens GN=KLC1 PE=1 SV=1|Kinesin light chain 1 OS=Homo sapiens GN=KLC1 PE=1 SV=1|Kinesin light chain 1 OS=Homo sapiens GN=KLC1 PE=1 SV=1|Kinesin light chain 1 OS=Homo sapiens GN=KLC1 PE=1 SV=1|Kinesin light chain 1 OS=Homo sapiens GN=KLC1 PE=1 SV=1|Kinesin light chain 1 OS=Homo sapiens GN=KLC1 PE=1 SV=2|Isoform D of …	PDHB(C027) - Parental	-0.197128	27.9492	-1.75034	0.0866814	0.121449	IDH1	cluster 3	5	6	5
GIT2	F8VXI9|Q14161|Q14161-3|Q14161-4	ARF GTPase-activating protein GIT2 OS=Homo sapiens GN=GIT2 PE=1 SV=1|ARF GTPase-activating protein GIT2 OS=Homo sapiens GN=GIT2 PE=1 SV=2|Isoform 3 of ARF GTPase-activating protein GIT2 OS=Homo sapiens GN=GIT2|Isoform 4 of ARF GTPase-activating protein GIT2 OS=Homo sapiens GN=GIT2	PDHB(C027) - Parental	-0.0758182	27.4099	-0.687379	0.495272	0.56191	IDH1,N-IDH2	cluster 3	4	5	5
HAUS4	Q9H6D7|Q9H6D7-2|Q9H6D7-4	HAUS augmin-like complex subunit 4 OS=Homo sapiens GN=HAUS4 PE=1 SV=1|Isoform 2 of HAUS augmin-like complex subunit 4 OS=Homo sapiens GN=HAUS4|Isoform 4 of HAUS augmin-like complex subunit 4 OS=Homo sapiens GN=HAUS4	PDHB(C027) - Parental	0.0904424	28.109	0.712789	0.479552	0.5484	IDH1,N-IDH2	cluster 3	6	8	9
IST1	F5GXM3|H3BMU1|H3BQF7|H3BUI0|J3KR23|P53990|P53990-2|P53990-3|P53990-4|P53990-5	Isoform 2 of IST1 homolog OS=Homo sapiens GN=IST1|Isoform 3 of IST1 homolog OS=Homo sapiens GN=IST1|Isoform 4 of IST1 homolog OS=Homo sapiens GN=IST1|Isoform 5 of IST1 homolog OS=Homo sapiens GN=IST1|IST1 homolog (Fragment) OS=Homo sapiens GN=IST1 PE=1 SV=1|IST1 homolog OS=Homo sapiens GN=IST1 PE=1 SV=1	PDHB(C027) - Parental	0.199786	25.6472	1.1661	0.249544	0.313052	IDH1,N-IDH2	cluster 3	5	6	6
VARS	P26640	Valine--tRNA ligase OS=Homo sapiens GN=VARS PE=1 SV=4	PDHB(C027) - Parental	-0.0535459	28.2868	-0.534779	0.595361	0.65796	IDH1,N-IDH2	cluster 3	6	8	20
KIAA0368|ECM29	J3KN16|Q5VYK3	Proteasome-associated protein ECM29 homolog OS=Homo sapiens GN=KIAA0368 PE=1 SV=1|Proteasome-associated protein ECM29 homolog OS=Homo sapiens GN=ECM29 PE=1 SV=2	PDHB(C027) - Parental	-0.159193	28.962	-2.9979	0.00436067	0.0077396	IDH1	cluster 3	4	4	8
HAUS5	O94927	HAUS augmin-like complex subunit 5 OS=Homo sapiens GN=HAUS5 PE=1 SV=2	PDHB(C027) - Parental	0.192698	27.3564	1.80829	0.077056	0.109025	IDH1,N-IDH2	cluster 3	6	8	9
ASCC2	Q9H1I8|Q9H1I8-2|Q9H1I8-3	Activating signal cointegrator 1 complex subunit 2 OS=Homo sapiens GN=ASCC2 PE=1 SV=3|Isoform 2 of Activating signal cointegrator 1 complex subunit 2 OS=Homo sapiens GN=ASCC2|Isoform 3 of Activating signal cointegrator 1 complex subunit 2 OS=Homo sapiens GN=ASCC2	PDHB(C027) - Parental	-0.287564	27.3988	-4.63366	2.94e-05	7.77e-05	IDH1	cluster 3	4	4	4
PDLIM1	O00151	PDZ and LIM domain protein 1 OS=Homo sapiens GN=PDLIM1 PE=1 SV=4	PDHB(C027) - Parental	0.134331	25.6822	0.732731	0.467414	0.537994	IDH1,N-IDH2	cluster 3	4	4	2
PIK3C3	A8MYT4|M0R308|Q8NEB9	Phosphatidylinositol 3-kinase catalytic subunit type 3 (Fragment) OS=Homo sapiens GN=PIK3C3 PE=1 SV=1|Phosphatidylinositol 3-kinase catalytic subunit type 3 OS=Homo sapiens GN=PIK3C3 PE=1 SV=1|Phosphatidylinositol 3-kinase OS=Homo sapiens GN=PIK3C3 PE=1 SV=2	PDHB(C027) - Parental	-0.277051	25.3529	-3.65632	0.000651797	0.00133491	IDH1	cluster 3	4	4	4
VPS51	Q9UID3	Vacuolar protein sorting-associated protein 51 homolog OS=Homo sapiens GN=VPS51 PE=1 SV=2	PDHB(C027) - Parental	0.0317674	28.6239	0.310694	0.757427	0.79762	IDH1	cluster 3	5	6	7
EIF3CL|EIF3C	B5ME19|Q99613|Q99613-2	Eukaryotic translation initiation factor 3 subunit C-like protein OS=Homo sapiens GN=EIF3CL PE=3 SV=1|Eukaryotic translation initiation factor 3 subunit C OS=Homo sapiens GN=EIF3C PE=1 SV=1|Isoform 2 of Eukaryotic translation initiation factor 3 subunit C OS=Homo sapiens GN=EIF3C	PDHB(C027) - Parental	-0.361936	27.4832	-3.86426	0.000345223	0.000750468	IDH1	cluster 3	6	8	11
MPP5	Q8N3R9|Q8N3R9-2	MAGUK p55 subfamily member 5 OS=Homo sapiens GN=MPP5 PE=1 SV=3|Isoform 2 of MAGUK p55 subfamily member 5 OS=Homo sapiens GN=MPP5	PDHB(C027) - Parental	0.0413736	26.3767	0.47935	0.633945	0.690976	IDH1	cluster 3	5	7	8
IBTK	E7EPI0|E9PDR5|Q9P2D0|Q9P2D0-2	Inhibitor of Bruton tyrosine kinase OS=Homo sapiens GN=IBTK PE=1 SV=1|Inhibitor of Bruton tyrosine kinase OS=Homo sapiens GN=IBTK PE=1 SV=1|Inhibitor of Bruton tyrosine kinase OS=Homo sapiens GN=IBTK PE=1 SV=3|Isoform 2 of Inhibitor of Bruton tyrosine kinase OS=Homo sapiens GN=IBTK	PDHB(C027) - Parental	0.0931376	27.2712	1.04901	0.299615	0.36648	IDH1	cluster 3	4	4	4
GOLGA3	Q08378|Q08378-2|Q08378-4	Golgin subfamily A member 3 OS=Homo sapiens GN=GOLGA3 PE=1 SV=2|Isoform 2 of Golgin subfamily A member 3 OS=Homo sapiens GN=GOLGA3|Isoform 3 of Golgin subfamily A member 3 OS=Homo sapiens GN=GOLGA3	PDHB(C027) - Parental	-0.0618298	28.0556	-0.579799	0.56486	0.628472	IDH1,N-IDH2	cluster 3	5	6	5
SNX9	A0A087WYU1|Q9Y5X1	Sorting nexin OS=Homo sapiens GN=SNX9 PE=1 SV=1|Sorting nexin-9 OS=Homo sapiens GN=SNX9 PE=1 SV=1	PDHB(C027) - Parental	-0.140467	27.6508	-1.10339	0.275556	0.341957	IDH1,N-IDH2	cluster 3	6	8	12
RAD50	Q92878|Q92878-2|Q92878-3	DNA repair protein RAD50 OS=Homo sapiens GN=RAD50 PE=1 SV=1|Isoform 2 of DNA repair protein RAD50 OS=Homo sapiens GN=RAD50|Isoform 3 of DNA repair protein RAD50 OS=Homo sapiens GN=RAD50	PDHB(C027) - Parental	0.00355431	27.4239	0.0420716	0.966622	0.972537	IDH1	cluster 3	6	8	10
RIPK2	O43353|O43353-2	Receptor-interacting serine/threonine-protein kinase 2 OS=Homo sapiens GN=RIPK2 PE=1 SV=2|Isoform 2 of Receptor-interacting serine/threonine-protein kinase 2 OS=Homo sapiens GN=RIPK2	PDHB(C027) - Parental	-0.205356	28.7483	-2.81534	0.00713318	0.0121454	IDH1	cluster 3	4	4	5
HAUS2	H3BP16|H3BP24|H3BQU2|Q9NVX0	HAUS augmin-like complex subunit 2 (Fragment) OS=Homo sapiens GN=HAUS2 PE=1 SV=1|HAUS augmin-like complex subunit 2 OS=Homo sapiens GN=HAUS2 PE=1 SV=1	PDHB(C027) - Parental	-0.198137	28.6129	-1.42531	0.160772	0.213067	IDH1,N-IDH2	cluster 3	5	6	4
PUS7	E7EUH7|Q96PZ0	Pseudouridylate synthase 7 homolog OS=Homo sapiens GN=PUS7 PE=1 SV=1|Pseudouridylate synthase 7 homolog OS=Homo sapiens GN=PUS7 PE=1 SV=2	PDHB(C027) - Parental	-0.45579	27.2141	-6.30305	9.89e-08	4.31e-07	IDH1	cluster 3	4	4	3
DENND4C	R4GN35|R4GNB2	DENN domain-containing protein 4C OS=Homo sapiens GN=DENND4C PE=1 SV=1|DENN domain-containing protein 4C OS=Homo sapiens GN=DENND4C PE=1 SV=1	PDHB(C027) - Parental	-0.12061	28.7528	-1.59566	0.117365	0.160151	IDH1	cluster 3	5	6	11
TSG101	F5H442|Q99816	Tumor susceptibility gene 101 protein OS=Homo sapiens GN=TSG101 PE=1 SV=1|Tumor susceptibility gene 101 protein OS=Homo sapiens GN=TSG101 PE=1 SV=2	PDHB(C027) - Parental	-0.114646	27.4097	-1.43925	0.156804	0.208649	IDH1	cluster 3	5	6	5
COPB2	P35606|P35606-2	Coatomer subunit beta' OS=Homo sapiens GN=COPB2 PE=1 SV=2|Isoform 2 of Coatomer subunit beta' OS=Homo sapiens GN=COPB2	PDHB(C027) - Parental	-0.0930009	28.4867	-0.898882	0.373364	0.442577	IDH1,N-IDH2	cluster 3	4	4	3
CNOT3	O75175|O75175-2|O75175-3	CCR4-NOT transcription complex subunit 3 OS=Homo sapiens GN=CNOT3 PE=1 SV=1|Isoform 2 of CCR4-NOT transcription complex subunit 3 OS=Homo sapiens GN=CNOT3|Isoform 3 of CCR4-NOT transcription complex subunit 3 OS=Homo sapiens GN=CNOT3	PDHB(C027) - Parental	-0.150396	28.3644	-1.74374	0.0878382	0.122771	IDH1,N-IDH2	cluster 3	6	8	10
KIAA1033	A0A087X256|Q2M389	WASH complex subunit 7 OS=Homo sapiens GN=KIAA1033 PE=1 SV=1|WASH complex subunit 7 OS=Homo sapiens GN=KIAA1033 PE=1 SV=2	PDHB(C027) - Parental	-0.0806538	28.2413	-0.549799	0.585099	0.647999	IDH1,N-IDH2	cluster 3	6	8	9
PMF1	Q6P1K2|Q6P1K2-4	Isoform 4 of Polyamine-modulated factor 1 OS=Homo sapiens GN=PMF1|Polyamine-modulated factor 1 OS=Homo sapiens GN=PMF1 PE=1 SV=2	PDHB(C027) - Parental	-0.0966955	27.4787	-1.66766	0.10213	0.141544	IDH1	cluster 3	4	4	4
PIKFYVE	E9PDH4|Q9Y2I7	1-phosphatidylinositol 3-phosphate 5-kinase (Fragment) OS=Homo sapiens GN=PIKFYVE PE=1 SV=1|1-phosphatidylinositol 3-phosphate 5-kinase OS=Homo sapiens GN=PIKFYVE PE=1 SV=3	PDHB(C027) - Parental	-0.0950455	27.2725	-0.808529	0.42292	0.492444	IDH1	cluster 3	4	4	4
SMG8	Q8ND04|Q8ND04-2	Protein SMG8 OS=Homo sapiens GN=SMG8 PE=1 SV=1|Isoform 2 of Protein SMG8 OS=Homo sapiens GN=SMG8	PDHB(C027) - Parental	-0.205126	27.179	-1.752	0.086392	0.12116	IDH1	cluster 3	4	4	5
EIF3E	P60228	Eukaryotic translation initiation factor 3 subunit E OS=Homo sapiens GN=EIF3E PE=1 SV=1	PDHB(C027) - Parental	-0.333073	28.8947	-3.40572	0.00137271	0.00263551	IDH1	cluster 3	5	6	7
DRG1	Q9Y295	Developmentally-regulated GTP-binding protein 1 OS=Homo sapiens GN=DRG1 PE=1 SV=1	PDHB(C027) - Parental	0.152761	26.8693	1.19493	0.238196	0.300289	IDH1,N-IDH2	cluster 3	5	7	7
MADD	A0A0A0MRB5|Q8WXG6|Q8WXG6-2|Q8WXG6-3|Q8WXG6-4|Q8WXG6-5|Q8WXG6-6|Q8WXG6-7|Q8WXG6-8	Isoform 2 of MAP kinase-activating death domain protein OS=Homo sapiens GN=MADD|Isoform 3 of MAP kinase-activating death domain protein OS=Homo sapiens GN=MADD|Isoform 4 of MAP kinase-activating death domain protein OS=Homo sapiens GN=MADD|Isoform 5 of MAP kinase-activating death domain protein OS=Homo sapiens GN=MADD|Isoform 6 of MAP kinase-activating death domain protein OS=Homo sapiens GN=MADD…	PDHB(C027) - Parental	0.0132109	27.6258	0.112597	0.910836	0.927353	IDH1	cluster 3	5	6	5
WDR11	Q9BZH6	WD repeat-containing protein 11 OS=Homo sapiens GN=WDR11 PE=1 SV=1	PDHB(C027) - Parental	-0.160864	28.3401	-1.17403	0.246385	0.309258	IDH1,N-IDH2	cluster 3	5	6	8
FAM135A	D6RCC7|Q9P2D6|Q9P2D6-2|Q9P2D6-3|Q9P2D6-4	Isoform 2 of Protein FAM135A OS=Homo sapiens GN=FAM135A|Isoform 3 of Protein FAM135A OS=Homo sapiens GN=FAM135A|Isoform 4 of Protein FAM135A OS=Homo sapiens GN=FAM135A|Protein FAM135A OS=Homo sapiens GN=FAM135A PE=1 SV=1|Protein FAM135A OS=Homo sapiens GN=FAM135A PE=1 SV=2	PDHB(C027) - Parental	-0.121808	26.7648	-0.86043	0.393984	0.463203	IDH1	cluster 3	4	4	6
PRKAR2A	P13861|P13861-2	cAMP-dependent protein kinase type II-alpha regulatory subunit OS=Homo sapiens GN=PRKAR2A PE=1 SV=2|Isoform 2 of cAMP-dependent protein kinase type II-alpha regulatory subunit OS=Homo sapiens GN=PRKAR2A	PDHB(C027) - Parental	1.08816	29.1668	8.08194	2.13e-10	1.6e-09	IDH1,N-IDH2	cluster 3	6	8	10
ASCC1	E9PM82|H0YCB3|H0YE76|Q8N9N2|Q8N9N2-2	Activating signal cointegrator 1 complex subunit 1 (Fragment) OS=Homo sapiens GN=ASCC1 PE=1 SV=1|Activating signal cointegrator 1 complex subunit 1 OS=Homo sapiens GN=ASCC1 PE=1 SV=1|Isoform 2 of Activating signal cointegrator 1 complex subunit 1 OS=Homo sapiens GN=ASCC1	PDHB(C027) - Parental	-0.128175	28.3662	-1.29993	0.200057	0.258435	IDH1	cluster 3	5	6	3
PPP6R3	E9PKF6|E9PQP7|H0YEN2|H7BXH2|Q5H9R7|Q5H9R7-2|Q5H9R7-3|Q5H9R7-4|Q5H9R7-5|Q5H9R7-6	Isoform 2 of Serine/threonine-protein phosphatase 6 regulatory subunit 3 OS=Homo sapiens GN=PPP6R3|Isoform 3 of Serine/threonine-protein phosphatase 6 regulatory subunit 3 OS=Homo sapiens GN=PPP6R3|Isoform 4 of Serine/threonine-protein phosphatase 6 regulatory subunit 3 OS=Homo sapiens GN=PPP6R3|Isoform 5 of Serine/threonine-protein phosphatase 6 regulatory subunit 3 OS=Homo sapiens GN=PPP6R3|Iso…	PDHB(C027) - Parental	-0.0943649	27.1178	-0.877012	0.385006	0.454272	IDH1	cluster 3	6	8	8
NUF2	E9PQC4|Q9BZD4	Kinetochore protein Nuf2 OS=Homo sapiens GN=NUF2 PE=1 SV=1|Kinetochore protein Nuf2 OS=Homo sapiens GN=NUF2 PE=1 SV=2	PDHB(C027) - Parental	-0.0747761	28.3874	-1.05728	0.295868	0.362281	IDH1	cluster 3	4	4	5
RQCD1	Q92600|Q92600-2|Q92600-3	Cell differentiation protein RCD1 homolog OS=Homo sapiens GN=RQCD1 PE=1 SV=1|Isoform 2 of Cell differentiation protein RCD1 homolog OS=Homo sapiens GN=RQCD1|Isoform 3 of Cell differentiation protein RCD1 homolog OS=Homo sapiens GN=RQCD1	PDHB(C027) - Parental	-0.0280243	27.0728	-0.27423	0.785127	0.821529	IDH1,N-IDH2	cluster 3	6	8	5
CDC27	G5EA36|P30260|P30260-2	Cell division cycle 27, isoform CRA_c OS=Homo sapiens GN=CDC27 PE=1 SV=1|Cell division cycle protein 27 homolog OS=Homo sapiens GN=CDC27 PE=1 SV=2|Isoform 2 of Cell division cycle protein 27 homolog OS=Homo sapiens GN=CDC27	PDHB(C027) - Parental	-0.243562	28.5666	-3.7276	0.000525099	0.00109689	IDH1	cluster 3	5	6	7
ANKRD28	O15084|O15084-1|O15084-2|O15084-4	Serine/threonine-protein phosphatase 6 regulatory ankyrin repeat subunit A OS=Homo sapiens GN=ANKRD28 PE=1 SV=5|Isoform 3 of Serine/threonine-protein phosphatase 6 regulatory ankyrin repeat subunit A OS=Homo sapiens GN=ANKRD28|Isoform 2 of Serine/threonine-protein phosphatase 6 regulatory ankyrin repeat subunit A OS=Homo sapiens GN=ANKRD28|Isoform 4 of Serine/threonine-protein phosphatase 6 regul…	PDHB(C027) - Parental	-0.16115	27.4155	-1.95325	0.0568462	0.0824574	IDH1	cluster 3	4	5	3
MYPN	A0A087WX60|Q86TC9|Q86TC9-2	Isoform 2 of Myopalladin OS=Homo sapiens GN=MYPN|Myopalladin OS=Homo sapiens GN=MYPN PE=1 SV=1|Myopalladin OS=Homo sapiens GN=MYPN PE=1 SV=2	PDHB(C027) - Parental	0.124133	27.4354	1.23249	0.223987	0.285345	IDH1	cluster 3	6	8	8
AKAP13	Q12802|Q12802-2|Q12802-4	A-kinase anchor protein 13 OS=Homo sapiens GN=AKAP13 PE=1 SV=2|Isoform 2 of A-kinase anchor protein 13 OS=Homo sapiens GN=AKAP13|Isoform 3 of A-kinase anchor protein 13 OS=Homo sapiens GN=AKAP13	PDHB(C027) - Parental	-0.149838	29.0209	-2.15466	0.0364215	0.0548348	IDH1	cluster 3	5	6	14
UBA1	P22314|P22314-2	Ubiquitin-like modifier-activating enzyme 1 OS=Homo sapiens GN=UBA1 PE=1 SV=3|Isoform 2 of Ubiquitin-like modifier-activating enzyme 1 OS=Homo sapiens GN=UBA1	PDHB(C027) - Parental	0.0789973	27.0189	0.768074	0.446342	0.5171	IDH1	cluster 3	6	8	5
MKLN1	C9J7E8|Q9UL63|Q9UL63-2	Isoform 2 of Muskelin OS=Homo sapiens GN=MKLN1|Muskelin OS=Homo sapiens GN=MKLN1 PE=1 SV=1|Muskelin OS=Homo sapiens GN=MKLN1 PE=1 SV=2	PDHB(C027) - Parental	-0.1333	26.3228	-1.36497	0.178855	0.233801	IDH1	cluster 3	4	4	3
ARPC4	A0A0A6YYG9|F8WCF6|F8WDD7|H7C0A3|P59998|P59998-2|P59998-3	Actin-related protein 2/3 complex subunit 4 OS=Homo sapiens GN=ARPC4-TTLL3 PE=3 SV=1|Actin-related protein 2/3 complex subunit 4 OS=Homo sapiens GN=ARPC4 PE=1 SV=3|Actin-related protein 2/3 complex subunit 4 OS=Homo sapiens GN=ARPC4 PE=4 SV=1|Isoform 2 of Actin-related protein 2/3 complex subunit 4 OS=Homo sapiens GN=ARPC4|Isoform 3 of Actin-related protein 2/3 complex subunit 4 OS=Homo sapiens G…	PDHB(C027) - Parental	-0.0341136	26.1785	-0.205302	0.838236	0.867634	IDH1,N-IDH2	cluster 3	5	6	5
EXOSC4	Q9NPD3	Exosome complex component RRP41 OS=Homo sapiens GN=EXOSC4 PE=1 SV=3	PDHB(C027) - Parental	0.0746712	26.1288	0.732329	0.467658	0.538005	IDH1	cluster 3	6	8	4
SMAP1	Q8IYB5|Q8IYB5-2|Q8IYB5-3	Isoform 2 of Stromal membrane-associated protein 1 OS=Homo sapiens GN=SMAP1|Isoform 3 of Stromal membrane-associated protein 1 OS=Homo sapiens GN=SMAP1|Stromal membrane-associated protein 1 OS=Homo sapiens GN=SMAP1 PE=1 SV=2	PDHB(C027) - Parental	-0.0826242	27.361	-1.14208	0.25929	0.323516	IDH1	cluster 3	5	6	3
TBC1D4	O60343|O60343-2|O60343-3	TBC1 domain family member 4 OS=Homo sapiens GN=TBC1D4 PE=1 SV=2|Isoform 2 of TBC1 domain family member 4 OS=Homo sapiens GN=TBC1D4|Isoform 3 of TBC1 domain family member 4 OS=Homo sapiens GN=TBC1D4	PDHB(C027) - Parental	-0.272467	26.9661	-2.18704	0.0338254	0.0512952	IDH1	cluster 3	4	4	5
TP53BP2	Q13625|Q13625-3	Apoptosis-stimulating of p53 protein 2 OS=Homo sapiens GN=TP53BP2 PE=1 SV=2|Isoform 3 of Apoptosis-stimulating of p53 protein 2 OS=Homo sapiens GN=TP53BP2	PDHB(C027) - Parental	-0.276167	27.4073	-2.9003	0.00568486	0.00986919	IDH1	cluster 3	4	4	5
TARS	P26639|P26639-2	Threonine--tRNA ligase, cytoplasmic OS=Homo sapiens GN=TARS PE=1 SV=3|Isoform 2 of Threonine--tRNA ligase, cytoplasmic OS=Homo sapiens GN=TARS	PDHB(C027) - Parental	-0.471191	29.3135	-7.11556	5.9e-09	3.45e-08	IDH1	cluster 3	5	6	10
PSMD2	Q13200	26S proteasome non-ATPase regulatory subunit 2 OS=Homo sapiens GN=PSMD2 PE=1 SV=3	PDHB(C027) - Parental	-0.291082	29.9176	-5.28976	3.25e-06	1.06e-05	IDH1	cluster 3	6	8	26
CNOT2	F8VRS8|F8VV52|F8W145|Q9NZN8|Q9NZN8-2|Q9NZN8-4	CCR4-NOT transcription complex subunit 2 (Fragment) OS=Homo sapiens GN=CNOT2 PE=1 SV=1|CCR4-NOT transcription complex subunit 2 OS=Homo sapiens GN=CNOT2 PE=1 SV=1|Isoform 2 of CCR4-NOT transcription complex subunit 2 OS=Homo sapiens GN=CNOT2|Isoform 4 of CCR4-NOT transcription complex subunit 2 OS=Homo sapiens GN=CNOT2	PDHB(C027) - Parental	-0.26904	26.8232	-3.2907	0.00191591	0.00358863	IDH1	cluster 3	6	8	11
SPG20	Q8N0X7	Spartin OS=Homo sapiens GN=SPG20 PE=1 SV=1	PDHB(C027) - Parental	0.116745	27.4317	0.605866	0.547561	0.611886	IDH1,N-IDH2	cluster 3	6	8	7
PPP6C	O00743|O00743-3	Isoform 3 of Serine/threonine-protein phosphatase 6 catalytic subunit OS=Homo sapiens GN=PPP6C|Serine/threonine-protein phosphatase 6 catalytic subunit OS=Homo sapiens GN=PPP6C PE=1 SV=1	PDHB(C027) - Parental	-0.0708199	27.934	-0.69762	0.488902	0.556604	IDH1	cluster 3	6	8	9
TRAPPC9	H0YBR0|Q96Q05|Q96Q05-2|Q96Q05-3	Isoform 2 of Trafficking protein particle complex subunit 9 OS=Homo sapiens GN=TRAPPC9|Isoform 3 of Trafficking protein particle complex subunit 9 OS=Homo sapiens GN=TRAPPC9|Trafficking protein particle complex subunit 9 (Fragment) OS=Homo sapiens GN=TRAPPC9 PE=1 SV=1|Trafficking protein particle complex subunit 9 OS=Homo sapiens GN=TRAPPC9 PE=1 SV=2	PDHB(C027) - Parental	-0.222894	27.7137	-3.98891	0.000234225	0.000526035	IDH1	cluster 3	4	4	4
LIN7C	G3V1D4|Q9NUP9	Lin-7 homolog C (C. elegans), isoform CRA_b OS=Homo sapiens GN=LIN7C PE=1 SV=1|Protein lin-7 homolog C OS=Homo sapiens GN=LIN7C PE=1 SV=1	PDHB(C027) - Parental	-0.111231	27.194	-1.40228	0.167498	0.220584	IDH1	cluster 3	5	7	5
RELA	A0A087WVP0|A0A087X0W8|E9PI38|E9PKH5|E9PKV4|E9PQS6|Q04206|Q04206-2|Q04206-3|Q04206-4|Q2TAM5	Isoform 2 of Transcription factor p65 OS=Homo sapiens GN=RELA|Isoform 3 of Transcription factor p65 OS=Homo sapiens GN=RELA|Isoform 4 of Transcription factor p65 OS=Homo sapiens GN=RELA|RELA protein OS=Homo sapiens GN=RELA PE=1 SV=1|Transcription factor p65 (Fragment) OS=Homo sapiens GN=RELA PE=1 SV=1|Transcription factor p65 OS=Homo sapiens GN=RELA PE=1 SV=1|Transcription factor p65 OS=Homo sapi…	PDHB(C027) - Parental	-0.490091	26.8925	-4.19287	0.000122899	0.000290169	IDH1	cluster 3	6	8	10
VBP1	B4DWR3|P61758	Prefoldin subunit 3 OS=Homo sapiens GN=VBP1 PE=1 SV=1|Prefoldin subunit 3 OS=Homo sapiens GN=VBP1 PE=1 SV=3	PDHB(C027) - Parental	0.586786	26.4912	3.63582	0.000693376	0.00140878	IDH1,N-IDH2	cluster 3	6	8	3
ARPC2	O15144	Actin-related protein 2/3 complex subunit 2 OS=Homo sapiens GN=ARPC2 PE=1 SV=1	PDHB(C027) - Parental	-0.0633174	27.0959	-0.3599	0.720557	0.765447	IDH1,N-IDH2	cluster 3	6	8	6
DSN1	Q5JW53|Q5JW54|Q5JW57|Q9H410|Q9H410-2|Q9H410-3|Q9H410-4	Isoform 2 of Kinetochore-associated protein DSN1 homolog OS=Homo sapiens GN=DSN1|Isoform 3 of Kinetochore-associated protein DSN1 homolog OS=Homo sapiens GN=DSN1|Isoform 4 of Kinetochore-associated protein DSN1 homolog OS=Homo sapiens GN=DSN1|Kinetochore-associated protein DSN1 homolog (Fragment) OS=Homo sapiens GN=DSN1 PE=1 SV=1|Kinetochore-associated protein DSN1 homolog OS=Homo sapiens GN=DSN1…	PDHB(C027) - Parental	-0.0998541	27.2608	-1.19567	0.237913	0.300207	IDH1	cluster 3	6	8	6
HAUS3	Q68CZ6|Q68CZ6-2	HAUS augmin-like complex subunit 3 OS=Homo sapiens GN=HAUS3 PE=1 SV=1|Isoform 2 of HAUS augmin-like complex subunit 3 OS=Homo sapiens GN=HAUS3	PDHB(C027) - Parental	-0.183772	28.2612	-0.928162	0.358135	0.426501	IDH1,N-IDH2	cluster 3	5	6	8
RNF219	Q5W0B1	RING finger protein 219 OS=Homo sapiens GN=RNF219 PE=1 SV=1	PDHB(C027) - Parental	-0.358206	29.9844	-3.78591	0.000439399	0.000932255	IDH1	cluster 3	6	8	19
SMG9	Q9H0W8|Q9H0W8-2	Isoform 2 of Protein SMG9 OS=Homo sapiens GN=SMG9|Protein SMG9 OS=Homo sapiens GN=SMG9 PE=1 SV=1	PDHB(C027) - Parental	-0.23385	28.0399	-2.6965	0.00973764	0.0162553	IDH1	cluster 3	4	4	7
RASAL2	Q9UJF2|Q9UJF2-2	Ras GTPase-activating protein nGAP OS=Homo sapiens GN=RASAL2 PE=1 SV=2|Isoform 2 of Ras GTPase-activating protein nGAP OS=Homo sapiens GN=RASAL2	PDHB(C027) - Parental	-0.314435	28.8051	-3.50657	0.00102018	0.00201584	IDH1	cluster 3	5	6	11
IGF2R	P11717	Cation-independent mannose-6-phosphate receptor OS=Homo sapiens GN=IGF2R PE=1 SV=3	PDHB(C027) - Parental	0.090815	27.5699	0.467195	0.642551	0.697713	IDH1	cluster 3	4	4	8
ELP5	I3L1Q3|Q8TE02|Q8TE02-4	Elongator complex protein 5 (Fragment) OS=Homo sapiens GN=ELP5 PE=1 SV=1|Elongator complex protein 5 OS=Homo sapiens GN=ELP5 PE=1 SV=2|Isoform 4 of Elongator complex protein 5 OS=Homo sapiens GN=ELP5	PDHB(C027) - Parental	-0.151322	25.5117	-1.24651	0.218843	0.279255	IDH1	cluster 3	6	8	4
EIF4E	D6RBW1|P06730|P06730-2|P06730-3	Eukaryotic translation initiation factor 4E OS=Homo sapiens GN=EIF4E PE=1 SV=1|Eukaryotic translation initiation factor 4E OS=Homo sapiens GN=EIF4E PE=1 SV=2|Isoform 2 of Eukaryotic translation initiation factor 4E OS=Homo sapiens GN=EIF4E|Isoform 3 of Eukaryotic translation initiation factor 4E OS=Homo sapiens GN=EIF4E	PDHB(C027) - Parental	0.0270387	27.1763	0.235461	0.814889	0.847278	IDH1	cluster 3	6	8	3
PPP6R2	O75170|O75170-2|O75170-3|O75170-4|O75170-5|O75170-6|T1ECW5	Isoform 2 of Serine/threonine-protein phosphatase 6 regulatory subunit 2 OS=Homo sapiens GN=PPP6R2|Isoform 3 of Serine/threonine-protein phosphatase 6 regulatory subunit 2 OS=Homo sapiens GN=PPP6R2|Isoform 4 of Serine/threonine-protein phosphatase 6 regulatory subunit 2 OS=Homo sapiens GN=PPP6R2|Isoform 5 of Serine/threonine-protein phosphatase 6 regulatory subunit 2 OS=Homo sapiens GN=PPP6R2|Iso…	PDHB(C027) - Parental	-0.0298526	25.3496	-0.225939	0.822243	0.853768	IDH1	cluster 3	6	8	5
STAU2	A0A0A0MTC4|A0A0A0MTC5|A0A0A0MTC6|A0A0A0MTD1|E5RJN7|E7EPX0|E7EVI1|E7EVJ4|E9PH62|F8VPI7|Q9NUL3|Q9NUL3-2|Q9NUL3-3|Q9NUL3-4|Q9NUL3-6|Q9NUL3-7|Q9NUL3-8	Double-stranded RNA-binding protein Staufen homolog 2 (Fragment) OS=Homo sapiens GN=STAU2 PE=1 SV=1|Double-stranded RNA-binding protein Staufen homolog 2 OS=Homo sapiens GN=STAU2 PE=1 SV=1|Isoform 2 of Double-stranded RNA-binding protein Staufen homolog 2 OS=Homo sapiens GN=STAU2|Isoform 3 of Double-stranded RNA-binding protein Staufen homolog 2 OS=Homo sapiens GN=STAU2|Isoform 4 of Double-strand…	PDHB(C027) - Parental	-0.166419	26.8217	-1.38108	0.173883	0.227819	IDH1	cluster 3	6	8	6
INPPL1	A0A0A0MTP6|O15357|O15357-2	Isoform 2 of Phosphatidylinositol 3,4,5-trisphosphate 5-phosphatase 2 OS=Homo sapiens GN=INPPL1|Phosphatidylinositol 3,4,5-trisphosphate 5-phosphatase 2 OS=Homo sapiens GN=INPPL1 PE=1 SV=1|Phosphatidylinositol 3,4,5-trisphosphate 5-phosphatase 2 OS=Homo sapiens GN=INPPL1 PE=1 SV=2	PDHB(C027) - Parental	-0.180529	27.8716	-2.36034	0.0225237	0.0351762	IDH1	cluster 3	6	8	16
TRIO	E7EPJ7|O75962|O75962-2|O75962-4|O75962-5	Isoform 2 of Triple functional domain protein OS=Homo sapiens GN=TRIO|Isoform 4 of Triple functional domain protein OS=Homo sapiens GN=TRIO|Isoform 5 of Triple functional domain protein OS=Homo sapiens GN=TRIO|Triple functional domain protein (Fragment) OS=Homo sapiens GN=TRIO PE=1 SV=2|Triple functional domain protein OS=Homo sapiens GN=TRIO PE=1 SV=2	PDHB(C027) - Parental	-0.0512919	26.0762	-0.314903	0.75425	0.794638	IDH1,N-IDH2	cluster 3	6	8	6
FANCI	F8W7R3|H3BP78|Q9NVI1|Q9NVI1-1|Q9NVI1-2	Fanconi anemia group I protein (Fragment) OS=Homo sapiens GN=FANCI PE=1 SV=1|Fanconi anemia group I protein OS=Homo sapiens GN=FANCI PE=1 SV=1|Fanconi anemia group I protein OS=Homo sapiens GN=FANCI PE=1 SV=4|Isoform 1 of Fanconi anemia group I protein OS=Homo sapiens GN=FANCI|Isoform 2 of Fanconi anemia group I protein OS=Homo sapiens GN=FANCI	PDHB(C027) - Parental	-0.0597821	28.2198	-0.573177	0.569297	0.632492	IDH1	cluster 3	5	6	6
MEF2D	Q14814|Q14814-2|Q14814-3|Q14814-4|Q14814-5|Q14814-6	Isoform MEF2D00 of Myocyte-specific enhancer factor 2D OS=Homo sapiens GN=MEF2D|Isoform MEF2D0B of Myocyte-specific enhancer factor 2D OS=Homo sapiens GN=MEF2D|Isoform MEF2DA'0 of Myocyte-specific enhancer factor 2D OS=Homo sapiens GN=MEF2D|Isoform MEF2DA'B of Myocyte-specific enhancer factor 2D OS=Homo sapiens GN=MEF2D|Isoform MEF2DA0 of Myocyte-specific enhancer factor 2D OS=Homo sapiens GN=MEF…	PDHB(C027) - Parental	0.904105	26.8064	3.74307	0.000500913	0.0010521	IDH1,N-IDH2	cluster 3	4	4	3
PDCL3	Q9H2J4	Phosducin-like protein 3 OS=Homo sapiens GN=PDCL3 PE=1 SV=1	PDHB(C027) - Parental	1.67122	26.5823	8.3525	8.52e-11	6.72e-10	IDH1,N-IDH2	cluster 3	6	8	3
MYO9B	M0R0P8|M0R300|Q13459|Q13459-2	Isoform Short of Unconventional myosin-IXb OS=Homo sapiens GN=MYO9B|Unconventional myosin-IXb (Fragment) OS=Homo sapiens GN=MYO9B PE=1 SV=7|Unconventional myosin-IXb OS=Homo sapiens GN=MYO9B PE=1 SV=1|Unconventional myosin-IXb OS=Homo sapiens GN=MYO9B PE=1 SV=3	PDHB(C027) - Parental	-0.198556	28.3679	-2.29558	0.0262753	0.0404047	IDH1	cluster 3	5	6	6
GBF1	Q92538|Q92538-2|Q92538-3	Golgi-specific brefeldin A-resistance guanine nucleotide exchange factor 1 OS=Homo sapiens GN=GBF1 PE=1 SV=2|Isoform 2 of Golgi-specific brefeldin A-resistance guanine nucleotide exchange factor 1 OS=Homo sapiens GN=GBF1|Isoform 3 of Golgi-specific brefeldin A-resistance guanine nucleotide exchange factor 1 OS=Homo sapiens GN=GBF1	PDHB(C027) - Parental	0.0125536	27.704	0.128102	0.898623	0.916946	IDH1	cluster 3	6	8	14
TTC28	A0A087WW06|Q96AY4	Tetratricopeptide repeat protein 28 OS=Homo sapiens GN=TTC28 PE=1 SV=1|Tetratricopeptide repeat protein 28 OS=Homo sapiens GN=TTC28 PE=1 SV=4	PDHB(C027) - Parental	-0.149742	28.064	-1.75867	0.0852384	0.119865	IDH1	cluster 3	5	6	6
EXOSC5	Q9NQT4	Exosome complex component RRP46 OS=Homo sapiens GN=EXOSC5 PE=1 SV=1	PDHB(C027) - Parental	-0.0214758	26.0533	-0.100173	0.920639	0.93552	IDH1	cluster 3	4	6	2
A0A087WZG4|ARHGEF18	A0A087WZG4|M0QZS0|Q6ZSZ5|Q6ZSZ5-2	Isoform 2 of Rho guanine nucleotide exchange factor 18 OS=Homo sapiens GN=ARHGEF18|Rho guanine nucleotide exchange factor 18 (Fragment) OS=Homo sapiens GN=ARHGEF18 PE=1 SV=1|Rho guanine nucleotide exchange factor 18 OS=Homo sapiens GN=ARHGEF18 PE=1 SV=3|Uncharacterized protein (Fragment) OS=Homo sapiens PE=4 SV=2	PDHB(C027) - Parental	-0.380258	27.1942	-5.0029	8.58e-06	2.55e-05	IDH1	cluster 3	4	4	5
EIF3M	Q7L2H7|Q7L2H7-2	Eukaryotic translation initiation factor 3 subunit M OS=Homo sapiens GN=EIF3M PE=1 SV=1|Isoform 2 of Eukaryotic translation initiation factor 3 subunit M OS=Homo sapiens GN=EIF3M	PDHB(C027) - Parental	-0.516493	27.9653	-5.746	6.8e-07	2.47e-06	IDH1	cluster 3	4	4	4
CAMSAP2	Q08AD1|Q08AD1-2|Q08AD1-3	Calmodulin-regulated spectrin-associated protein 2 OS=Homo sapiens GN=CAMSAP2 PE=1 SV=3|Isoform 2 of Calmodulin-regulated spectrin-associated protein 2 OS=Homo sapiens GN=CAMSAP2|Isoform 3 of Calmodulin-regulated spectrin-associated protein 2 OS=Homo sapiens GN=CAMSAP2	PDHB(C027) - Parental	-0.276296	29.1685	-3.21484	0.00237971	0.00441425	IDH1	cluster 3	5	6	13
PFDN5	H3BMQ1|H3BPF6|Q99471|Q99471-2|Q99471-3	Isoform 2 of Prefoldin subunit 5 OS=Homo sapiens GN=PFDN5|Isoform 3 of Prefoldin subunit 5 OS=Homo sapiens GN=PFDN5|Prefoldin subunit 5 (Fragment) OS=Homo sapiens GN=PFDN5 PE=1 SV=1|Prefoldin subunit 5 OS=Homo sapiens GN=PFDN5 PE=1 SV=1|Prefoldin subunit 5 OS=Homo sapiens GN=PFDN5 PE=1 SV=2	PDHB(C027) - Parental	0.982419	26.3836	5.09297	6.33e-06	1.96e-05	IDH1,N-IDH2	cluster 3	4	6	4
PTPN23	Q9H3S7	Tyrosine-protein phosphatase non-receptor type 23 OS=Homo sapiens GN=PTPN23 PE=1 SV=1	PDHB(C027) - Parental	-0.157516	29.7622	-1.59368	0.117809	0.160661	IDH1	cluster 3	5	6	15
PLS3	A0A0A0MSQ0|P13797|P13797-2|P13797-3	Plastin-3 OS=Homo sapiens GN=PLS3 PE=1 SV=1|Plastin-3 OS=Homo sapiens GN=PLS3 PE=1 SV=4|Isoform 2 of Plastin-3 OS=Homo sapiens GN=PLS3|Isoform 3 of Plastin-3 OS=Homo sapiens GN=PLS3	PDHB(C027) - Parental	-0.192404	25.3438	-1.77068	0.0831944	0.117277	IDH1	cluster 3	4	5	3
CEP97	E9PG22|Q8IW35|Q8IW35-2	Centrosomal protein of 97 kDa OS=Homo sapiens GN=CEP97 PE=1 SV=1|Centrosomal protein of 97 kDa OS=Homo sapiens GN=CEP97 PE=1 SV=1|Isoform 2 of Centrosomal protein of 97 kDa OS=Homo sapiens GN=CEP97	PDHB(C027) - Parental	-0.0576076	27.3221	-0.430319	0.668959	0.72216	IDH1	cluster 3	6	8	8
EIF3L	B0QY89|B0QY90|Q9Y262|Q9Y262-2	Eukaryotic translation initiation factor 3 subunit L OS=Homo sapiens GN=EIF3L PE=1 SV=1|Isoform 2 of Eukaryotic translation initiation factor 3 subunit L OS=Homo sapiens GN=EIF3L	PDHB(C027) - Parental	-0.485927	28.1593	-4.66987	2.61e-05	6.97e-05	IDH1	cluster 3	6	8	13
ARAP1	Q96P48|Q96P48-3	Arf-GAP with Rho-GAP domain, ANK repeat and PH domain-containing protein 1 OS=Homo sapiens GN=ARAP1 PE=1 SV=3|Isoform 3 of Arf-GAP with Rho-GAP domain, ANK repeat and PH domain-containing protein 1 OS=Homo sapiens GN=ARAP1	PDHB(C027) - Parental	-0.480554	25.7642	-3.11035	0.0031944	0.00584076	IDH1	cluster 3	4	4	5
HECTD1	A0A087X2H1|Q9ULT8	E3 ubiquitin-protein ligase HECTD1 OS=Homo sapiens GN=HECTD1 PE=1 SV=1|E3 ubiquitin-protein ligase HECTD1 OS=Homo sapiens GN=HECTD1 PE=1 SV=3	PDHB(C027) - Parental	0.124869	25.8205	0.761197	0.450398	0.52049	IDH1	cluster 3	5	6	8
RSU1	Q15404|Q15404-2	Isoform 2 of Ras suppressor protein 1 OS=Homo sapiens GN=RSU1|Ras suppressor protein 1 OS=Homo sapiens GN=RSU1 PE=1 SV=3	PDHB(C027) - Parental	-0.207238	29.4243	-1.7729	0.0828211	0.116822	IDH1	cluster 3	5	6	6
ACTR1A	P61163|R4GMT0	Alpha-centractin OS=Homo sapiens GN=ACTR1A PE=1 SV=1	PDHB(C027) - Parental	-0.259531	26.0873	-1.03708	0.305083	0.372178	IDH1	cluster 3	4	5	4
PIK3R4	Q99570	Phosphoinositide 3-kinase regulatory subunit 4 OS=Homo sapiens GN=PIK3R4 PE=1 SV=3	PDHB(C027) - Parental	-0.118807	26.8266	-1.23464	0.223191	0.284488	IDH1	cluster 3	6	8	10
NCKAP1	Q9Y2A7|Q9Y2A7-2	Nck-associated protein 1 OS=Homo sapiens GN=NCKAP1 PE=1 SV=1|Isoform 2 of Nck-associated protein 1 OS=Homo sapiens GN=NCKAP1	PDHB(C027) - Parental	-0.0290817	28.5626	-0.221936	0.825339	0.856306	IDH1	cluster 3	6	8	12
WDR82	Q6UXN9	WD repeat-containing protein 82 OS=Homo sapiens GN=WDR82 PE=1 SV=1	PDHB(C027) - Parental	0.0916934	26.3548	0.623643	0.535922	0.600044	IDH1	cluster 3	5	7	4
ABI1	A0A0A0MRT6|B6VEX4|Q8IZP0|Q8IZP0-10|Q8IZP0-12|Q8IZP0-2|Q8IZP0-3|Q8IZP0-4|Q8IZP0-5|Q8IZP0-6|Q8IZP0-7|Q8IZP0-8|Q8IZP0-9	Abl interactor 1 OS=Homo sapiens GN=ABI1 PE=1 SV=1|Abl interactor 1 OS=Homo sapiens GN=ABI1 PE=1 SV=4|Isoform 10 of Abl interactor 1 OS=Homo sapiens GN=ABI1|Isoform 12 of Abl interactor 1 OS=Homo sapiens GN=ABI1|Isoform 2 of Abl interactor 1 OS=Homo sapiens GN=ABI1|Isoform 3 of Abl interactor 1 OS=Homo sapiens GN=ABI1|Isoform 4 of Abl interactor 1 OS=Homo sapiens GN=ABI1|Isoform 5 of Abl interact…	PDHB(C027) - Parental	0.199694	26.766	1.43869	0.156962	0.208738	IDH1	cluster 3	6	8	4
CRYBG3	Q68DQ2	Very large A-kinase anchor protein OS=Homo sapiens GN=CRYBG3 PE=1 SV=3	PDHB(C027) - Parental	-0.424517	26.5389	-2.45639	0.017841	0.0284615	IDH1	cluster 3	6	8	6
MAST2	Q6P0Q8|Q6P0Q8-2	Isoform 2 of Microtubule-associated serine/threonine-protein kinase 2 OS=Homo sapiens GN=MAST2|Microtubule-associated serine/threonine-protein kinase 2 OS=Homo sapiens GN=MAST2 PE=1 SV=2	PDHB(C027) - Parental	-0.120821	25.4077	-1.0361	0.305536	0.372358	IDH1	cluster 3	6	8	6
GSPT1	H3BR35|P15170|P15170-2|P15170-3	Eukaryotic peptide chain release factor GTP-binding subunit ERF3A (Fragment) OS=Homo sapiens GN=GSPT1 PE=1 SV=1|Eukaryotic peptide chain release factor GTP-binding subunit ERF3A OS=Homo sapiens GN=GSPT1 PE=1 SV=1|Isoform 2 of Eukaryotic peptide chain release factor GTP-binding subunit ERF3A OS=Homo sapiens GN=GSPT1|Isoform 3 of Eukaryotic peptide chain release factor GTP-binding subunit ERF3A OS=…	PDHB(C027) - Parental	-0.575377	27.408	-4.95614	1e-05	2.94e-05	IDH1	cluster 3	6	8	4
AMPD2	E9PJF6|H0Y360|H0YCL9|Q01433|Q01433-2|Q01433-3|Q01433-4|Q01433-5	AMP deaminase 2 (Fragment) OS=Homo sapiens GN=AMPD2 PE=1 SV=1|AMP deaminase 2 OS=Homo sapiens GN=AMPD2 PE=1 SV=2|Isoform 5 of AMP deaminase 2 OS=Homo sapiens GN=AMPD2|Isoform Ex1A-2-3 of AMP deaminase 2 OS=Homo sapiens GN=AMPD2|Isoform Ex1A-3 of AMP deaminase 2 OS=Homo sapiens GN=AMPD2|Isoform Ex1B-3 of AMP deaminase 2 OS=Homo sapiens GN=AMPD2	PDHB(C027) - Parental	-0.24641	27.5287	-2.24301	0.0297214	0.0452804	IDH1	cluster 3	5	6	4
LIMD1	C9JRJ5|Q9UGP4	LIM domain-containing protein 1 OS=Homo sapiens GN=LIMD1 PE=1 SV=1	PDHB(C027) - Parental	-0.136998	27.9262	-1.08483	0.283612	0.350443	IDH1	cluster 3	5	6	6
LTV1	Q96GA3	Protein LTV1 homolog OS=Homo sapiens GN=LTV1 PE=1 SV=1	PDHB(C027) - Parental	-0.313124	28.4311	-1.41287	0.164379	0.217471	IDH1	cluster 3	4	5	5
WDR45	A0A0U1RQR1|A0A0U1RR06|A6NM71|C9J0A8|C9J471|C9JYH8|G8JLI5|H0Y329|Q9Y484|Q9Y484-2|Q9Y484-3	Isoform 2 of WD repeat domain phosphoinositide-interacting protein 4 OS=Homo sapiens GN=WDR45|Isoform 3 of WD repeat domain phosphoinositide-interacting protein 4 OS=Homo sapiens GN=WDR45|WD repeat domain 45, isoform CRA_e OS=Homo sapiens GN=WDR45 PE=1 SV=1|WD repeat domain phosphoinositide-interacting protein 4 (Fragment) OS=Homo sapiens GN=WDR45 PE=1 SV=1|WD repeat domain phosphoinositide-inter…	PDHB(C027) - Parental	-0.0619105	28.284	-0.15872	0.87458	0.898787	IDH1	cluster 3	4	5	4
CCDC6	Q16204	Coiled-coil domain-containing protein 6 OS=Homo sapiens GN=CCDC6 PE=1 SV=2	PDHB(C027) - Parental	-0.335217	27.9104	-1.46437	0.149847	0.200317	IDH1	cluster 3	4	5	3
BRK1	Q8WUW1|Q8WUW1-2	Protein BRICK1 OS=Homo sapiens GN=BRK1 PE=1 SV=1|Isoform 2 of Protein BRICK1 OS=Homo sapiens GN=BRK1	PDHB(C027) - Parental	-0.0209671	25.0101	-0.0414562	0.96711	0.972603	IDH1	cluster 3	5	7	3
ACLY	P53396|P53396-2	ATP-citrate synthase OS=Homo sapiens GN=ACLY PE=1 SV=3|Isoform 2 of ATP-citrate synthase OS=Homo sapiens GN=ACLY	PDHB(C027) - Parental	-0.331969	29.808	-5.87435	4.37e-07	1.66e-06	IDH1	cluster 3	6	8	34
MAP4	E7EVA0	Microtubule-associated protein OS=Homo sapiens GN=MAP4 PE=1 SV=1	PDHB(C027) - Parental	0.0297773	30.7582	0.30624	0.760794	0.800068	IDH1	cluster 3	6	8	47
FLNA	H0Y5F3|P21333|P21333-2|Q5HY54|Q60FE5	Filamin-A (Fragment) OS=Homo sapiens GN=FLNA PE=1 SV=1|Filamin-A OS=Homo sapiens GN=FLNA PE=1 SV=1|Filamin-A OS=Homo sapiens GN=FLNA PE=1 SV=4|Filamin A OS=Homo sapiens GN=FLNA PE=1 SV=1|Isoform 2 of Filamin-A OS=Homo sapiens GN=FLNA	PDHB(C027) - Parental	0.159976	33.218	1.59805	0.116833	0.159519	IDH1,N-IDH2	cluster 3	6	8	104
PLIN3	O60664|O60664-2|O60664-3|O60664-4	Perilipin-3 OS=Homo sapiens GN=PLIN3 PE=1 SV=3|Isoform 2 of Perilipin-3 OS=Homo sapiens GN=PLIN3|Isoform 3 of Perilipin-3 OS=Homo sapiens GN=PLIN3|Isoform 4 of Perilipin-3 OS=Homo sapiens GN=PLIN3	PDHB(C027) - Parental	-0.154875	25.1884	-1.94443	0.0579302	0.0839241	IDH1	cluster 3	4	4	4
EIF4G3	A0A0A0MSA7|A0A0U1RQK7|O43432|O43432-3|O43432-4	Eukaryotic translation initiation factor 4 gamma 3 OS=Homo sapiens GN=EIF4G3 PE=1 SV=1|Eukaryotic translation initiation factor 4 gamma 3 OS=Homo sapiens GN=EIF4G3 PE=1 SV=2|Isoform 3 of Eukaryotic translation initiation factor 4 gamma 3 OS=Homo sapiens GN=EIF4G3|Isoform 4 of Eukaryotic translation initiation factor 4 gamma 3 OS=Homo sapiens GN=EIF4G3	PDHB(C027) - Parental	0.393647	29.612	3.86424	0.000345241	0.000750468	IDH1,N-IDH2	cluster 3	6	8	30
CTTN	Q14247	Src substrate cortactin OS=Homo sapiens GN=CTTN PE=1 SV=2	PDHB(C027) - Parental	0.361041	30.6665	3.28068	0.00197182	0.00369034	IDH1,N-IDH2	cluster 3	6	8	24
PALM2	B1ALY0|C9JA33|Q8IXS6|Q8IXS6-2	Isoform 2 of Paralemmin-2 OS=Homo sapiens GN=PALM2|Paralemmin-2 OS=Homo sapiens GN=PALM2 PE=1 SV=1|Paralemmin-2 OS=Homo sapiens GN=PALM2 PE=1 SV=3|Protein PALM2-AKAP2 (Fragment) OS=Homo sapiens GN=PALM2-AKAP2 PE=1 SV=1	PDHB(C027) - Parental	-0.0210014	27.1659	-0.324532	0.746997	0.789163	IDH1	cluster 3	4	4	4
PAICS	E9PBS1|P22234|P22234-2	Multifunctional protein ADE2 (Fragment) OS=Homo sapiens GN=PAICS PE=1 SV=1|Multifunctional protein ADE2 OS=Homo sapiens GN=PAICS PE=1 SV=3|Isoform 2 of Multifunctional protein ADE2 OS=Homo sapiens GN=PAICS	PDHB(C027) - Parental	0.509155	28.9298	4.58883	3.4e-05	8.88e-05	IDH1	cluster 3	6	8	13
ANXA2	P07355|P07355-2	Annexin A2 OS=Homo sapiens GN=ANXA2 PE=1 SV=2|Isoform 2 of Annexin A2 OS=Homo sapiens GN=ANXA2	PDHB(C027) - Parental	0.193526	30.9862	1.81115	0.0766045	0.108452	IDH1	cluster 3	6	8	22
CALD1	E7EX44|E9PGZ1|Q05682|Q05682-2|Q05682-3|Q05682-4|Q05682-5|Q05682-6	Caldesmon OS=Homo sapiens GN=CALD1 PE=1 SV=1|Caldesmon OS=Homo sapiens GN=CALD1 PE=1 SV=3|Isoform 2 of Caldesmon OS=Homo sapiens GN=CALD1|Isoform 3 of Caldesmon OS=Homo sapiens GN=CALD1|Isoform 4 of Caldesmon OS=Homo sapiens GN=CALD1|Isoform 5 of Caldesmon OS=Homo sapiens GN=CALD1|Isoform 6 of Caldesmon OS=Homo sapiens GN=CALD1	PDHB(C027) - Parental	0.290334	28.8597	2.5922	0.012717	0.0207474	IDH1	cluster 3	6	8	20
EEF1G	P26641	Elongation factor 1-gamma OS=Homo sapiens GN=EEF1G PE=1 SV=3	PDHB(C027) - Parental	-0.0814663	29.4935	-0.887145	0.379584	0.449256	IDH1	cluster 3	6	8	15
TLN1	Q9Y490	Talin-1 OS=Homo sapiens GN=TLN1 PE=1 SV=3	PDHB(C027) - Parental	0.179894	28.4344	2.07448	0.0436178	0.0647809	IDH1	cluster 3	6	8	22
CD2AP	Q9Y5K6	CD2-associated protein OS=Homo sapiens GN=CD2AP PE=1 SV=1	PDHB(C027) - Parental	0.129255	28.4929	0.949445	0.347322	0.415343	IDH1,N-IDH2	cluster 3	6	8	16
NR3C1	D6RDA9|P04150|P04150-10|P04150-2|P04150-3|P04150-5|P04150-6|P04150-7|P04150-8|P04150-9|Q3MSN4	Glucocorticoid receptor (Fragment) OS=Homo sapiens GN=NR3C1 PE=1 SV=1|Glucocorticoid receptor OS=Homo sapiens GN=NR3C1 PE=1 SV=1|Isoform 10 of Glucocorticoid receptor OS=Homo sapiens GN=NR3C1|Isoform Alpha-2 of Glucocorticoid receptor OS=Homo sapiens GN=NR3C1|Isoform Alpha-B of Glucocorticoid receptor OS=Homo sapiens GN=NR3C1|Isoform Beta-2 of Glucocorticoid receptor OS=Homo sapiens GN=NR3C1|Isof…	PDHB(C027) - Parental	-0.142983	28.6928	-2.51267	0.0155251	0.0249398	IDH1	cluster 3	4	4	7
LASP1	Q14847|Q14847-2	LIM and SH3 domain protein 1 OS=Homo sapiens GN=LASP1 PE=1 SV=2|Isoform 2 of LIM and SH3 domain protein 1 OS=Homo sapiens GN=LASP1	PDHB(C027) - Parental	0.0194303	26.2045	0.166241	0.868691	0.894732	IDH1	cluster 3	4	4	5
AKAP2	Q9Y2D5-4|Q9Y2D5-6	Isoform 2 of A-kinase anchor protein 2 OS=Homo sapiens GN=AKAP2|Isoform 4 of A-kinase anchor protein 2 OS=Homo sapiens GN=AKAP2	PDHB(C027) - Parental	-0.218663	25.4881	-2.87915	0.00601723	0.0103836	IDH1	cluster 3	4	4	4
EPB41	P11171|P11171-2|P11171-3|P11171-4|P11171-5|P11171-6|Q4VB86	EPB41 protein OS=Homo sapiens GN=EPB41 PE=1 SV=2|Isoform 2 of Protein 4.1 OS=Homo sapiens GN=EPB41|Isoform 3 of Protein 4.1 OS=Homo sapiens GN=EPB41|Isoform 4 of Protein 4.1 OS=Homo sapiens GN=EPB41|Isoform 5 of Protein 4.1 OS=Homo sapiens GN=EPB41|Isoform 6 of Protein 4.1 OS=Homo sapiens GN=EPB41|Protein 4.1 OS=Homo sapiens GN=EPB41 PE=1 SV=4	PDHB(C027) - Parental	0.0201177	25.5452	0.289234	0.773693	0.811778	IDH1	cluster 3	4	4	5
FLNB	O75369|O75369-2|O75369-8|O75369-9	Filamin-B OS=Homo sapiens GN=FLNB PE=1 SV=2|Isoform 2 of Filamin-B OS=Homo sapiens GN=FLNB|Isoform 8 of Filamin-B OS=Homo sapiens GN=FLNB|Isoform 9 of Filamin-B OS=Homo sapiens GN=FLNB	PDHB(C027) - Parental	-0.114108	29.8528	-1.43007	0.159408	0.211503	IDH1	cluster 3	6	8	36
TAGLN2	P37802|P37802-2|X6RJP6	Isoform 2 of Transgelin-2 OS=Homo sapiens GN=TAGLN2|Transgelin-2 (Fragment) OS=Homo sapiens GN=TAGLN2 PE=1 SV=1|Transgelin-2 OS=Homo sapiens GN=TAGLN2 PE=1 SV=3	PDHB(C027) - Parental	0.0626301	28.3634	0.469899	0.640632	0.696286	IDH1	cluster 3	6	8	9
PCNP	Q8WW12|Q8WW12-2	Isoform 2 of PEST proteolytic signal-containing nuclear protein OS=Homo sapiens GN=PCNP|PEST proteolytic signal-containing nuclear protein OS=Homo sapiens GN=PCNP PE=1 SV=2	PDHB(C027) - Parental	-0.00800442	26.8759	-0.0827368	0.934417	0.945507	IDH1	cluster 3	5	6	5
HSP90AA1	P07900|P07900-2	Heat shock protein HSP 90-alpha OS=Homo sapiens GN=HSP90AA1 PE=1 SV=5|Isoform 2 of Heat shock protein HSP 90-alpha OS=Homo sapiens GN=HSP90AA1	PDHB(C027) - Parental	-0.169153	30.6822	-2.33431	0.0239699	0.037204	IDH1	cluster 3	6	8	17
GEMIN5	Q8TEQ6	Gem-associated protein 5 OS=Homo sapiens GN=GEMIN5 PE=1 SV=3	PDHB(C027) - Parental	0.144397	28.4985	1.27904	0.207253	0.265643	IDH1,N-IDH2	cluster 3	6	8	18
CHORDC1	E9PHZ2|Q9UHD1|Q9UHD1-2	Cysteine and histidine-rich domain-containing protein 1 OS=Homo sapiens GN=CHORDC1 PE=1 SV=1|Cysteine and histidine-rich domain-containing protein 1 OS=Homo sapiens GN=CHORDC1 PE=1 SV=2|Isoform 2 of Cysteine and histidine-rich domain-containing protein 1 OS=Homo sapiens GN=CHORDC1	PDHB(C027) - Parental	-0.128417	26.2657	-1.22689	0.226063	0.287353	IDH1	cluster 3	4	4	2
TNKS1BP1	Q9C0C2	182 kDa tankyrase-1-binding protein OS=Homo sapiens GN=TNKS1BP1 PE=1 SV=4	PDHB(C027) - Parental	-0.128175	28.9169	-1.9683	0.055035	0.0804385	IDH1	cluster 3	6	8	28
SLK	Q9H2G2|Q9H2G2-2	STE20-like serine/threonine-protein kinase OS=Homo sapiens GN=SLK PE=1 SV=1|Isoform 2 of STE20-like serine/threonine-protein kinase OS=Homo sapiens GN=SLK	PDHB(C027) - Parental	0.191829	27.629	1.29598	0.201403	0.259737	IDH1,N-IDH2	cluster 3	5	6	5
TPD52L2	A0A087WYR3|O43399|O43399-5|O43399-7	Tumor protein D54 OS=Homo sapiens GN=TPD52L2 PE=1 SV=1|Tumor protein D54 OS=Homo sapiens GN=TPD52L2 PE=1 SV=2|Isoform 5 of Tumor protein D54 OS=Homo sapiens GN=TPD52L2|Isoform 7 of Tumor protein D54 OS=Homo sapiens GN=TPD52L2	PDHB(C027) - Parental	0.400611	27.8037	2.6387	0.0112984	0.0186444	IDH1,N-IDH2	cluster 3	6	8	8
DHX29	A0A087WYN9|Q7Z478	ATP-dependent RNA helicase DHX29 OS=Homo sapiens GN=DHX29 PE=1 SV=1|ATP-dependent RNA helicase DHX29 OS=Homo sapiens GN=DHX29 PE=1 SV=2	PDHB(C027) - Parental	0.0150781	29.3775	0.131731	0.895768	0.915209	IDH1,N-IDH2	cluster 3	6	8	26
EEF1D	A0A087X1X7|E9PK01|E9PRY8|P29692|P29692-2	Elongation factor 1-delta (Fragment) OS=Homo sapiens GN=EEF1D PE=1 SV=1|Elongation factor 1-delta OS=Homo sapiens GN=EEF1D PE=1 SV=1|Elongation factor 1-delta OS=Homo sapiens GN=EEF1D PE=1 SV=5|Isoform 2 of Elongation factor 1-delta OS=Homo sapiens GN=EEF1D	PDHB(C027) - Parental	0.0693971	28.6565	0.576904	0.566798	0.630019	IDH1,N-IDH2	cluster 3	6	8	9
EEF1B2	P24534	Elongation factor 1-beta OS=Homo sapiens GN=EEF1B2 PE=1 SV=3	PDHB(C027) - Parental	0.144206	28.8716	1.10817	0.273508	0.339598	IDH1,N-IDH2	cluster 3	6	8	6
9-Sep	Q9UHD8|Q9UHD8-2|Q9UHD8-3|Q9UHD8-5|Q9UHD8-7	Isoform 2 of Septin-9 OS=Homo sapiens GN=SEPT9|Isoform 3 of Septin-9 OS=Homo sapiens GN=SEPT9|Isoform 5 of Septin-9 OS=Homo sapiens GN=SEPT9|Isoform 7 of Septin-9 OS=Homo sapiens GN=SEPT9|Septin-9 OS=Homo sapiens GN=SEPT9 PE=1 SV=2	PDHB(C027) - Parental	-0.148344	27.0285	-1.76117	0.0848102	0.119336	IDH1	cluster 3	6	8	6
TJP2	Q9UDY2|Q9UDY2-3|Q9UDY2-6|Q9UDY2-7	Isoform 6 of Tight junction protein ZO-2 OS=Homo sapiens GN=TJP2|Isoform 7 of Tight junction protein ZO-2 OS=Homo sapiens GN=TJP2|Isoform C1 of Tight junction protein ZO-2 OS=Homo sapiens GN=TJP2|Tight junction protein ZO-2 OS=Homo sapiens GN=TJP2 PE=1 SV=2	PDHB(C027) - Parental	0.199047	28.6467	1.42647	0.160439	0.212748	IDH1,N-IDH2	cluster 3	6	8	21
DBNL	H0Y5J4|Q9UJU6|Q9UJU6-5	Drebrin-like protein (Fragment) OS=Homo sapiens GN=DBNL PE=1 SV=1|Drebrin-like protein OS=Homo sapiens GN=DBNL PE=1 SV=1|Isoform 5 of Drebrin-like protein OS=Homo sapiens GN=DBNL	PDHB(C027) - Parental	-0.105516	26.9602	-0.712148	0.479945	0.548576	IDH1	cluster 3	4	4	6
EIF4B	E7EX17|P23588|P23588-2	Eukaryotic translation initiation factor 4B OS=Homo sapiens GN=EIF4B PE=1 SV=1|Eukaryotic translation initiation factor 4B OS=Homo sapiens GN=EIF4B PE=1 SV=2|Isoform 2 of Eukaryotic translation initiation factor 4B OS=Homo sapiens GN=EIF4B	PDHB(C027) - Parental	0.245587	28.5772	1.64691	0.106344	0.14659	IDH1	cluster 3	6	8	17
TJP1	A0A087X0K9|G3V1L9|G5E9E7|Q07157|Q07157-2	Isoform Short of Tight junction protein ZO-1 OS=Homo sapiens GN=TJP1|Tight junction protein 1 (Zona occludens 1), isoform CRA_a OS=Homo sapiens GN=TJP1 PE=1 SV=1|Tight junction protein 1 (Zona occludens 1), isoform CRA_e OS=Homo sapiens GN=TJP1 PE=1 SV=1|Tight junction protein ZO-1 OS=Homo sapiens GN=TJP1 PE=1 SV=1|Tight junction protein ZO-1 OS=Homo sapiens GN=TJP1 PE=1 SV=3	PDHB(C027) - Parental	0.0631174	30.2162	0.468078	0.641924	0.697361	IDH1,N-IDH2	cluster 3	6	8	38
RAPH1	C9K0J5|Q70E73	Ras association (RalGDS/AF-6) and pleckstrin homology domains 1, isoform CRA_b OS=Homo sapiens GN=RAPH1 PE=1 SV=1|Ras-associated and pleckstrin homology domains-containing protein 1 OS=Homo sapiens GN=RAPH1 PE=1 SV=3	PDHB(C027) - Parental	-0.214619	28.1482	-2.15429	0.0364524	0.0548454	IDH1	cluster 3	4	4	8
SMCHD1	A6NHR9|A6NHR9-2|J3KTL8	Isoform 2 of Structural maintenance of chromosomes flexible hinge domain-containing protein 1 OS=Homo sapiens GN=SMCHD1|Structural maintenance of chromosomes flexible hinge domain-containing protein 1 (Fragment) OS=Homo sapiens GN=SMCHD1 PE=1 SV=1|Structural maintenance of chromosomes flexible hinge domain-containing protein 1 OS=Homo sapiens GN=SMCHD1 PE=1 SV=2	PDHB(C027) - Parental	-0.0773066	28.0867	-0.670441	0.505906	0.572283	IDH1	cluster 3	6	8	18
G3BP1	Q13283	Ras GTPase-activating protein-binding protein 1 OS=Homo sapiens GN=G3BP1 PE=1 SV=1	PDHB(C027) - Parental	-0.0441593	28.7607	-0.492009	0.625037	0.684507	IDH1	cluster 3	6	8	8
CKAP5	Q14008|Q14008-2|Q14008-3	Cytoskeleton-associated protein 5 OS=Homo sapiens GN=CKAP5 PE=1 SV=3|Isoform 2 of Cytoskeleton-associated protein 5 OS=Homo sapiens GN=CKAP5|Isoform 3 of Cytoskeleton-associated protein 5 OS=Homo sapiens GN=CKAP5	PDHB(C027) - Parental	0.0126336	29.2159	0.0993466	0.921292	0.93552	IDH1	cluster 3	6	8	31
RTN4	F8W914|H7C106|Q9NQC3|Q9NQC3-2|Q9NQC3-3|Q9NQC3-4|Q9NQC3-5|Q9NQC3-6	Isoform 2 of Reticulon-4 OS=Homo sapiens GN=RTN4|Isoform 3 of Reticulon-4 OS=Homo sapiens GN=RTN4|Isoform 4 of Reticulon-4 OS=Homo sapiens GN=RTN4|Isoform 5 of Reticulon-4 OS=Homo sapiens GN=RTN4|Isoform 6 of Reticulon-4 OS=Homo sapiens GN=RTN4|Reticulon-4 OS=Homo sapiens GN=RTN4 PE=1 SV=2|Reticulon (Fragment) OS=Homo sapiens GN=RTN4 PE=1 SV=1|Reticulon OS=Homo sapiens GN=RTN4 PE=1 SV=1	PDHB(C027) - Parental	-0.211213	27.2995	-2.09206	0.0419414	0.0625318	IDH1	cluster 3	4	4	5
KIF5B	P33176	Kinesin-1 heavy chain OS=Homo sapiens GN=KIF5B PE=1 SV=1	PDHB(C027) - Parental	0.0783473	28.9578	0.827392	0.412257	0.482325	IDH1	cluster 3	6	8	20
AHCTF1	Q8WYP5|Q8WYP5-2|Q8WYP5-3	Protein ELYS OS=Homo sapiens GN=AHCTF1 PE=1 SV=3|Isoform 2 of Protein ELYS OS=Homo sapiens GN=AHCTF1|Isoform 3 of Protein ELYS OS=Homo sapiens GN=AHCTF1	PDHB(C027) - Parental	-0.179645	29.7185	-2.14095	0.0375727	0.0564572	IDH1	cluster 3	6	8	29
EHBP1	Q8NDI1|Q8NDI1-2|Q8NDI1-3	EH domain-binding protein 1 OS=Homo sapiens GN=EHBP1 PE=1 SV=3|Isoform 2 of EH domain-binding protein 1 OS=Homo sapiens GN=EHBP1|Isoform 3 of EH domain-binding protein 1 OS=Homo sapiens GN=EHBP1	PDHB(C027) - Parental	1.07787	28.2207	9.04565	8.4e-12	7.32e-11	IDH1	cluster 3	5	6	10
FAM101B	Q8N5W9	Filamin-interacting protein FAM101B OS=Homo sapiens GN=FAM101B PE=1 SV=1	PDHB(C027) - Parental	-0.0411108	27.0655	-0.25792	0.797611	0.831191	IDH1,N-IDH2	cluster 3	6	8	3
MAP7D3	A0A0A0MRP0|Q8IWC1|Q8IWC1-2|Q8IWC1-3|Q8IWC1-4	Isoform 2 of MAP7 domain-containing protein 3 OS=Homo sapiens GN=MAP7D3|Isoform 3 of MAP7 domain-containing protein 3 OS=Homo sapiens GN=MAP7D3|Isoform 4 of MAP7 domain-containing protein 3 OS=Homo sapiens GN=MAP7D3|MAP7 domain-containing protein 3 (Fragment) OS=Homo sapiens GN=MAP7D3 PE=1 SV=1|MAP7 domain-containing protein 3 OS=Homo sapiens GN=MAP7D3 PE=1 SV=2	PDHB(C027) - Parental	0.286075	27.2354	2.39171	0.020885	0.0327949	IDH1	cluster 3	6	8	10
EDC4	Q6P2E9	Enhancer of mRNA-decapping protein 4 OS=Homo sapiens GN=EDC4 PE=1 SV=1	PDHB(C027) - Parental	-0.0335853	28.3079	-0.360536	0.720085	0.765298	IDH1	cluster 3	6	8	20
RAB11FIP1	Q6WKZ4|Q6WKZ4-3	Rab11 family-interacting protein 1 OS=Homo sapiens GN=RAB11FIP1 PE=1 SV=3|Isoform 2 of Rab11 family-interacting protein 1 OS=Homo sapiens GN=RAB11FIP1	PDHB(C027) - Parental	-0.151375	27.6255	-1.15734	0.253067	0.316953	IDH1	cluster 3	4	4	5
SNX1	H0YK42|Q13596|Q13596-2	Isoform 1A of Sorting nexin-1 OS=Homo sapiens GN=SNX1|Sorting nexin-1 OS=Homo sapiens GN=SNX1 PE=1 SV=1|Sorting nexin-1 OS=Homo sapiens GN=SNX1 PE=1 SV=3	PDHB(C027) - Parental	0.0391055	27.4403	0.342719	0.73336	0.776896	IDH1	cluster 3	4	4	5
FERMT2	H0YJ34|Q96AC1|Q96AC1-2|Q96AC1-3	Fermitin family homolog 2 (Fragment) OS=Homo sapiens GN=FERMT2 PE=1 SV=1|Fermitin family homolog 2 OS=Homo sapiens GN=FERMT2 PE=1 SV=1|Isoform 2 of Fermitin family homolog 2 OS=Homo sapiens GN=FERMT2|Isoform 3 of Fermitin family homolog 2 OS=Homo sapiens GN=FERMT2	PDHB(C027) - Parental	-0.0779573	28.2845	-0.717791	0.476491	0.545713	IDH1	cluster 3	5	6	8
CSDE1	E9PLT0|O75534|O75534-2|O75534-3|O75534-4	Cold shock domain-containing protein E1 OS=Homo sapiens GN=CSDE1 PE=1 SV=1|Cold shock domain-containing protein E1 OS=Homo sapiens GN=CSDE1 PE=1 SV=2|Isoform 2 of Cold shock domain-containing protein E1 OS=Homo sapiens GN=CSDE1|Isoform 3 of Cold shock domain-containing protein E1 OS=Homo sapiens GN=CSDE1|Isoform 4 of Cold shock domain-containing protein E1 OS=Homo sapiens GN=CSDE1	PDHB(C027) - Parental	0.132801	28.2834	1.35622	0.181604	0.236856	IDH1	cluster 3	6	8	12
HAUS6	Q5VY60|Q7Z4H7|Q7Z4H7-3	HAUS augmin-like complex subunit 6 OS=Homo sapiens GN=HAUS6 PE=1 SV=1|HAUS augmin-like complex subunit 6 OS=Homo sapiens GN=HAUS6 PE=1 SV=2|Isoform 3 of HAUS augmin-like complex subunit 6 OS=Homo sapiens GN=HAUS6	PDHB(C027) - Parental	-0.269882	28.0362	-2.402	0.0203715	0.0320542	IDH1	cluster 3	6	8	12
S100A6	P06703|R4GN98	Protein S100-A6 OS=Homo sapiens GN=S100A6 PE=1 SV=1|Protein S100 (Fragment) OS=Homo sapiens GN=S100A6 PE=1 SV=1	PDHB(C027) - Parental	-0.0298733	28.0242	-0.406773	0.686049	0.73695	IDH1	cluster 3	6	8	4
7-Sep	E7EPK1|E7ES33|Q16181|Q16181-2	Septin-7 OS=Homo sapiens GN=SEPT7 PE=1 SV=2|Septin-7 OS=Homo sapiens GN=SEPT7 PE=1 SV=3|Septin-7 OS=Homo sapiens GN=SEPT7 PE=1 SV=2|Isoform 2 of Septin-7 OS=Homo sapiens GN=SEPT7	PDHB(C027) - Parental	-0.148427	27.104	-1.3853	0.172597	0.226392	IDH1	cluster 3	4	4	6
EIF3A	Q14152|Q14152-2	Eukaryotic translation initiation factor 3 subunit A OS=Homo sapiens GN=EIF3A PE=1 SV=1|Isoform 2 of Eukaryotic translation initiation factor 3 subunit A OS=Homo sapiens GN=EIF3A	PDHB(C027) - Parental	-0.0902353	28.3368	-0.825642	0.41324	0.483127	IDH1	cluster 3	6	8	20
SPAG5	Q96R06	Sperm-associated antigen 5 OS=Homo sapiens GN=SPAG5 PE=1 SV=2	PDHB(C027) - Parental	-0.0716891	28.2935	-0.584105	0.561984	0.625574	IDH1	cluster 3	5	6	9
EZR	E7EQR4|P15311	Ezrin OS=Homo sapiens GN=EZR PE=1 SV=3|Ezrin OS=Homo sapiens GN=EZR PE=1 SV=4	PDHB(C027) - Parental	-0.241728	26.9964	-1.65637	0.104407	0.144612	IDH1	cluster 3	6	8	4
CSRP1	E9PP21|P21291	Cysteine and glycine-rich protein 1 OS=Homo sapiens GN=CSRP1 PE=1 SV=1|Cysteine and glycine-rich protein 1 OS=Homo sapiens GN=CSRP1 PE=1 SV=3	PDHB(C027) - Parental	-0.175199	25.7777	-1.21304	0.231266	0.292513	IDH1	cluster 3	6	8	3
TRIP11	H0YJ97|Q15643	Thyroid receptor-interacting protein 11 (Fragment) OS=Homo sapiens GN=TRIP11 PE=1 SV=1|Thyroid receptor-interacting protein 11 OS=Homo sapiens GN=TRIP11 PE=1 SV=3	PDHB(C027) - Parental	0.106264	27.628	0.808863	0.422729	0.492444	IDH1	cluster 3	6	8	14
EPS15	B1AUU8|P42566	Epidermal growth factor receptor substrate 15 OS=Homo sapiens GN=EPS15 PE=1 SV=1|Epidermal growth factor receptor substrate 15 OS=Homo sapiens GN=EPS15 PE=1 SV=2	PDHB(C027) - Parental	0.073349	26.8586	0.499181	0.620015	0.679978	IDH1	cluster 3	6	8	6
ZYX	H0Y2Y8|Q15942|Q15942-2	Isoform 2 of Zyxin OS=Homo sapiens GN=ZYX|Zyxin (Fragment) OS=Homo sapiens GN=ZYX PE=1 SV=1|Zyxin OS=Homo sapiens GN=ZYX PE=1 SV=1	PDHB(C027) - Parental	-0.314233	27.2315	-2.19594	0.0331412	0.0502907	IDH1	cluster 3	5	6	5
KIF11	P52732	Kinesin-like protein KIF11 OS=Homo sapiens GN=KIF11 PE=1 SV=2	PDHB(C027) - Parental	0.383882	29.0148	1.96961	0.0548796	0.0802623	IDH1	cluster 3	6	8	14
EFHD2	Q96C19	EF-hand domain-containing protein D2 OS=Homo sapiens GN=EFHD2 PE=1 SV=1	PDHB(C027) - Parental	-0.215242	27.4479	-1.90754	0.0626623	0.0903247	IDH1	cluster 3	6	8	5
CAPZB	B1AK87|B1AK88|P47756-2	Capping protein (Actin filament) muscle Z-line, beta, isoform CRA_a OS=Homo sapiens GN=CAPZB PE=1 SV=1|Capping protein (Actin filament) muscle Z-line, beta, isoform CRA_d OS=Homo sapiens GN=CAPZB PE=1 SV=1|Isoform 2 of F-actin-capping protein subunit beta OS=Homo sapiens GN=CAPZB	PDHB(C027) - Parental	-0.210232	29.9196	-1.6222	0.111549	0.153305	IDH1	cluster 3	6	8	12
RAI14	Q9P0K7|Q9P0K7-2|Q9P0K7-3|Q9P0K7-4	Ankycorbin OS=Homo sapiens GN=RAI14 PE=1 SV=2|Isoform 2 of Ankycorbin OS=Homo sapiens GN=RAI14|Isoform 3 of Ankycorbin OS=Homo sapiens GN=RAI14|Isoform 4 of Ankycorbin OS=Homo sapiens GN=RAI14	PDHB(C027) - Parental	-0.124007	28.2287	-0.688041	0.494858	0.561909	IDH1	cluster 3	6	8	10
EIF5A	I3L397|I3L504|P63241|P63241-2	Eukaryotic translation initiation factor 5A (Fragment) OS=Homo sapiens GN=EIF5A PE=1 SV=7|Eukaryotic translation initiation factor 5A-1 OS=Homo sapiens GN=EIF5A PE=1 SV=1|Eukaryotic translation initiation factor 5A-1 OS=Homo sapiens GN=EIF5A PE=1 SV=2|Isoform 2 of Eukaryotic translation initiation factor 5A-1 OS=Homo sapiens GN=EIF5A	PDHB(C027) - Parental	-0.310314	27.3887	-2.06036	0.045006	0.066498	IDH1	cluster 3	6	8	4
LIMA1	F8VQE1|Q9UHB6|Q9UHB6-2|Q9UHB6-4|Q9UHB6-5	LIM domain and actin-binding protein 1 OS=Homo sapiens GN=LIMA1 PE=1 SV=1|LIM domain and actin-binding protein 1 OS=Homo sapiens GN=LIMA1 PE=1 SV=1|Isoform Alpha of LIM domain and actin-binding protein 1 OS=Homo sapiens GN=LIMA1|Isoform 4 of LIM domain and actin-binding protein 1 OS=Homo sapiens GN=LIMA1|Isoform 5 of LIM domain and actin-binding protein 1 OS=Homo sapiens GN=LIMA1	PDHB(C027) - Parental	-0.0176473	29.7011	-0.0844081	0.933096	0.944585	IDH1	cluster 3	6	8	18
HBS1L	B7Z524|E9PHZ9|H0YDX7|J3QT46|Q9Y450|Q9Y450-2|Q9Y450-4	HBS1-like protein (Fragment) OS=Homo sapiens GN=HBS1L PE=1 SV=1|HBS1-like protein OS=Homo sapiens GN=HBS1L PE=1 SV=1|Isoform 2 of HBS1-like protein OS=Homo sapiens GN=HBS1L|Isoform 3 of HBS1-like protein OS=Homo sapiens GN=HBS1L	PDHB(C027) - Parental	-0.076623	26.4666	-0.448919	0.655583	0.709188	IDH1	cluster 3	6	8	7
PPP1R12A	O14974|O14974-3|O14974-4|O14974-5	Isoform 3 of Protein phosphatase 1 regulatory subunit 12A OS=Homo sapiens GN=PPP1R12A|Isoform 4 of Protein phosphatase 1 regulatory subunit 12A OS=Homo sapiens GN=PPP1R12A|Isoform 5 of Protein phosphatase 1 regulatory subunit 12A OS=Homo sapiens GN=PPP1R12A|Protein phosphatase 1 regulatory subunit 12A OS=Homo sapiens GN=PPP1R12A PE=1 SV=1	PDHB(C027) - Parental	-0.157383	28.5631	-1.03049	0.308132	0.374311	IDH1	cluster 3	5	6	6
MKL2	Q9ULH7|Q9ULH7-4|Q9ULH7-5	MKL/myocardin-like protein 2 OS=Homo sapiens GN=MKL2 PE=1 SV=3|Isoform 4 of MKL/myocardin-like protein 2 OS=Homo sapiens GN=MKL2|Isoform 5 of MKL/myocardin-like protein 2 OS=Homo sapiens GN=MKL2	PDHB(C027) - Parental	0.778264	27.1311	3.53013	0.000951291	0.00188945	IDH1	cluster 3	6	8	6
CAMSAP1	Q5T5Y3|Q5T5Y3-2|Q5T5Y3-3	Calmodulin-regulated spectrin-associated protein 1 OS=Homo sapiens GN=CAMSAP1 PE=1 SV=2|Isoform 2 of Calmodulin-regulated spectrin-associated protein 1 OS=Homo sapiens GN=CAMSAP1|Isoform 3 of Calmodulin-regulated spectrin-associated protein 1 OS=Homo sapiens GN=CAMSAP1	PDHB(C027) - Parental	-0.410578	26.3397	-2.35563	0.0227791	0.0355027	IDH1	cluster 3	6	8	9
MGA	Q8IWI9|Q8IWI9-3|Q8IWI9-4	MAX gene-associated protein OS=Homo sapiens GN=MGA PE=1 SV=3|Isoform 3 of MAX gene-associated protein OS=Homo sapiens GN=MGA|Isoform 4 of MAX gene-associated protein OS=Homo sapiens GN=MGA	PDHB(C027) - Parental	0.0457969	26.2469	0.162484	0.871631	0.896958	IDH1	cluster 3	4	5	3
ZC3H15	Q8WU90	Zinc finger CCCH domain-containing protein 15 OS=Homo sapiens GN=ZC3H15 PE=1 SV=1	PDHB(C027) - Parental	-0.255406	26.7262	-1.04517	0.301368	0.368232	IDH1	cluster 3	4	6	3
MTX3	Q5HYI7|Q5HYI7-2|Q5HYI7-4|Q5HYI7-5	Isoform 2 of Metaxin-3 OS=Homo sapiens GN=MTX3|Isoform 3 of Metaxin-3 OS=Homo sapiens GN=MTX3|Isoform 4 of Metaxin-3 OS=Homo sapiens GN=MTX3|Metaxin-3 OS=Homo sapiens GN=MTX3 PE=1 SV=2	PDHB(C027) - Parental	0.492312	26.2859	5.06085	7.06e-06	2.16e-05	N-IDH2		6	8	3
UBE2M	P61081	NEDD8-conjugating enzyme Ubc12 OS=Homo sapiens GN=UBE2M PE=1 SV=1	PDHB(C027) - Parental	0.474531	28.0287	4.97348	9.47e-06	2.8e-05	N-IDH2		6	8	7
IMMT	B9A067|Q16891|Q16891-2|Q16891-3|Q16891-4	Isoform 2 of MICOS complex subunit MIC60 OS=Homo sapiens GN=IMMT|Isoform 3 of MICOS complex subunit MIC60 OS=Homo sapiens GN=IMMT|Isoform 4 of MICOS complex subunit MIC60 OS=Homo sapiens GN=IMMT|MICOS complex subunit MIC60 OS=Homo sapiens GN=IMMT PE=1 SV=1|MICOS complex subunit MIC60 OS=Homo sapiens GN=IMMT PE=1 SV=2	PDHB(C027) - Parental	1.5839	31.1038	16.3437	7.38e-21	2.33e-19	N-IDH2		6	8	38
SAMM50	Q9Y512	Sorting and assembly machinery component 50 homolog OS=Homo sapiens GN=SAMM50 PE=1 SV=3	PDHB(C027) - Parental	1.01067	29.2664	12.6814	1.13e-16	1.54e-15	N-IDH2		6	8	12
CHCHD3	C9JRZ6|F8WAR4|Q9NX63	MICOS complex subunit MIC19 OS=Homo sapiens GN=CHCHD3 PE=1 SV=1|MICOS complex subunit OS=Homo sapiens GN=CHCHD3 PE=1 SV=1	PDHB(C027) - Parental	1.84376	28.8807	14.9713	2.28e-19	4.76e-18	N-IDH2		6	8	11
CDC37	K7EQA9|Q16543	Hsp90 co-chaperone Cdc37 (Fragment) OS=Homo sapiens GN=CDC37 PE=1 SV=1|Hsp90 co-chaperone Cdc37 OS=Homo sapiens GN=CDC37 PE=1 SV=1	PDHB(C027) - Parental	-0.198034	26.6002	-2.42651	0.0191937	0.030367	N-IDH2		4	4	3
PIH1D1	Q9NWS0	PIH1 domain-containing protein 1 OS=Homo sapiens GN=PIH1D1 PE=1 SV=1	PDHB(C027) - Parental	-0.199822	27.2166	-2.06055	0.0449877	0.066498	N-IDH2		4	4	5
TOMM20	Q15388	Mitochondrial import receptor subunit TOM20 homolog OS=Homo sapiens GN=TOMM20 PE=1 SV=1	PDHB(C027) - Parental	2.23318	26.1824	12.4976	1.92e-16	2.52e-15	N-IDH2		5	7	3
CEP131	I3L2J8|Q9UPN4|Q9UPN4-2|Q9UPN4-3	Centrosomal protein of 131 kDa OS=Homo sapiens GN=CEP131 PE=1 SV=1|Centrosomal protein of 131 kDa OS=Homo sapiens GN=CEP131 PE=1 SV=3|Isoform 2 of Centrosomal protein of 131 kDa OS=Homo sapiens GN=CEP131|Isoform 3 of Centrosomal protein of 131 kDa OS=Homo sapiens GN=CEP131	PDHB(C027) - Parental	-0.0901893	26.0472	-1.95115	0.0571025	0.0827771	N-IDH2		4	4	5
VCP	P55072	Transitional endoplasmic reticulum ATPase OS=Homo sapiens GN=VCP PE=1 SV=4	PDHB(C027) - Parental	0.313482	27.551	2.26402	0.0282987	0.0432002	N-IDH2		6	8	7
PER1	J3KRL7|J3KTM2|J3QSH9|O15534|O15534-4	Isoform 2 of Period circadian protein homolog 1 OS=Homo sapiens GN=PER1|Period circadian protein homolog 1 OS=Homo sapiens GN=PER1 PE=1 SV=1|Period circadian protein homolog 1 OS=Homo sapiens GN=PER1 PE=1 SV=2	PDHB(C027) - Parental	0.0163146	27.9368	0.199744	0.842555	0.87093	N-IDH2		5	6	7
PFDN6	O15212	Prefoldin subunit 6 OS=Homo sapiens GN=PFDN6 PE=1 SV=1	PDHB(C027) - Parental	-0.0502619	27.365	-0.517058	0.607576	0.668537	N-IDH2		4	4	4
CNOT1	A5YKK6|A5YKK6-2|H3BMZ2	CCR4-NOT transcription complex subunit 1 (Fragment) OS=Homo sapiens GN=CNOT1 PE=1 SV=1|CCR4-NOT transcription complex subunit 1 OS=Homo sapiens GN=CNOT1 PE=1 SV=2|Isoform 2 of CCR4-NOT transcription complex subunit 1 OS=Homo sapiens GN=CNOT1	PDHB(C027) - Parental	0.0702098	30.4238	0.967996	0.338074	0.405336	N-IDH2		6	8	46
TAF5	Q15542|Q15542-2	Isoform Short of Transcription initiation factor TFIID subunit 5 OS=Homo sapiens GN=TAF5|Transcription initiation factor TFIID subunit 5 OS=Homo sapiens GN=TAF5 PE=1 SV=3	PDHB(C027) - Parental	-0.038776	27.8021	-0.395576	0.694234	0.744353	N-IDH2		5	6	4
DNAJC11	Q9NVH1|Q9NVH1-3	DnaJ homolog subfamily C member 11 OS=Homo sapiens GN=DNAJC11 PE=1 SV=2|Isoform 3 of DnaJ homolog subfamily C member 11 OS=Homo sapiens GN=DNAJC11	PDHB(C027) - Parental	-0.245649	29.5198	-2.55646	0.0139159	0.0225436	N-IDH2		6	8	13
CASK	O14936|O14936-2|O14936-3|O14936-4|O14936-6|Q5JS74	Isoform 2 of Peripheral plasma membrane protein CASK OS=Homo sapiens GN=CASK|Isoform 3 of Peripheral plasma membrane protein CASK OS=Homo sapiens GN=CASK|Isoform 4 of Peripheral plasma membrane protein CASK OS=Homo sapiens GN=CASK|Isoform 6 of Peripheral plasma membrane protein CASK OS=Homo sapiens GN=CASK|Peripheral plasma membrane protein CASK OS=Homo sapiens GN=CASK PE=1 SV=1|Peripheral plasma…	PDHB(C027) - Parental	0.0401423	27.818	0.478698	0.634406	0.691151	N-IDH2		4	4	4
CTNNB1	B4DGU4|P35222	Catenin beta-1 OS=Homo sapiens GN=CTNNB1 PE=1 SV=1|Catenin beta-1 OS=Homo sapiens GN=CTNNB1 PE=1 SV=1	PDHB(C027) - Parental	-0.0119425	26.6443	-0.169865	0.865856	0.892212	N-IDH2		6	8	6
CNOT10	E9PCN5|Q9H9A5|Q9H9A5-3|Q9H9A5-4|Q9H9A5-6	CCR4-NOT transcription complex subunit 10 OS=Homo sapiens GN=CNOT10 PE=1 SV=1|Isoform 3 of CCR4-NOT transcription complex subunit 10 OS=Homo sapiens GN=CNOT10|Isoform 4 of CCR4-NOT transcription complex subunit 10 OS=Homo sapiens GN=CNOT10|Isoform 6 of CCR4-NOT transcription complex subunit 10 OS=Homo sapiens GN=CNOT10	PDHB(C027) - Parental	-0.198943	27.5814	-2.11772	0.0395965	0.0592275	N-IDH2		4	4	4
DIP2B	Q9P265	Disco-interacting protein 2 homolog B OS=Homo sapiens GN=DIP2B PE=1 SV=3	PDHB(C027) - Parental	0.0633167	26.8693	0.37885	0.70653	0.754007	N-IDH2		6	8	9
DNAJC7	Q99615|Q99615-2	DnaJ homolog subfamily C member 7 OS=Homo sapiens GN=DNAJC7 PE=1 SV=2|Isoform 2 of DnaJ homolog subfamily C member 7 OS=Homo sapiens GN=DNAJC7	PDHB(C027) - Parental	-0.340681	28.4939	-1.15417	0.254352	0.318389	N-IDH2		5	7	6
SPICE1	Q8N0Z3	Spindle and centriole-associated protein 1 OS=Homo sapiens GN=SPICE1 PE=1 SV=1	PDHB(C027) - Parental	-0.0560928	27.9903	-0.627125	0.533656	0.598381	N-IDH2		4	4	6
MTX2	C9JAZ1|C9JNK6|O75431|O75431-2	Isoform 2 of Metaxin-2 OS=Homo sapiens GN=MTX2|Metaxin-2 (Fragment) OS=Homo sapiens GN=MTX2 PE=1 SV=1|Metaxin-2 OS=Homo sapiens GN=MTX2 PE=1 SV=1	PDHB(C027) - Parental	0.979999	25.2526	5.62377	1.04e-06	3.68e-06	N-IDH2		4	6	5
NCKAP5L	Q9HCH0|Q9HCH0-2|Q9HCH0-3	Nck-associated protein 5-like OS=Homo sapiens GN=NCKAP5L PE=1 SV=2|Isoform 2 of Nck-associated protein 5-like OS=Homo sapiens GN=NCKAP5L|Isoform 3 of Nck-associated protein 5-like OS=Homo sapiens GN=NCKAP5L	PDHB(C027) - Parental	-0.231997	27.3674	-1.95387	0.0567698	0.0824176	N-IDH2		4	4	7
AKAP9	A0A0A0MRF6|Q99996|Q99996-2|Q99996-3|Q99996-5|Q99996-6	A-kinase anchor protein 9 OS=Homo sapiens GN=AKAP9 PE=1 SV=1|A-kinase anchor protein 9 OS=Homo sapiens GN=AKAP9 PE=1 SV=3|Isoform 2 of A-kinase anchor protein 9 OS=Homo sapiens GN=AKAP9|Isoform 3 of A-kinase anchor protein 9 OS=Homo sapiens GN=AKAP9|Isoform 5 of A-kinase anchor protein 9 OS=Homo sapiens GN=AKAP9|Isoform 6 of A-kinase anchor protein 9 OS=Homo sapiens GN=AKAP9	PDHB(C027) - Parental	0.484931	28.9341	3.4913	0.00106735	0.00210362	N-IDH2		6	8	29
CEP192	Q8TEP8-3	Isoform 3 of Centrosomal protein of 192 kDa OS=Homo sapiens GN=CEP192	PDHB(C027) - Parental	-0.0867068	28.3707	-0.989181	0.327714	0.394766	N-IDH2		6	8	16
CDK5RAP2	A0A0A0MRG9|B1AMJ5|Q96SN8|Q96SN8-2|Q96SN8-3|Q96SN8-4	CDK5 regulatory subunit-associated protein 2 (Fragment) OS=Homo sapiens GN=CDK5RAP2 PE=1 SV=1|CDK5 regulatory subunit-associated protein 2 OS=Homo sapiens GN=CDK5RAP2 PE=1 SV=1|CDK5 regulatory subunit-associated protein 2 OS=Homo sapiens GN=CDK5RAP2 PE=1 SV=5|Isoform 2 of CDK5 regulatory subunit-associated protein 2 OS=Homo sapiens GN=CDK5RAP2|Isoform 3 of CDK5 regulatory subunit-associated prote…	PDHB(C027) - Parental	0.279135	26.9672	2.33406	0.0239838	0.037204	N-IDH2		6	8	6
1-Mar	H7BYZ9|Q5VT66|Q5VT66-2|Q5VT66-3	Isoform 2 of Mitochondrial amidoxime-reducing component 1 OS=Homo sapiens GN=MARC1|Isoform 3 of Mitochondrial amidoxime-reducing component 1 OS=Homo sapiens GN=MARC1|Mitochondrial amidoxime-reducing component 1 (Fragment) OS=Homo sapiens GN=MARC1 PE=1 SV=1|Mitochondrial amidoxime-reducing component 1 OS=Homo sapiens GN=MARC1 PE=1 SV=1	PDHB(C027) - Parental	0.875417	25.8081	6.23277	1.26e-07	5.33e-07	N-IDH2		6	8	3
TTC1	Q99614	Tetratricopeptide repeat protein 1 OS=Homo sapiens GN=TTC1 PE=1 SV=1	PDHB(C027) - Parental	1.82515	28.5685	3.08684	0.0034109	0.00620212	N-IDH2		4	6	4
BCAS2	O75934	Pre-mRNA-splicing factor SPF27 OS=Homo sapiens GN=BCAS2 PE=1 SV=1	PDHB(C027) - Parental	-0.0541114	27.6143	-0.408209	0.685001	0.736168	N-IDH2		4	5	3
HSPA4L	E9PDE8|O95757	Heat shock 70 kDa protein 4L OS=Homo sapiens GN=HSPA4L PE=1 SV=1|Heat shock 70 kDa protein 4L OS=Homo sapiens GN=HSPA4L PE=1 SV=3	PDHB(C027) - Parental	0.252315	26.3615	1.2287	0.22539	0.286815	N-IDH2		6	8	5
SRSF9	Q13242	Serine/arginine-rich splicing factor 9 OS=Homo sapiens GN=SRSF9 PE=1 SV=1	PDHB(C027) - Parental	0.194693	28.067	1.10258	0.275907	0.342207	N-IDH2		4	6	6
THOC6	Q86W42|Q86W42-2|Q86W42-3	Isoform 2 of THO complex subunit 6 homolog OS=Homo sapiens GN=THOC6|Isoform 3 of THO complex subunit 6 homolog OS=Homo sapiens GN=THOC6|THO complex subunit 6 homolog OS=Homo sapiens GN=THOC6 PE=1 SV=1	PDHB(C027) - Parental	0.102731	26.9586	0.639184	0.525852	0.59107	N-IDH2		6	8	4
OCIAD1	D6RBN5|D6RDK6|Q9NX40	OCIA domain-containing protein 1 OS=Homo sapiens GN=OCIAD1 PE=1 SV=1|OCIA domain-containing protein 1 (Fragment) OS=Homo sapiens GN=OCIAD1 PE=1 SV=1|OCIA domain-containing protein 1 OS=Homo sapiens GN=OCIAD1 PE=1 SV=1	PDHB(C027) - Parental	1.47564	23.7998	3.39808	0.00140368	0.00269049	N-IDH2		5	7	3
GTF3C3	Q9Y5Q9	General transcription factor 3C polypeptide 3 OS=Homo sapiens GN=GTF3C3 PE=1 SV=1	PDHB(C027) - Parental	0.276735	27.212	0.731579	0.468111	0.538153	N-IDH2		5	7	4
NUDC	Q9Y266	Nuclear migration protein nudC OS=Homo sapiens GN=NUDC PE=1 SV=1	PDHB(C027) - Parental	0.557583	29.3203	4.47003	5.02e-05	0.000127236	N-IDH2		6	8	12
RPAP3	Q9H6T3|Q9H6T3-2	Isoform 2 of RNA polymerase II-associated protein 3 OS=Homo sapiens GN=RPAP3|RNA polymerase II-associated protein 3 OS=Homo sapiens GN=RPAP3 PE=1 SV=2	PDHB(C027) - Parental	0.203894	28.3917	2.31392	0.0251604	0.0388981	N-IDH2		6	8	13
NASP	P49321|P49321-2|P49321-3	Nuclear autoantigenic sperm protein OS=Homo sapiens GN=NASP PE=1 SV=2|Isoform 2 of Nuclear autoantigenic sperm protein OS=Homo sapiens GN=NASP|Isoform 3 of Nuclear autoantigenic sperm protein OS=Homo sapiens GN=NASP	PDHB(C027) - Parental	-0.146934	26.9426	-2.17314	0.0349189	0.0528143	N-IDH2		4	4	6
DVL1	O14640|O14640-2	Isoform 2 of Segment polarity protein dishevelled homolog DVL-1 OS=Homo sapiens GN=DVL1|Segment polarity protein dishevelled homolog DVL-1 OS=Homo sapiens GN=DVL1 PE=1 SV=2	PDHB(C027) - Parental	1.28623	29.8732	14.6148	5.74e-19	1.1e-17	N-IDH2		6	8	14
AHNAK	Q09666	Neuroblast differentiation-associated protein AHNAK OS=Homo sapiens GN=AHNAK PE=1 SV=2	PDHB(C027) - Parental	0.243866	34.4839	2.26401	0.0282997	0.0432002	N-IDH2		6	8	251
HCFC1	A6NEM2|P51610|P51610-2|P51610-4	Host cell factor 1 OS=Homo sapiens GN=HCFC1 PE=1 SV=2|Isoform 2 of Host cell factor 1 OS=Homo sapiens GN=HCFC1|Isoform 4 of Host cell factor 1 OS=Homo sapiens GN=HCFC1	PDHB(C027) - Parental	0.072639	27.6803	0.867735	0.390013	0.459238	N-IDH2		6	8	14
EIF4G1	E7EUU4|E7EX73|E9PGM1|Q04637|Q04637-3|Q04637-4|Q04637-5|Q04637-6|Q04637-7|Q04637-8|Q04637-9	Eukaryotic translation initiation factor 4 gamma 1 OS=Homo sapiens GN=EIF4G1 PE=1 SV=1|Eukaryotic translation initiation factor 4 gamma 1 OS=Homo sapiens GN=EIF4G1 PE=1 SV=4|Isoform 7 of Eukaryotic translation initiation factor 4 gamma 1 OS=Homo sapiens GN=EIF4G1|Isoform 8 of Eukaryotic translation initiation factor 4 gamma 1 OS=Homo sapiens GN=EIF4G1|Isoform 9 of Eukaryotic translation initiatio…	PDHB(C027) - Parental	0.105455	29.0601	1.29452	0.201903	0.260236	N-IDH2		6	8	26
RIF1	H7BZN3|Q5UIP0|Q5UIP0-2	Isoform 2 of Telomere-associated protein RIF1 OS=Homo sapiens GN=RIF1|Telomere-associated protein RIF1 (Fragment) OS=Homo sapiens GN=RIF1 PE=1 SV=1|Telomere-associated protein RIF1 OS=Homo sapiens GN=RIF1 PE=1 SV=2	PDHB(C027) - Parental	0.217785	27.326	1.47134	0.147961	0.198142	N-IDH2		6	8	9
MBD3	A0A087WT34|A0A087X1H1|A0A0A0MTS6|K7EIE8|O95983|O95983-2	Isoform 2 of Methyl-CpG-binding domain protein 3 OS=Homo sapiens GN=MBD3|Methyl-CpG-binding domain protein 3 (Fragment) OS=Homo sapiens GN=MBD3 PE=1 SV=1|Methyl-CpG-binding domain protein 3 OS=Homo sapiens GN=MBD3 PE=1 SV=1|Methyl-CpG binding domain protein 3, isoform CRA_b OS=Homo sapiens GN=MBD3 PE=1 SV=1	PDHB(C027) - Parental	0.110224	28.3047	1.05805	0.295521	0.362049	N-IDH2		5	6	6
DVL2	I3L2N2|O14641	Segment polarity protein dishevelled homolog DVL-2 OS=Homo sapiens GN=DVL2 PE=1 SV=1	PDHB(C027) - Parental	1.12395	30.4198	11.8753	1.18e-15	1.4e-14	N-IDH2		6	8	15
AHNAK2	Q8IVF2|Q8IVF2-3	Isoform 3 of Protein AHNAK2 OS=Homo sapiens GN=AHNAK2|Protein AHNAK2 OS=Homo sapiens GN=AHNAK2 PE=1 SV=2	PDHB(C027) - Parental	0.222134	29.587	2.17875	0.0344742	0.052176	N-IDH2		6	8	37
CACYBP	Q9HB71|Q9HB71-3	Calcyclin-binding protein OS=Homo sapiens GN=CACYBP PE=1 SV=2|Isoform 3 of Calcyclin-binding protein OS=Homo sapiens GN=CACYBP	PDHB(C027) - Parental	0.323486	27.1641	1.84091	0.0720453	0.10282	N-IDH2		6	8	4
FKBP8	M0R2K9|Q14318|Q14318-2|U3KQ64	Isoform 2 of Peptidyl-prolyl cis-trans isomerase FKBP8 OS=Homo sapiens GN=FKBP8|Peptidyl-prolyl cis-trans isomerase (Fragment) OS=Homo sapiens GN=FKBP8 PE=1 SV=2|Peptidyl-prolyl cis-trans isomerase FKBP8 (Fragment) OS=Homo sapiens GN=FKBP8 PE=1 SV=1|Peptidyl-prolyl cis-trans isomerase FKBP8 OS=Homo sapiens GN=FKBP8 PE=1 SV=2	PDHB(C027) - Parental	1.46985	27.7394	13.0656	3.82e-17	5.49e-16	N-IDH2		6	8	8
STIP1	P31948|P31948-2|P31948-3	Isoform 2 of Stress-induced-phosphoprotein 1 OS=Homo sapiens GN=STIP1|Isoform 3 of Stress-induced-phosphoprotein 1 OS=Homo sapiens GN=STIP1|Stress-induced-phosphoprotein 1 OS=Homo sapiens GN=STIP1 PE=1 SV=1	PDHB(C027) - Parental	0.0258986	28.3608	0.163017	0.871214	0.89693	N-IDH2		6	8	11
MTA1	E7ESY4|Q13330|Q13330-3	Metastasis-associated protein MTA1 OS=Homo sapiens GN=MTA1 PE=1 SV=1|Metastasis-associated protein MTA1 OS=Homo sapiens GN=MTA1 PE=1 SV=2|Isoform 3 of Metastasis-associated protein MTA1 OS=Homo sapiens GN=MTA1	PDHB(C027) - Parental	0.0334195	26.4123	0.260799	0.795404	0.830394	N-IDH2		6	8	8
PDHX	O00330|O00330-3	Pyruvate dehydrogenase protein X component, mitochondrial OS=Homo sapiens GN=PDHX PE=1 SV=3|Isoform 3 of Pyruvate dehydrogenase protein X component, mitochondrial OS=Homo sapiens GN=PDHX	ACO2(C317) - Parental	0.255418	30.2568	2.22159	0.031237	0.0429813	PDHB	cluster 4	6	8	26
DLAT	P10515	Dihydrolipoyllysine-residue acetyltransferase component of pyruvate dehydrogenase complex, mitochondrial OS=Homo sapiens GN=DLAT PE=1 SV=3	ACO2(C317) - Parental	0.243444	30.9951	1.55736	0.126191	0.158479	PDHB	cluster 4	6	8	22
MMAB	Q96EY8	Cob(I)yrinic acid a,c-diamide adenosyltransferase, mitochondrial OS=Homo sapiens GN=MMAB PE=1 SV=1	ACO2(C317) - Parental	3.10708	28.6554	20.1084	1.6e-24	5.95e-23	PDHB,ACO2,IDH3G,OGDH,IDH2	cluster 2	6	8	6
P0808_N027_(engineered PDHB)	P0808_N027_(engineered PDHB)	P0808_N027_(engineered PDHB)	ACO2(C317) - Parental	0.0767687	31.206	0.369418	0.7135	0.752394	PDHB	cluster 4	4	4	16
CLPX	O76031	ATP-dependent Clp protease ATP-binding subunit clpX-like, mitochondrial OS=Homo sapiens GN=CLPX PE=1 SV=2	ACO2(C317) - Parental	2.47379	30.7541	21.3896	1.2e-25	6.03e-24	PDHB,ACO2,IDH3G,OGDH,IDH2	cluster 2	6	8	25
NDUFV3	P56181|P56181-2	Isoform 2 of NADH dehydrogenase [ubiquinone] flavoprotein 3, mitochondrial OS=Homo sapiens GN=NDUFV3|NADH dehydrogenase [ubiquinone] flavoprotein 3, mitochondrial OS=Homo sapiens GN=NDUFV3 PE=1 SV=2	ACO2(C317) - Parental	3.53842	30.3794	27.7028	1.78e-30	5.86e-28	PDHB,ACO2,IDH3G,OGDH,IDH2	cluster 2	6	8	25
MRPS27	G5EA06|Q92552|Q92552-2	28S ribosomal protein S27, mitochondrial OS=Homo sapiens GN=MRPS27 PE=1 SV=1|28S ribosomal protein S27, mitochondrial OS=Homo sapiens GN=MRPS27 PE=1 SV=3|Isoform 2 of 28S ribosomal protein S27, mitochondrial OS=Homo sapiens GN=MRPS27	ACO2(C317) - Parental	3.73717	30.3133	30.024	5.2e-32	3.4e-29	PDHB,ACO2,IDH3G,OGDH,IDH2	cluster 2	6	8	16
NFS1	Q9Y697|Q9Y697-2|Q9Y697-3	Cysteine desulfurase, mitochondrial OS=Homo sapiens GN=NFS1 PE=1 SV=3|Isoform 3 of Cysteine desulfurase, mitochondrial OS=Homo sapiens GN=NFS1|Isoform Cytoplasmic of Cysteine desulfurase, mitochondrial OS=Homo sapiens GN=NFS1	ACO2(C317) - Parental	1.70101	28.2943	15.5284	5.52e-20	8.7e-19	PDHB,ACO2,IDH2	cluster 2	6	8	11
MRPS9	P82933	28S ribosomal protein S9, mitochondrial OS=Homo sapiens GN=MRPS9 PE=1 SV=2	ACO2(C317) - Parental	3.23969	30.6308	29.9372	5.91e-32	3.4e-29	PDHB,ACO2,IDH3G,OGDH,IDH2	cluster 2	6	8	25
PYCR2	A0A087WTV6|Q96C36	Pyrroline-5-carboxylate reductase 2 OS=Homo sapiens GN=PYCR2 PE=1 SV=1	ACO2(C317) - Parental	2.92602	29.7448	23.1103	4.52e-27	4.52e-25	PDHB,ACO2,IDH3G,OGDH,IDH2	cluster 2	6	8	10
PNPT1	Q8TCS8	Polyribonucleotide nucleotidyltransferase 1, mitochondrial OS=Homo sapiens GN=PNPT1 PE=1 SV=2	ACO2(C317) - Parental	2.49158	29.8479	26.5166	1.2e-29	3.08e-27	PDHB,ACO2,IDH3G,IDH2	cluster 2	6	8	25
PPIF	P30405	Peptidyl-prolyl cis-trans isomerase F, mitochondrial OS=Homo sapiens GN=PPIF PE=1 SV=1	ACO2(C317) - Parental	2.97141	27.2051	20.9565	2.85e-25	1.27e-23	PDHB,ACO2,IDH3G,OGDH,IDH2	cluster 2	5	7	5
NDUFV1	B4DE93|G3V0I5|P49821|P49821-2	Isoform 2 of NADH dehydrogenase [ubiquinone] flavoprotein 1, mitochondrial OS=Homo sapiens GN=NDUFV1|NADH dehydrogenase (Ubiquinone) flavoprotein 1, 51kDa, isoform CRA_c OS=Homo sapiens GN=NDUFV1 PE=1 SV=1|NADH dehydrogenase [ubiquinone] flavoprotein 1, mitochondrial OS=Homo sapiens GN=NDUFV1 PE=1 SV=1|NADH dehydrogenase [ubiquinone] flavoprotein 1, mitochondrial OS=Homo sapiens GN=NDUFV1 PE=1 SV…	ACO2(C317) - Parental	3.5727	30.3579	23.0428	5.12e-27	4.91e-25	PDHB,ACO2,IDH3G,OGDH,IDH2	cluster 2	6	8	18
GLUD1	P00367	Glutamate dehydrogenase 1, mitochondrial OS=Homo sapiens GN=GLUD1 PE=1 SV=2	ACO2(C317) - Parental	2.64972	31.2137	22.7464	8.89e-27	7.31e-25	PDHB,ACO2,IDH3G,OGDH,IDH2	cluster 2	6	8	25
GFM1	Q96RP9	Elongation factor G, mitochondrial OS=Homo sapiens GN=GFM1 PE=1 SV=2	ACO2(C317) - Parental	2.56641	29.8111	21.8612	4.8e-26	2.91e-24	PDHB,ACO2,IDH3G,IDH2	cluster 2	6	8	22
MRPL39	C9JG87|Q9NYK5|Q9NYK5-2	39S ribosomal protein L39, mitochondrial (Fragment) OS=Homo sapiens GN=MRPL39 PE=1 SV=1|39S ribosomal protein L39, mitochondrial OS=Homo sapiens GN=MRPL39 PE=1 SV=3|Isoform 2 of 39S ribosomal protein L39, mitochondrial OS=Homo sapiens GN=MRPL39	ACO2(C317) - Parental	3.56628	30.0743	27.9738	1.16e-30	4.47e-28	PDHB,ACO2,IDH3G,OGDH,IDH2	cluster 2	6	8	16
MRPL15	E5RIZ4|Q9P015	39S ribosomal protein L15, mitochondrial (Fragment) OS=Homo sapiens GN=MRPL15 PE=1 SV=2|39S ribosomal protein L15, mitochondrial OS=Homo sapiens GN=MRPL15 PE=1 SV=1	ACO2(C317) - Parental	3.12055	29.7447	28.6435	4.12e-31	1.9e-28	PDHB,ACO2,IDH3G,IDH2	cluster 2	6	8	15
ACAD9	Q9H845	Acyl-CoA dehydrogenase family member 9, mitochondrial OS=Homo sapiens GN=ACAD9 PE=1 SV=1	ACO2(C317) - Parental	1.95867	29.6498	17.6373	3.5e-22	7.6e-21	PDHB,ACO2,IDH3G,IDH2	cluster 2	6	8	17
MTIF2	P46199	Translation initiation factor IF-2, mitochondrial OS=Homo sapiens GN=MTIF2 PE=1 SV=2	ACO2(C317) - Parental	2.63236	29.3754	21.0025	2.6e-25	1.2e-23	PDHB,ACO2,IDH3G,OGDH,IDH2	cluster 2	6	8	21
NDUFA9	Q16795	NADH dehydrogenase [ubiquinone] 1 alpha subcomplex subunit 9, mitochondrial OS=Homo sapiens GN=NDUFA9 PE=1 SV=2	ACO2(C317) - Parental	2.25967	30.7138	20.357	9.61e-25	3.95e-23	PDHB,ACO2,IDH3G,OGDH,IDH2	cluster 2	6	8	19
AARS2	Q5JTZ9	Alanine--tRNA ligase, mitochondrial OS=Homo sapiens GN=AARS2 PE=1 SV=1	ACO2(C317) - Parental	1.90322	28.4777	12.7762	8.64e-17	9.7e-16	PDHB,ACO2,IDH3G,IDH2	cluster 2	6	8	17
NDUFS2	O75306|O75306-2	Isoform 2 of NADH dehydrogenase [ubiquinone] iron-sulfur protein 2, mitochondrial OS=Homo sapiens GN=NDUFS2|NADH dehydrogenase [ubiquinone] iron-sulfur protein 2, mitochondrial OS=Homo sapiens GN=NDUFS2 PE=1 SV=2	ACO2(C317) - Parental	2.4763	30.6306	19.3163	8.49e-24	2.54e-22	PDHB,ACO2,IDH3G,OGDH,IDH2	cluster 2	6	8	20
NDUFS3	O75489	NADH dehydrogenase [ubiquinone] iron-sulfur protein 3, mitochondrial OS=Homo sapiens GN=NDUFS3 PE=1 SV=1	ACO2(C317) - Parental	3.44923	30.3304	18.2946	7.91e-23	1.96e-21	PDHB,ACO2,IDH3G,OGDH,IDH2	cluster 2	6	8	17
SUCLA2	Q9P2R7|Q9P2R7-2	Succinyl-CoA ligase [ADP-forming] subunit beta, mitochondrial OS=Homo sapiens GN=SUCLA2 PE=1 SV=3|Isoform 2 of Succinyl-CoA ligase [ADP-forming] subunit beta, mitochondrial OS=Homo sapiens GN=SUCLA2	ACO2(C317) - Parental	2.09611	29.6879	24.5818	3.2e-28	5.67e-26	PDHB,ACO2,IDH3G,IDH2	cluster 2	6	8	13
MRPL45	A0A087X2D5|Q9BRJ2	39S ribosomal protein L45, mitochondrial OS=Homo sapiens GN=MRPL45 PE=1 SV=1|39S ribosomal protein L45, mitochondrial OS=Homo sapiens GN=MRPL45 PE=1 SV=2	ACO2(C317) - Parental	3.07922	29.4693	24.1981	6.3e-28	8.06e-26	PDHB,ACO2,IDH3G,OGDH,IDH2	cluster 2	6	8	15
C17ORF80	I3L072|Q9BSJ5|Q9BSJ5-2|Q9BSJ5-3	Isoform 2 of Uncharacterized protein C17orf80 OS=Homo sapiens GN=C17orf80|Isoform 3 of Uncharacterized protein C17orf80 OS=Homo sapiens GN=C17orf80|Uncharacterized protein C17orf80 OS=Homo sapiens GN=C17orf80 PE=1 SV=1|Uncharacterized protein C17orf80 OS=Homo sapiens GN=C17orf80 PE=2 SV=2	ACO2(C317) - Parental	3.07575	29.6194	19.5242	5.46e-24	1.7e-22	PDHB,ACO2,IDH3G,OGDH,IDH2	cluster 2	6	8	15
GRPEL1	Q9HAV7	GrpE protein homolog 1, mitochondrial OS=Homo sapiens GN=GRPEL1 PE=1 SV=2	ACO2(C317) - Parental	3.12942	28.6282	22.3652	1.83e-26	1.36e-24	PDHB,ACO2,IDH3G,OGDH,IDH2	cluster 2	6	8	10
NDUFS7	F5GXJ1|F5H5N1|O75251|O75251-2	Isoform 2 of NADH dehydrogenase [ubiquinone] iron-sulfur protein 7, mitochondrial OS=Homo sapiens GN=NDUFS7|NADH dehydrogenase [ubiquinone] iron-sulfur protein 7, mitochondrial OS=Homo sapiens GN=NDUFS7 PE=1 SV=1|NADH dehydrogenase [ubiquinone] iron-sulfur protein 7, mitochondrial OS=Homo sapiens GN=NDUFS7 PE=1 SV=3	ACO2(C317) - Parental	2.80448	29.1415	19.8812	2.57e-24	8.97e-23	PDHB,ACO2,IDH3G,OGDH,IDH2	cluster 2	6	8	7
FHL2	A0A0A0MSG2|J3KNW4|Q14192	Four and a half LIM domains protein 2 OS=Homo sapiens GN=FHL2 PE=1 SV=1|Four and a half LIM domains protein 2 OS=Homo sapiens GN=FHL2 PE=1 SV=1|Four and a half LIM domains protein 2 OS=Homo sapiens GN=FHL2 PE=1 SV=3	ACO2(C317) - Parental	-0.498841	29.4347	-3.19009	0.00255271	0.00409501	PDHB	cluster 4	6	8	7
KIAA0391	O15091	Mitochondrial ribonuclease P protein 3 OS=Homo sapiens GN=KIAA0391 PE=1 SV=2	ACO2(C317) - Parental	2.05994	29.1399	17.5097	4.69e-22	1e-20	PDHB,ACO2,IDH3G,IDH2	cluster 2	6	8	17
MRPS31	Q92665	28S ribosomal protein S31, mitochondrial OS=Homo sapiens GN=MRPS31 PE=1 SV=3	ACO2(C317) - Parental	3.62506	29.4598	22.8609	7.18e-27	6.36e-25	PDHB,ACO2,IDH3G,OGDH,IDH2	cluster 2	6	8	20
MRPL22	E7ESL0|J3KQY1|Q9NWU5	39S ribosomal protein L22, mitochondrial OS=Homo sapiens GN=MRPL22 PE=1 SV=1|39S ribosomal protein L22, mitochondrial OS=Homo sapiens GN=MRPL22 PE=1 SV=1|39S ribosomal protein L22, mitochondrial OS=Homo sapiens GN=MRPL22 PE=1 SV=1	ACO2(C317) - Parental	3.14368	29.2446	24.1979	6.3e-28	8.06e-26	PDHB,ACO2,IDH3G,OGDH,IDH2	cluster 2	6	8	10
ICT1	J3KS15|Q14197	Peptidyl-tRNA hydrolase ICT1, mitochondrial (Fragment) OS=Homo sapiens GN=ICT1 PE=1 SV=1|Peptidyl-tRNA hydrolase ICT1, mitochondrial OS=Homo sapiens GN=ICT1 PE=1 SV=1	ACO2(C317) - Parental	3.04913	28.2883	24.2254	6e-28	8.06e-26	PDHB,ACO2,IDH3G,OGDH,IDH2	cluster 2	6	8	10
MRPL43	B1AL05|H0Y6Y8|Q8N983|Q8N983-2|Q8N983-3|Q8N983-4|Q8N983-6|Q8N983-7	39S ribosomal protein L43, mitochondrial (Fragment) OS=Homo sapiens GN=MRPL43 PE=1 SV=1|39S ribosomal protein L43, mitochondrial OS=Homo sapiens GN=MRPL43 PE=1 SV=1|Isoform 2 of 39S ribosomal protein L43, mitochondrial OS=Homo sapiens GN=MRPL43|Isoform 3 of 39S ribosomal protein L43, mitochondrial OS=Homo sapiens GN=MRPL43|Isoform 4 of 39S ribosomal protein L43, mitochondrial OS=Homo sapiens GN=M…	ACO2(C317) - Parental	3.07276	28.3851	24.2983	5.27e-28	8.06e-26	PDHB,ACO2,IDH3G,OGDH,IDH2	cluster 2	6	8	6
CARS2	Q9HA77	Probable cysteine--tRNA ligase, mitochondrial OS=Homo sapiens GN=CARS2 PE=1 SV=1	ACO2(C317) - Parental	2.39631	28.8417	20.2218	1.27e-24	5.12e-23	PDHB,ACO2,IDH3G,IDH2	cluster 2	6	8	10
NDUFS4	O43181	NADH dehydrogenase [ubiquinone] iron-sulfur protein 4, mitochondrial OS=Homo sapiens GN=NDUFS4 PE=1 SV=1	ACO2(C317) - Parental	3.71426	28.9106	19.8127	2.97e-24	9.77e-23	PDHB,ACO2,IDH3G,OGDH,IDH2	cluster 2	6	8	7
PYCR1	E2QRB3|P32322|P32322-3	Isoform 3 of Pyrroline-5-carboxylate reductase 1, mitochondrial OS=Homo sapiens GN=PYCR1|Pyrroline-5-carboxylate reductase 1, isoform CRA_c OS=Homo sapiens GN=PYCR1 PE=1 SV=2|Pyrroline-5-carboxylate reductase 1, mitochondrial OS=Homo sapiens GN=PYCR1 PE=1 SV=2	ACO2(C317) - Parental	2.42675	30.1124	19.9244	2.35e-24	8.33e-23	PDHB,ACO2,IDH3G,IDH2	cluster 2	6	8	13
GTPBP3	Q969Y2|Q969Y2-2|Q969Y2-3|Q969Y2-4	tRNA modification GTPase GTPBP3, mitochondrial OS=Homo sapiens GN=GTPBP3 PE=1 SV=2|Isoform 2 of tRNA modification GTPase GTPBP3, mitochondrial OS=Homo sapiens GN=GTPBP3|Isoform 3 of tRNA modification GTPase GTPBP3, mitochondrial OS=Homo sapiens GN=GTPBP3|Isoform 4 of tRNA modification GTPase GTPBP3, mitochondrial OS=Homo sapiens GN=GTPBP3	ACO2(C317) - Parental	2.66468	28.0736	18.0878	1.26e-22	3.01e-21	PDHB,ACO2,IDH3G,IDH2	cluster 2	6	8	9
MGME1	Q9BQP7	Mitochondrial genome maintenance exonuclease 1 OS=Homo sapiens GN=MGME1 PE=1 SV=1	ACO2(C317) - Parental	3.37001	29.6325	19.022	1.6e-23	4.49e-22	PDHB,ACO2,IDH3G,OGDH,IDH2	cluster 2	6	8	13
NDUFA12	Q9UI09	NADH dehydrogenase [ubiquinone] 1 alpha subcomplex subunit 12 OS=Homo sapiens GN=NDUFA12 PE=1 SV=1	ACO2(C317) - Parental	2.82347	29.3769	19.9757	2.11e-24	7.6e-23	PDHB,ACO2,IDH3G,OGDH,IDH2	cluster 2	6	8	12
MRPS26	Q9BYN8	28S ribosomal protein S26, mitochondrial OS=Homo sapiens GN=MRPS26 PE=1 SV=1	ACO2(C317) - Parental	3.19969	29.8759	22.8815	6.91e-27	6.36e-25	PDHB,ACO2,IDH3G,OGDH,IDH2	cluster 2	6	8	15
ATPIF1	Q9UII2	ATPase inhibitor, mitochondrial OS=Homo sapiens GN=ATPIF1 PE=1 SV=1	ACO2(C317) - Parental	2.90228	27.9275	18.2535	8.67e-23	2.12e-21	PDHB,ACO2,IDH3G,OGDH,IDH2	cluster 2	6	8	6
MRPL48	F5H702|Q96GC5|Q96GC5-3	39S ribosomal protein L48, mitochondrial OS=Homo sapiens GN=MRPL48 PE=1 SV=1|39S ribosomal protein L48, mitochondrial OS=Homo sapiens GN=MRPL48 PE=1 SV=2|Isoform 2 of 39S ribosomal protein L48, mitochondrial OS=Homo sapiens GN=MRPL48	ACO2(C317) - Parental	3.37485	28.79	22.5458	1.3e-26	1.03e-24	PDHB,ACO2,IDH3G,OGDH,IDH2	cluster 2	6	8	5
MRPS34	C9JJ19|P82930	28S ribosomal protein S34, mitochondrial OS=Homo sapiens GN=MRPS34 PE=1 SV=2	ACO2(C317) - Parental	3.25916	29.2566	21.7479	5.98e-26	3.27e-24	PDHB,ACO2,IDH3G,OGDH,IDH2	cluster 2	6	8	11
CLPP	M0R208|Q16740	ATP-dependent Clp protease proteolytic subunit OS=Homo sapiens GN=CLPP PE=1 SV=1|ATP-dependent Clp protease proteolytic subunit, mitochondrial OS=Homo sapiens GN=CLPP PE=1 SV=1	ACO2(C317) - Parental	3.16472	29.3373	22.2883	2.11e-26	1.5e-24	PDHB,ACO2,IDH3G,OGDH,IDH2	cluster 2	6	8	9
DAP3	P51398|P51398-2|P51398-3	28S ribosomal protein S29, mitochondrial OS=Homo sapiens GN=DAP3 PE=1 SV=1|Isoform 2 of 28S ribosomal protein S29, mitochondrial OS=Homo sapiens GN=DAP3|Isoform 3 of 28S ribosomal protein S29, mitochondrial OS=Homo sapiens GN=DAP3	ACO2(C317) - Parental	3.44869	30.3686	21.7554	5.89e-26	3.27e-24	PDHB,ACO2,IDH3G,OGDH,IDH2	cluster 2	6	8	16
MRPL37	Q9BZE1	39S ribosomal protein L37, mitochondrial OS=Homo sapiens GN=MRPL37 PE=1 SV=2	ACO2(C317) - Parental	2.57492	29.9537	24.3619	4.71e-28	7.75e-26	PDHB,ACO2,IDH3G,IDH2	cluster 2	6	8	15
MRPS22	G5E9V5|G5E9W7|P82650	28S ribosomal protein S22, mitochondrial OS=Homo sapiens GN=MRPS22 PE=1 SV=1|28S ribosomal protein S22, mitochondrial OS=Homo sapiens GN=MRPS22 PE=1 SV=1|28S ribosomal protein S22, mitochondrial OS=Homo sapiens GN=MRPS22 PE=1 SV=1	ACO2(C317) - Parental	3.29145	30.5902	22.215	2.43e-26	1.55e-24	PDHB,ACO2,IDH3G,OGDH,IDH2	cluster 2	6	8	19
MRPS14	O60783	28S ribosomal protein S14, mitochondrial OS=Homo sapiens GN=MRPS14 PE=1 SV=1	ACO2(C317) - Parental	3.931	27.2532	21.7996	5.4e-26	3.19e-24	PDHB,ACO2,IDH3G,OGDH,IDH2	cluster 2	6	8	5
MRPS2	Q9Y399	28S ribosomal protein S2, mitochondrial OS=Homo sapiens GN=MRPS2 PE=1 SV=1	ACO2(C317) - Parental	2.96096	29.6602	21.5793	8.3e-26	4.25e-24	PDHB,ACO2,IDH3G,IDH2	cluster 2	6	8	12
HSPE1	P61604|S4R3N1	10 kDa heat shock protein, mitochondrial OS=Homo sapiens GN=HSPE1 PE=1 SV=2|Protein HSPE1-MOB4 OS=Homo sapiens GN=HSPE1-MOB4 PE=3 SV=1	ACO2(C317) - Parental	4.10263	31.89	16.9054	1.92e-21	3.69e-20	PDHB,ACO2,IDH3G,OGDH,IDH2	cluster 2	6	8	12
HADH	A0A0A0MSE2|E9PF18|Q16836|Q16836-2|Q16836-3	Hydroxyacyl-coenzyme A dehydrogenase, mitochondrial OS=Homo sapiens GN=HADH PE=1 SV=1|Hydroxyacyl-coenzyme A dehydrogenase, mitochondrial OS=Homo sapiens GN=HADH PE=1 SV=1|Hydroxyacyl-coenzyme A dehydrogenase, mitochondrial OS=Homo sapiens GN=HADH PE=1 SV=3|Isoform 2 of Hydroxyacyl-coenzyme A dehydrogenase, mitochondrial OS=Homo sapiens GN=HADH|Isoform 3 of Hydroxyacyl-coenzyme A dehydrogenase, m…	ACO2(C317) - Parental	2.63524	28.0729	16.2311	9.71e-21	1.72e-19	PDHB,ACO2,IDH3G,OGDH,IDH2,IDH1	cluster 2	6	8	7
PDK3	Q15120|Q15120-2	[Pyruvate dehydrogenase (acetyl-transferring)] kinase isozyme 3, mitochondrial OS=Homo sapiens GN=PDK3 PE=1 SV=1|Isoform 2 of [Pyruvate dehydrogenase (acetyl-transferring)] kinase isozyme 3, mitochondrial OS=Homo sapiens GN=PDK3	ACO2(C317) - Parental	3.31886	27.2834	24.8499	2e-28	3.84e-26	PDHB,ACO2,IDH3G,IDH2	cluster 2	6	8	9
TRMT10C	Q7L0Y3	Mitochondrial ribonuclease P protein 1 OS=Homo sapiens GN=TRMT10C PE=1 SV=2	ACO2(C317) - Parental	2.97014	30.6691	22.2701	2.19e-26	1.5e-24	PDHB,ACO2,IDH3G,OGDH,IDH2	cluster 2	6	8	19
MRPL3	E7ETU7|H0Y9G6|P09001	39S ribosomal protein L3, mitochondrial OS=Homo sapiens GN=MRPL3 PE=1 SV=1|39S ribosomal protein L3, mitochondrial (Fragment) OS=Homo sapiens GN=MRPL3 PE=1 SV=1|39S ribosomal protein L3, mitochondrial OS=Homo sapiens GN=MRPL3 PE=1 SV=1	ACO2(C317) - Parental	3.37106	29.2848	22.8168	7.8e-27	6.65e-25	PDHB,ACO2,IDH3G,IDH2	cluster 2	6	8	14
MRPL14	Q6P1L8	39S ribosomal protein L14, mitochondrial OS=Homo sapiens GN=MRPL14 PE=1 SV=1	ACO2(C317) - Parental	2.79242	27.9341	16.2082	1.03e-20	1.79e-19	PDHB,ACO2,IDH3G,OGDH,IDH2	cluster 2	6	8	6
MRPL11	Q9Y3B7|Q9Y3B7-2|Q9Y3B7-3	39S ribosomal protein L11, mitochondrial OS=Homo sapiens GN=MRPL11 PE=1 SV=1|Isoform 2 of 39S ribosomal protein L11, mitochondrial OS=Homo sapiens GN=MRPL11|Isoform 3 of 39S ribosomal protein L11, mitochondrial OS=Homo sapiens GN=MRPL11	ACO2(C317) - Parental	2.70269	28.4578	21.6021	7.94e-26	4.15e-24	PDHB,ACO2,IDH3G,IDH2	cluster 2	6	8	9
IARS2	Q9NSE4	Isoleucine--tRNA ligase, mitochondrial OS=Homo sapiens GN=IARS2 PE=1 SV=2	ACO2(C317) - Parental	2.05125	31.0725	23.668	1.63e-27	1.97e-25	PDHB,ACO2,IDH2	cluster 2	6	8	30
VWA8	A3KMH1|A3KMH1-3	von Willebrand factor A domain-containing protein 8 OS=Homo sapiens GN=VWA8 PE=1 SV=2|Isoform 3 of von Willebrand factor A domain-containing protein 8 OS=Homo sapiens GN=VWA8	ACO2(C317) - Parental	1.57017	30.87	14.5143	7.48e-19	1.07e-17	PDHB,ACO2,IDH3G,IDH2	cluster 2	6	8	46
MRPL50	Q8N5N7|Q8N5N7-2	39S ribosomal protein L50, mitochondrial OS=Homo sapiens GN=MRPL50 PE=1 SV=2|Isoform 2 of 39S ribosomal protein L50, mitochondrial OS=Homo sapiens GN=MRPL50	ACO2(C317) - Parental	2.57283	28.4391	22.2632	2.22e-26	1.5e-24	PDHB,ACO2,IDH3G,IDH2	cluster 2	6	8	7
PDK1	Q15118|Q15118-2	[Pyruvate dehydrogenase (acetyl-transferring)] kinase isozyme 1, mitochondrial OS=Homo sapiens GN=PDK1 PE=1 SV=1|Isoform 2 of [Pyruvate dehydrogenase (acetyl-transferring)] kinase isozyme 1, mitochondrial OS=Homo sapiens GN=PDK1	ACO2(C317) - Parental	3.15772	27.5685	21.2588	1.56e-25	7.48e-24	PDHB,ACO2,IDH3G,OGDH,IDH2	cluster 2	6	8	7
MRPL51	Q4U2R6	39S ribosomal protein L51, mitochondrial OS=Homo sapiens GN=MRPL51 PE=1 SV=1	ACO2(C317) - Parental	2.85757	28.315	23.2997	3.19e-27	3.67e-25	PDHB,ACO2,IDH3G,IDH2	cluster 2	6	8	5
MRPS5	P82675	28S ribosomal protein S5, mitochondrial OS=Homo sapiens GN=MRPS5 PE=1 SV=2	ACO2(C317) - Parental	3.55255	29.6227	20.6788	4.98e-25	2.12e-23	PDHB,ACO2,IDH3G,OGDH,IDH2	cluster 2	6	8	16
QRSL1	Q9H0R6	Glutamyl-tRNA(Gln) amidotransferase subunit A, mitochondrial OS=Homo sapiens GN=QRSL1 PE=1 SV=2	ACO2(C317) - Parental	3.12435	26.774	21.7366	6.11e-26	3.27e-24	PDHB,ACO2,IDH3G,OGDH,IDH2	cluster 2	5	6	2
NDUFAB1	I3L505|O14561	Acyl carrier protein (Fragment) OS=Homo sapiens GN=NDUFAB1 PE=1 SV=1|Acyl carrier protein, mitochondrial OS=Homo sapiens GN=NDUFAB1 PE=1 SV=3	ACO2(C317) - Parental	3.88569	27.3556	15.532	5.47e-20	8.69e-19	PDHB,ACO2,IDH3G,OGDH,IDH2	cluster 2	5	7	3
MRPS18A	Q5QPA5|Q9NVS2|Q9NVS2-2	28S ribosomal protein S18a, mitochondrial (Fragment) OS=Homo sapiens GN=MRPS18A PE=1 SV=8|28S ribosomal protein S18a, mitochondrial OS=Homo sapiens GN=MRPS18A PE=1 SV=1|Isoform 2 of 28S ribosomal protein S18a, mitochondrial OS=Homo sapiens GN=MRPS18A	ACO2(C317) - Parental	3.94367	28.1613	19.8125	2.97e-24	9.77e-23	PDHB,ACO2,IDH3G,OGDH,IDH2	cluster 2	6	8	7
ATP5D	P30049	ATP synthase subunit delta, mitochondrial OS=Homo sapiens GN=ATP5D PE=1 SV=2	ACO2(C317) - Parental	1.55871	27.869	25.2175	1.06e-28	2.22e-26	PDHB,ACO2,IDH3G,OGDH,IDH2	cluster 2	4	4	3
AK3	Q9UIJ7	GTP:AMP phosphotransferase AK3, mitochondrial OS=Homo sapiens GN=AK3 PE=1 SV=4	ACO2(C317) - Parental	2.91191	29.2428	17.2165	9.26e-22	1.92e-20	PDHB,ACO2,IDH3G,OGDH,IDH2	cluster 2	6	8	14
MRPL9	Q9BYD2	39S ribosomal protein L9, mitochondrial OS=Homo sapiens GN=MRPL9 PE=1 SV=2	ACO2(C317) - Parental	3.02743	29.4879	22.4134	1.67e-26	1.28e-24	PDHB,ACO2,IDH3G,IDH2	cluster 2	6	8	12
MRPL41	Q8IXM3	39S ribosomal protein L41, mitochondrial OS=Homo sapiens GN=MRPL41 PE=1 SV=1	ACO2(C317) - Parental	3.77538	28.6066	18.6229	3.82e-23	1.01e-21	PDHB,ACO2,IDH3G,OGDH,IDH2	cluster 2	6	8	4
LYRM4	C9JRX8|C9JY28|F5H189|H7C4Q5|Q9HD34	LYR motif-containing protein 4 (Fragment) OS=Homo sapiens GN=LYRM4 PE=1 SV=2|LYR motif-containing protein 4 OS=Homo sapiens GN=LYRM4 PE=1 SV=1|LYR motif-containing protein 4 OS=Homo sapiens GN=LYRM4 PE=1 SV=3	ACO2(C317) - Parental	2.65597	27.0136	11.8253	1.36e-15	1.39e-14	PDHB,ACO2,IDH3G,IDH2	cluster 2	6	8	4
MRPS23	Q9Y3D9	28S ribosomal protein S23, mitochondrial OS=Homo sapiens GN=MRPS23 PE=1 SV=2	ACO2(C317) - Parental	3.81104	30.0239	19.4452	6.45e-24	1.95e-22	PDHB,ACO2,IDH3G,OGDH,IDH2	cluster 2	6	8	14
MRPL1	Q9BYD6	39S ribosomal protein L1, mitochondrial OS=Homo sapiens GN=MRPL1 PE=1 SV=2	ACO2(C317) - Parental	3.93645	29.211	19.8539	2.72e-24	9.36e-23	PDHB,ACO2,IDH3G,OGDH,IDH2	cluster 2	6	8	14
MRPS35	P82673	28S ribosomal protein S35, mitochondrial OS=Homo sapiens GN=MRPS35 PE=1 SV=1	ACO2(C317) - Parental	3.76774	29.621	20.8301	3.67e-25	1.6e-23	PDHB,ACO2,IDH3G,OGDH,IDH2	cluster 2	6	8	11
MRPL21	Q7Z2W9	39S ribosomal protein L21, mitochondrial OS=Homo sapiens GN=MRPL21 PE=1 SV=2	ACO2(C317) - Parental	3.40673	28.3276	22.1318	2.85e-26	1.77e-24	PDHB,ACO2,IDH3G,OGDH,IDH2	cluster 2	6	8	8
PTCD3	Q96EY7	Pentatricopeptide repeat domain-containing protein 3, mitochondrial OS=Homo sapiens GN=PTCD3 PE=1 SV=3	ACO2(C317) - Parental	3.43735	30.322	20.9513	2.88e-25	1.27e-23	PDHB,ACO2,IDH3G,OGDH,IDH2	cluster 2	6	8	28
MDH2	G3XAL0|P40926	Malate dehydrogenase OS=Homo sapiens GN=MDH2 PE=1 SV=1|Malate dehydrogenase, mitochondrial OS=Homo sapiens GN=MDH2 PE=1 SV=3	ACO2(C317) - Parental	3.15915	28.6873	17.0506	1.37e-21	2.71e-20	PDHB,ACO2,IDH3G,OGDH,IDH2	cluster 2	6	8	10
ELAC2	G5E9D5|Q9BQ52|Q9BQ52-4	ElaC homolog 2 (E. coli), isoform CRA_a OS=Homo sapiens GN=ELAC2 PE=1 SV=1|Isoform 4 of Zinc phosphodiesterase ELAC protein 2 OS=Homo sapiens GN=ELAC2|Zinc phosphodiesterase ELAC protein 2 OS=Homo sapiens GN=ELAC2 PE=1 SV=2	ACO2(C317) - Parental	2.23361	27.0006	14.167	1.88e-18	2.51e-17	PDHB,ACO2,IDH3G,OGDH,IDH2	cluster 2	6	8	8
ATP5J	P18859|P18859-2	ATP synthase-coupling factor 6, mitochondrial OS=Homo sapiens GN=ATP5J PE=1 SV=1|Isoform 2 of ATP synthase-coupling factor 6, mitochondrial OS=Homo sapiens GN=ATP5J	ACO2(C317) - Parental	3.05822	27.3411	16.2547	9.16e-21	1.65e-19	PDHB,ACO2,IDH3G,OGDH,IDH2	cluster 2	5	7	4
HIBCH	A0A087WXI1|Q6NVY1|Q6NVY1-2	3-hydroxyisobutyryl-CoA hydrolase, mitochondrial OS=Homo sapiens GN=HIBCH PE=1 SV=1|3-hydroxyisobutyryl-CoA hydrolase, mitochondrial OS=Homo sapiens GN=HIBCH PE=1 SV=2|Isoform 2 of 3-hydroxyisobutyryl-CoA hydrolase, mitochondrial OS=Homo sapiens GN=HIBCH	ACO2(C317) - Parental	2.55535	27.9607	17.7656	2.61e-22	5.77e-21	PDHB,ACO2,IDH3G,OGDH,IDH2	cluster 2	6	8	10
ACADM	B7Z9I1|P11310|P11310-2|Q5T4U5	Acyl-Coenzyme A dehydrogenase, C-4 to C-12 straight chain, isoform CRA_a OS=Homo sapiens GN=ACADM PE=1 SV=1|Isoform 2 of Medium-chain specific acyl-CoA dehydrogenase, mitochondrial OS=Homo sapiens GN=ACADM|Medium-chain-specific acyl-CoA dehydrogenase, mitochondrial OS=Homo sapiens GN=ACADM PE=1 SV=1|Medium-chain specific acyl-CoA dehydrogenase, mitochondrial OS=Homo sapiens GN=ACADM PE=1 SV=1	ACO2(C317) - Parental	2.67328	29.4345	18.7294	3.03e-23	8.19e-22	PDHB,ACO2,IDH3G,OGDH,IDH2	cluster 2	6	8	13
MRPL19	P49406	39S ribosomal protein L19, mitochondrial OS=Homo sapiens GN=MRPL19 PE=1 SV=2	ACO2(C317) - Parental	2.98951	29.5011	21.7501	5.95e-26	3.27e-24	PDHB,ACO2,IDH3G,IDH2	cluster 2	6	8	12
ERAL1	O75616	GTPase Era, mitochondrial OS=Homo sapiens GN=ERAL1 PE=1 SV=2	ACO2(C317) - Parental	2.57041	29.3458	18.7952	2.62e-23	7.27e-22	PDHB,ACO2,IDH3G,IDH2	cluster 2	6	8	13
MRPS10	P82664	28S ribosomal protein S10, mitochondrial OS=Homo sapiens GN=MRPS10 PE=1 SV=2	ACO2(C317) - Parental	3.18345	29.2348	20.416	8.51e-25	3.56e-23	PDHB,ACO2,IDH3G,OGDH,IDH2	cluster 2	6	8	8
GTPBP10	A4D1E9	GTP-binding protein 10 OS=Homo sapiens GN=GTPBP10 PE=1 SV=1	ACO2(C317) - Parental	3.28974	29.2284	20.1009	1.63e-24	5.95e-23	PDHB,ACO2,IDH3G,IDH2	cluster 2	6	8	19
PREPL	Q4J6C6|Q4J6C6-2|Q4J6C6-4	Isoform 2 of Prolyl endopeptidase-like OS=Homo sapiens GN=PREPL|Isoform 4 of Prolyl endopeptidase-like OS=Homo sapiens GN=PREPL|Prolyl endopeptidase-like OS=Homo sapiens GN=PREPL PE=1 SV=1	ACO2(C317) - Parental	3.25819	27.2223	17.0126	1.49e-21	2.94e-20	PDHB,ACO2,IDH3G,IDH2	cluster 2	5	7	6
NDUFA6	A0A0C4DGS0|P56556	NADH dehydrogenase [ubiquinone] 1 alpha subcomplex subunit 6 OS=Homo sapiens GN=NDUFA6 PE=1 SV=1|NADH dehydrogenase [ubiquinone] 1 alpha subcomplex subunit 6 OS=Homo sapiens GN=NDUFA6 PE=1 SV=3	ACO2(C317) - Parental	3.89181	29.079	17.1133	1.18e-21	2.38e-20	PDHB,ACO2,IDH3G,OGDH,IDH2	cluster 2	6	8	8
GFM2	Q969S9|Q969S9-2|Q969S9-3	Isoform 2 of Ribosome-releasing factor 2, mitochondrial OS=Homo sapiens GN=GFM2|Isoform 3 of Ribosome-releasing factor 2, mitochondrial OS=Homo sapiens GN=GFM2|Ribosome-releasing factor 2, mitochondrial OS=Homo sapiens GN=GFM2 PE=1 SV=1	ACO2(C317) - Parental	1.78894	28.4072	16.2325	9.67e-21	1.72e-19	PDHB,ACO2,IDH2	cluster 2	6	8	11
SDHB	A0A087WWT1|A0A087WXX8|P21912	Succinate dehydrogenase [ubiquinone] iron-sulfur subunit, mitochondrial (Fragment) OS=Homo sapiens GN=SDHB PE=1 SV=1|Succinate dehydrogenase [ubiquinone] iron-sulfur subunit, mitochondrial OS=Homo sapiens GN=SDHB PE=1 SV=3	ACO2(C317) - Parental	1.76252	28.3623	13.6722	7.13e-18	8.87e-17	PDHB,ACO2,IDH3G,OGDH,IDH2	cluster 2	6	8	8
NDUFAF1	H0YL22|H0YNB7|H0YNN4|Q9Y375	Complex I intermediate-associated protein 30, mitochondrial (Fragment) OS=Homo sapiens GN=NDUFAF1 PE=1 SV=1|Complex I intermediate-associated protein 30, mitochondrial OS=Homo sapiens GN=NDUFAF1 PE=1 SV=1|Complex I intermediate-associated protein 30, mitochondrial OS=Homo sapiens GN=NDUFAF1 PE=1 SV=2	ACO2(C317) - Parental	1.96486	27.0533	15.28	1.03e-19	1.6e-18	PDHB,ACO2,IDH2	cluster 2	6	8	6
PHB2	J3KPX7|Q99623	Prohibitin-2 OS=Homo sapiens GN=PHB2 PE=1 SV=2	ACO2(C317) - Parental	1.32526	30.3847	15.7434	3.23e-20	5.23e-19	PDHB,ACO2,IDH3G,OGDH,IDH2	cluster 2	6	8	20
MRPL33	O75394	39S ribosomal protein L33, mitochondrial OS=Homo sapiens GN=MRPL33 PE=1 SV=1	ACO2(C317) - Parental	4.00634	26.1834	17.987	1.58e-22	3.71e-21	PDHB,ACO2,IDH3G,OGDH,IDH2	cluster 2	5	7	3
PTPMT1	Q8WUK0	Phosphatidylglycerophosphatase and protein-tyrosine phosphatase 1 OS=Homo sapiens GN=PTPMT1 PE=1 SV=1	ACO2(C317) - Parental	2.80981	28.2528	16.982	1.61e-21	3.11e-20	PDHB,ACO2,IDH3G,OGDH,IDH2	cluster 2	6	8	8
MRPS6	P82932	28S ribosomal protein S6, mitochondrial OS=Homo sapiens GN=MRPS6 PE=1 SV=3	ACO2(C317) - Parental	3.69823	28.5946	18.5755	4.24e-23	1.11e-21	PDHB,ACO2,IDH3G,OGDH,IDH2	cluster 2	6	8	7
YARS2	Q9Y2Z4	Tyrosine--tRNA ligase, mitochondrial OS=Homo sapiens GN=YARS2 PE=1 SV=2	ACO2(C317) - Parental	2.48724	28.5398	17.6263	3.59e-22	7.72e-21	PDHB,ACO2,IDH3G,OGDH,IDH2	cluster 2	6	8	11
NDUFV2	E7EPT4|P19404	NADH dehydrogenase [ubiquinone] flavoprotein 2, mitochondrial OS=Homo sapiens GN=NDUFV2 PE=1 SV=1|NADH dehydrogenase [ubiquinone] flavoprotein 2, mitochondrial OS=Homo sapiens GN=NDUFV2 PE=1 SV=2	ACO2(C317) - Parental	3.23604	29.7062	17.1074	1.2e-21	2.39e-20	PDHB,ACO2,IDH3G,OGDH,IDH2	cluster 2	6	8	11
MRPS25	P82663	28S ribosomal protein S25, mitochondrial OS=Homo sapiens GN=MRPS25 PE=1 SV=1	ACO2(C317) - Parental	3.12121	28.814	20.1782	1.39e-24	5.51e-23	PDHB,ACO2,IDH3G,IDH2	cluster 2	6	8	7
ATP5H	F5H608|O75947|O75947-2	ATP synthase subunit d, mitochondrial OS=Homo sapiens GN=ATP5H PE=1 SV=2|ATP synthase subunit d, mitochondrial OS=Homo sapiens GN=ATP5H PE=1 SV=3|Isoform 2 of ATP synthase subunit d, mitochondrial OS=Homo sapiens GN=ATP5H	ACO2(C317) - Parental	2.54503	28.0906	15.985	1.77e-20	3.02e-19	PDHB,ACO2,IDH3G,OGDH,IDH2	cluster 2	6	8	9
NDUFAF3	Q9BU61	NADH dehydrogenase [ubiquinone] 1 alpha subcomplex assembly factor 3 OS=Homo sapiens GN=NDUFAF3 PE=1 SV=1	ACO2(C317) - Parental	2.59006	28.2053	16.5059	4.99e-21	9.34e-20	PDHB,ACO2,IDH3G,OGDH,IDH2	cluster 2	6	8	7
ARL2	P36404	ADP-ribosylation factor-like protein 2 OS=Homo sapiens GN=ARL2 PE=1 SV=4	ACO2(C317) - Parental	2.04235	28.8658	16.4072	6.33e-21	1.15e-19	PDHB,ACO2,IDH3G,OGDH,IDH2	cluster 2	6	8	7
NDUFAF5	Q5TEU4	NADH dehydrogenase [ubiquinone] 1 alpha subcomplex assembly factor 5 OS=Homo sapiens GN=NDUFAF5 PE=1 SV=1	ACO2(C317) - Parental	2.91469	28.8463	13.8019	5.01e-18	6.41e-17	PDHB,ACO2,IDH3G,OGDH,IDH2	cluster 2	6	8	13
COX5B	P10606	Cytochrome c oxidase subunit 5B, mitochondrial OS=Homo sapiens GN=COX5B PE=1 SV=2	ACO2(C317) - Parental	2.27329	27.9031	17.9361	1.77e-22	4.12e-21	PDHB,ACO2,IDH3G,IDH2	cluster 2	6	8	5
MRPL44	Q9H9J2	39S ribosomal protein L44, mitochondrial OS=Homo sapiens GN=MRPL44 PE=1 SV=1	ACO2(C317) - Parental	3.33103	29.8679	19.6716	3.99e-24	1.26e-22	PDHB,ACO2,IDH3G,OGDH,IDH2	cluster 2	6	8	12
ETFB	P38117|P38117-2	Electron transfer flavoprotein subunit beta OS=Homo sapiens GN=ETFB PE=1 SV=3|Isoform 2 of Electron transfer flavoprotein subunit beta OS=Homo sapiens GN=ETFB	ACO2(C317) - Parental	2.55201	28.3732	16.9909	1.57e-21	3.07e-20	PDHB,ACO2,IDH3G,OGDH,IDH2	cluster 2	6	8	13
DHRS2	C9JZP6|Q13268|Q13268-2	Dehydrogenase/reductase SDR family member 2, mitochondrial (Fragment) OS=Homo sapiens GN=DHRS2 PE=1 SV=2|Dehydrogenase/reductase SDR family member 2, mitochondrial OS=Homo sapiens GN=DHRS2 PE=1 SV=4|Isoform 2 of Dehydrogenase/reductase SDR family member 2, mitochondrial OS=Homo sapiens GN=DHRS2	ACO2(C317) - Parental	2.35338	27.842	17.8957	1.94e-22	4.47e-21	PDHB,ACO2,IDH3G,IDH2	cluster 2	4	4	3
MRPL20	Q9BYC9	39S ribosomal protein L20, mitochondrial OS=Homo sapiens GN=MRPL20 PE=1 SV=1	ACO2(C317) - Parental	3.64911	28.1757	19.0994	1.35e-23	3.85e-22	PDHB,ACO2,IDH3G,OGDH,IDH2	cluster 2	6	8	8
MRPS28	Q9Y2Q9	28S ribosomal protein S28, mitochondrial OS=Homo sapiens GN=MRPS28 PE=1 SV=1	ACO2(C317) - Parental	4.22018	28.3211	15.7951	2.84e-20	4.66e-19	PDHB,ACO2,IDH3G,OGDH,IDH2,IDH1	cluster 2	6	8	6
MRPL49	Q13405	39S ribosomal protein L49, mitochondrial OS=Homo sapiens GN=MRPL49 PE=1 SV=1	ACO2(C317) - Parental	4.06272	29.0899	18.4292	5.86e-23	1.48e-21	PDHB,ACO2,IDH3G,OGDH,IDH2	cluster 2	6	8	10
SLIRP	A0A087WUN7|G3V2S9|G3V4X6|H0YJ40|Q9GZT3|Q9GZT3-2	Isoform 2 of SRA stem-loop-interacting RNA-binding protein, mitochondrial OS=Homo sapiens GN=SLIRP|SRA stem-loop-interacting RNA-binding protein, mitochondrial (Fragment) OS=Homo sapiens GN=SLIRP PE=1 SV=1|SRA stem-loop-interacting RNA-binding protein, mitochondrial OS=Homo sapiens GN=SLIRP PE=1 SV=1	ACO2(C317) - Parental	2.46016	27.9586	23.1465	4.23e-27	4.42e-25	PDHB,ACO2,IDH2	cluster 2	6	8	7
MRPS7	J3QLS3|Q9Y2R9	28S ribosomal protein S7, mitochondrial OS=Homo sapiens GN=MRPS7 PE=1 SV=1|28S ribosomal protein S7, mitochondrial OS=Homo sapiens GN=MRPS7 PE=1 SV=2	ACO2(C317) - Parental	3.61755	30.2665	18.0599	1.34e-22	3.18e-21	PDHB,ACO2,IDH3G,OGDH,IDH2	cluster 2	6	8	20
MRPL42	J3KPP0|Q9Y6G3|S4R2Z7|S4R360	39S ribosomal protein L42, mitochondrial OS=Homo sapiens GN=MRPL42 PE=1 SV=1	ACO2(C317) - Parental	2.44275	27.2676	18.3517	6.97e-23	1.74e-21	PDHB,ACO2,IDH2	cluster 2	6	8	4
ALDH5A1	C9J8Q5|P51649|P51649-2	Isoform 2 of Succinate-semialdehyde dehydrogenase, mitochondrial OS=Homo sapiens GN=ALDH5A1|Succinate-semialdehyde dehydrogenase, mitochondrial OS=Homo sapiens GN=ALDH5A1 PE=1 SV=1|Succinate-semialdehyde dehydrogenase, mitochondrial OS=Homo sapiens GN=ALDH5A1 PE=1 SV=2	ACO2(C317) - Parental	1.32706	27.6236	9.92041	4.86e-13	4.1e-12	PDHB,ACO2,IDH2	cluster 2	4	6	5
NDUFS1	P28331|P28331-2|P28331-4|P28331-5	Isoform 2 of NADH-ubiquinone oxidoreductase 75 kDa subunit, mitochondrial OS=Homo sapiens GN=NDUFS1|Isoform 4 of NADH-ubiquinone oxidoreductase 75 kDa subunit, mitochondrial OS=Homo sapiens GN=NDUFS1|Isoform 5 of NADH-ubiquinone oxidoreductase 75 kDa subunit, mitochondrial OS=Homo sapiens GN=NDUFS1|NADH-ubiquinone oxidoreductase 75 kDa subunit, mitochondrial OS=Homo sapiens GN=NDUFS1 PE=1 SV=3	ACO2(C317) - Parental	2.88713	31.4242	16.2174	1e-20	1.76e-19	PDHB,ACO2,IDH3G,OGDH,IDH2	cluster 2	6	8	33
MRPS15	P82914	28S ribosomal protein S15, mitochondrial OS=Homo sapiens GN=MRPS15 PE=1 SV=1	ACO2(C317) - Parental	2.76409	28.2302	22.2195	2.41e-26	1.55e-24	PDHB,ACO2,IDH3G,IDH2	cluster 2	6	8	15
ATPAF1	I3L448|Q5TC12	ATP synthase mitochondrial F1 complex assembly factor 1 OS=Homo sapiens GN=ATPAF1 PE=1 SV=1|ATP synthase mitochondrial F1 complex assembly factor 1 OS=Homo sapiens GN=ATPAF1 PE=1 SV=1	ACO2(C317) - Parental	2.24875	28.2872	15.151	1.44e-19	2.17e-18	PDHB,ACO2,IDH3G,IDH2	cluster 2	6	8	7
MRPL4	K7ES61|Q9BYD3	39S ribosomal protein L4, mitochondrial (Fragment) OS=Homo sapiens GN=MRPL4 PE=1 SV=1|39S ribosomal protein L4, mitochondrial OS=Homo sapiens GN=MRPL4 PE=1 SV=1	ACO2(C317) - Parental	2.61902	28.3323	20.1297	1.53e-24	5.79e-23	PDHB,ACO2,IDH3G,OGDH,IDH2	cluster 2	6	8	11
MRPL17	Q9NRX2	39S ribosomal protein L17, mitochondrial OS=Homo sapiens GN=MRPL17 PE=1 SV=1	ACO2(C317) - Parental	3.68667	28.1299	17.7986	2.42e-22	5.41e-21	PDHB,ACO2,IDH3G,OGDH,IDH2	cluster 2	6	8	8
NDUFS6	O75380	NADH dehydrogenase [ubiquinone] iron-sulfur protein 6, mitochondrial OS=Homo sapiens GN=NDUFS6 PE=1 SV=1	ACO2(C317) - Parental	4.57255	28.3139	14.5669	6.51e-19	9.37e-18	PDHB,ACO2,IDH3G,OGDH,IDH2	cluster 2	6	8	7
NOA1	Q8NC60	Nitric oxide-associated protein 1 OS=Homo sapiens GN=NOA1 PE=1 SV=2	ACO2(C317) - Parental	2.31921	29.1001	18.4448	5.66e-23	1.45e-21	PDHB,ACO2,IDH3G,IDH2	cluster 2	6	8	13
ECHS1	P30084	Enoyl-CoA hydratase, mitochondrial OS=Homo sapiens GN=ECHS1 PE=1 SV=4	ACO2(C317) - Parental	1.93299	27.5517	14.3298	1.22e-18	1.68e-17	PDHB,ACO2,IDH3G,IDH2	cluster 2	6	8	6
MTERF3	Q96E29|Q96E29-2|Q96E29-3	Transcription termination factor 3, mitochondrial OS=Homo sapiens GN=MTERF3 PE=1 SV=2|Isoform 2 of Transcription termination factor 3, mitochondrial OS=Homo sapiens GN=MTERF3|Isoform 3 of Transcription termination factor 3, mitochondrial OS=Homo sapiens GN=MTERF3	ACO2(C317) - Parental	3.14491	28.5228	19.2262	1.03e-23	3.04e-22	PDHB,ACO2,IDH3G,IDH2	cluster 2	6	8	11
MRPL34	M0R226|Q9BQ48	39S ribosomal protein L34, mitochondrial OS=Homo sapiens GN=MRPL34 PE=1 SV=1|39S ribosomal protein L34, mitochondrial OS=Homo sapiens GN=MRPL34 PE=1 SV=1	ACO2(C317) - Parental	3.50004	26.7732	16.7708	2.65e-21	5.04e-20	PDHB,ACO2,IDH3G,OGDH,IDH2	cluster 2	6	8	3
NDUFAF4	Q9P032	NADH dehydrogenase [ubiquinone] 1 alpha subcomplex assembly factor 4 OS=Homo sapiens GN=NDUFAF4 PE=1 SV=1	ACO2(C317) - Parental	3.37006	29.0104	14.7021	4.57e-19	6.7e-18	PDHB,ACO2,IDH3G,OGDH,IDH2	cluster 2	6	8	10
LETM1	O95202	LETM1 and EF-hand domain-containing protein 1, mitochondrial OS=Homo sapiens GN=LETM1 PE=1 SV=1	ACO2(C317) - Parental	3.61211	29.2407	17.1767	1.02e-21	2.07e-20	PDHB,ACO2,IDH3G,OGDH,IDH2	cluster 2	6	8	20
PDK2	D6RDN9|Q15119|Q15119-2	[Pyruvate dehydrogenase (acetyl-transferring)] kinase isozyme 2, mitochondrial (Fragment) OS=Homo sapiens GN=PDK2 PE=1 SV=1|[Pyruvate dehydrogenase (acetyl-transferring)] kinase isozyme 2, mitochondrial OS=Homo sapiens GN=PDK2 PE=1 SV=2|Isoform 2 of [Pyruvate dehydrogenase (acetyl-transferring)] kinase isozyme 2, mitochondrial OS=Homo sapiens GN=PDK2	ACO2(C317) - Parental	3.57726	26.9787	26.9399	6.03e-30	1.74e-27	PDHB,ACO2,IDH2	cluster 2	6	8	7
MUT	P22033	Methylmalonyl-CoA mutase, mitochondrial OS=Homo sapiens GN=MUT PE=1 SV=4	ACO2(C317) - Parental	1.57742	27.7673	12.4492	2.2e-16	2.39e-15	PDHB,ACO2,IDH3G,IDH2	cluster 2	6	8	8
DECR1	Q16698|Q16698-2	2,4-dienoyl-CoA reductase, mitochondrial OS=Homo sapiens GN=DECR1 PE=1 SV=1|Isoform 2 of 2,4-dienoyl-CoA reductase, mitochondrial OS=Homo sapiens GN=DECR1	ACO2(C317) - Parental	2.47157	28.1641	14.7286	4.27e-19	6.3e-18	PDHB,ACO2,IDH3G,OGDH,IDH2	cluster 2	6	8	8
MRPL30	Q8TCC3|Q8TCC3-2|Q8TCC3-3	39S ribosomal protein L30, mitochondrial OS=Homo sapiens GN=MRPL30 PE=1 SV=1|Isoform 2 of 39S ribosomal protein L30, mitochondrial OS=Homo sapiens GN=MRPL30|Isoform 3 of 39S ribosomal protein L30, mitochondrial OS=Homo sapiens GN=MRPL30	ACO2(C317) - Parental	3.90254	27.3163	17.6781	3.19e-22	6.98e-21	PDHB,ACO2,IDH3G,OGDH,IDH2	cluster 2	6	8	5
ATP5J2	G3V325	Protein ATP5J2-PTCD1 OS=Homo sapiens GN=ATP5J2-PTCD1 PE=4 SV=1	ACO2(C317) - Parental	2.80393	28.2589	17.8583	2.11e-22	4.81e-21	PDHB,ACO2,IDH3G,IDH2	cluster 2	4	5	11
PMPCA	Q10713	Mitochondrial-processing peptidase subunit alpha OS=Homo sapiens GN=PMPCA PE=1 SV=2	ACO2(C317) - Parental	2.00334	26.8669	13.5044	1.13e-17	1.35e-16	PDHB,ACO2,IDH3G,IDH2	cluster 2	6	8	6
ACOT2|ACOT1	A0A087WT95|A0A087X0W7|G3V4F2|P49753|Q86TX2	Acyl-coenzyme A thioesterase 1 OS=Homo sapiens GN=ACOT1 PE=1 SV=1|Acyl-coenzyme A thioesterase 2, mitochondrial OS=Homo sapiens GN=ACOT2 PE=1 SV=1|Acyl-coenzyme A thioesterase 2, mitochondrial OS=Homo sapiens GN=ACOT2 PE=1 SV=6	ACO2(C317) - Parental	2.01145	27.0602	13.5064	1.12e-17	1.35e-16	PDHB,ACO2,IDH3G,IDH2	cluster 2	6	8	7
DLST	P36957	Dihydrolipoyllysine-residue succinyltransferase component of 2-oxoglutarate dehydrogenase complex, mitochondrial OS=Homo sapiens GN=DLST PE=1 SV=4	ACO2(C317) - Parental	2.64257	31.0608	19.1495	1.22e-23	3.51e-22	PDHB,ACO2,OGDH,IDH2	cluster 2	6	8	22
PPTC7	Q8NI37	Protein phosphatase PTC7 homolog OS=Homo sapiens GN=PPTC7 PE=2 SV=1	ACO2(C317) - Parental	1.38755	25.9833	14.3485	1.16e-18	1.62e-17	PDHB,ACO2,IDH3G,IDH2	cluster 2	6	8	4
MALSU1	Q96EH3	Mitochondrial assembly of ribosomal large subunit protein 1 OS=Homo sapiens GN=MALSU1 PE=1 SV=1	ACO2(C317) - Parental	3.74737	27.0268	14.1097	2.19e-18	2.87e-17	PDHB,ACO2,IDH3G,OGDH,IDH2	cluster 2	6	8	3
NDUFS8	E9PPW7|O00217	NADH dehydrogenase [ubiquinone] iron-sulfur protein 8, mitochondrial (Fragment) OS=Homo sapiens GN=NDUFS8 PE=1 SV=1|NADH dehydrogenase [ubiquinone] iron-sulfur protein 8, mitochondrial OS=Homo sapiens GN=NDUFS8 PE=1 SV=1	ACO2(C317) - Parental	2.93202	28.8594	14.1583	1.92e-18	2.55e-17	PDHB,ACO2,IDH3G,OGDH,IDH2	cluster 2	6	8	6
NDUFA7	O95182	NADH dehydrogenase [ubiquinone] 1 alpha subcomplex subunit 7 OS=Homo sapiens GN=NDUFA7 PE=1 SV=3	ACO2(C317) - Parental	2.91548	29.0724	14.6681	5e-19	7.28e-18	PDHB,ACO2,IDH3G,OGDH,IDH2	cluster 2	6	8	10
MRPL40	Q9NQ50	39S ribosomal protein L40, mitochondrial OS=Homo sapiens GN=MRPL40 PE=1 SV=1	ACO2(C317) - Parental	4.02839	29.2373	16.4096	6.29e-21	1.15e-19	PDHB,ACO2,IDH3G,OGDH,IDH2	cluster 2	6	8	10
RPL36A	J3KQN4|P83881	60S ribosomal protein L36a OS=Homo sapiens GN=RPL36A PE=1 SV=2|60S ribosomal protein L36a OS=Homo sapiens GN=RPL36A PE=3 SV=1	ACO2(C317) - Parental	1.81859	28.7227	18.5001	5.01e-23	1.3e-21	PDHB,ACO2,IDH2	cluster 2	6	8	8
MRPS21	A0A075B746|P82921	28S ribosomal protein S21, mitochondrial OS=Homo sapiens GN=MRPS21 PE=1 SV=1|28S ribosomal protein S21, mitochondrial OS=Homo sapiens GN=MRPS21 PE=1 SV=2	ACO2(C317) - Parental	3.64973	27.9857	16.7245	2.96e-21	5.58e-20	PDHB,ACO2,IDH3G,OGDH,IDH2	cluster 2	6	8	3
HADHB	P55084|P55084-2	Isoform 2 of Trifunctional enzyme subunit beta, mitochondrial OS=Homo sapiens GN=HADHB|Trifunctional enzyme subunit beta, mitochondrial OS=Homo sapiens GN=HADHB PE=1 SV=3	ACO2(C317) - Parental	1.30584	28.1482	11.9158	1.04e-15	1.08e-14	PDHB,ACO2,IDH2	cluster 2	6	8	11
DBT	P11182	Lipoamide acyltransferase component of branched-chain alpha-keto acid dehydrogenase complex, mitochondrial OS=Homo sapiens GN=DBT PE=1 SV=3	ACO2(C317) - Parental	1.14688	32.6837	9.35402	3.04e-12	2.34e-11	PDHB,ACO2,IDH2	cluster 2	6	8	29
GLS	O94925|O94925-3	Glutaminase kidney isoform, mitochondrial OS=Homo sapiens GN=GLS PE=1 SV=1|Isoform 3 of Glutaminase kidney isoform, mitochondrial OS=Homo sapiens GN=GLS	ACO2(C317) - Parental	3.10231	30.0046	13.6777	7.02e-18	8.79e-17	PDHB,ACO2,IDH3G,OGDH,IDH2	cluster 2	6	8	23
POLG	P54098	DNA polymerase subunit gamma-1 OS=Homo sapiens GN=POLG PE=1 SV=1	ACO2(C317) - Parental	1.32747	28.8429	11.5615	2.99e-15	2.99e-14	PDHB,ACO2,IDH2	cluster 2	6	8	20
NDUFAF2	Q8N183	Mimitin, mitochondrial OS=Homo sapiens GN=NDUFAF2 PE=1 SV=1	ACO2(C317) - Parental	3.46936	29.0459	15.6922	3.66e-20	5.9e-19	PDHB,ACO2,IDH3G,OGDH,IDH2	cluster 2	6	8	11
MRPL2	C9IY40|Q5T653	39S ribosomal protein L2, mitochondrial OS=Homo sapiens GN=MRPL2 PE=1 SV=1|39S ribosomal protein L2, mitochondrial OS=Homo sapiens GN=MRPL2 PE=1 SV=2	ACO2(C317) - Parental	2.67037	27.9417	16.4784	5.33e-21	9.9e-20	PDHB,ACO2,IDH3G,IDH2	cluster 2	6	8	9
RPUSD4	Q96CM3|Q96CM3-2	Isoform 2 of RNA pseudouridylate synthase domain-containing protein 4 OS=Homo sapiens GN=RPUSD4|RNA pseudouridylate synthase domain-containing protein 4 OS=Homo sapiens GN=RPUSD4 PE=1 SV=1	ACO2(C317) - Parental	3.01888	24.3512	11.5116	3.48e-15	3.46e-14	PDHB,ACO2,IDH3G,IDH2	cluster 2	4	6	3
CCT3	P49368	T-complex protein 1 subunit gamma OS=Homo sapiens GN=CCT3 PE=1 SV=4	ACO2(C317) - Parental	-0.203178	31.4124	-1.22628	0.226289	0.270185	PDHB	cluster 4	6	8	29
PUS1	F5H1S9|G8JLB3|Q9Y606|Q9Y606-2	Isoform 2 of tRNA pseudouridine synthase A, mitochondrial OS=Homo sapiens GN=PUS1|tRNA pseudouridine synthase (Fragment) OS=Homo sapiens GN=PUS1 PE=1 SV=1|tRNA pseudouridine synthase A, mitochondrial OS=Homo sapiens GN=PUS1 PE=1 SV=3|tRNA pseudouridine synthase OS=Homo sapiens GN=PUS1 PE=1 SV=1	ACO2(C317) - Parental	2.27649	28.1965	17.4531	5.34e-22	1.13e-20	PDHB,ACO2,IDH3G,IDH2	cluster 2	6	8	10
TRUB2	O95900	Probable tRNA pseudouridine synthase 2 OS=Homo sapiens GN=TRUB2 PE=1 SV=1	ACO2(C317) - Parental	2.69085	28.1542	18.7317	3.01e-23	8.19e-22	PDHB,ACO2,IDH3G,IDH2	cluster 2	6	8	9
VARS2	A0A0A0MTG1|A0A0G2JIA5|A0A0G2JL52|A0A140T8Y0|A0A140TA35|A0A140TA36|A0A140TA40|A0A140TA45|B4E0K6|B7ZL25|Q5ST30|Q5ST30-3|Q5ST30-4	Isoform 3 of Valine--tRNA ligase, mitochondrial OS=Homo sapiens GN=VARS2|Isoform 4 of Valine--tRNA ligase, mitochondrial OS=Homo sapiens GN=VARS2|Valine--tRNA ligase, mitochondrial OS=Homo sapiens GN=VARS2 PE=1 SV=1|Valine--tRNA ligase, mitochondrial OS=Homo sapiens GN=VARS2 PE=1 SV=2|VARS2 protein OS=Homo sapiens GN=VARS2 PE=1 SV=1	ACO2(C317) - Parental	1.98473	27.7389	12.5026	1.89e-16	2.08e-15	PDHB,ACO2,IDH2	cluster 2	5	7	7
MRPS11	P82912|P82912-2	28S ribosomal protein S11, mitochondrial OS=Homo sapiens GN=MRPS11 PE=1 SV=2|Isoform 2 of 28S ribosomal protein S11, mitochondrial OS=Homo sapiens GN=MRPS11	ACO2(C317) - Parental	2.29854	28.6394	17.1901	9.85e-22	2.02e-20	PDHB,ACO2,IDH2	cluster 2	6	8	8
TACO1	Q9BSH4	Translational activator of cytochrome c oxidase 1 OS=Homo sapiens GN=TACO1 PE=1 SV=1	ACO2(C317) - Parental	2.29296	27.4712	13.4168	1.44e-17	1.69e-16	PDHB,ACO2,IDH2	cluster 2	6	8	7
TRMT61B	F8WDR2|Q9BVS5	tRNA (adenine(58)-N(1))-methyltransferase, mitochondrial OS=Homo sapiens GN=TRMT61B PE=1 SV=1|tRNA (adenine(58)-N(1))-methyltransferase, mitochondrial OS=Homo sapiens GN=TRMT61B PE=1 SV=2	ACO2(C317) - Parental	2.61838	26.9716	14.3868	1.05e-18	1.47e-17	PDHB,ACO2,IDH3G,IDH2	cluster 2	6	8	7
MRPL28	A2IDC6|Q13084	39S ribosomal protein L28, mitochondrial (Fragment) OS=Homo sapiens GN=MRPL28 PE=1 SV=1|39S ribosomal protein L28, mitochondrial OS=Homo sapiens GN=MRPL28 PE=1 SV=4	ACO2(C317) - Parental	4.10023	28.3954	15.9683	1.85e-20	3.13e-19	PDHB,ACO2,IDH3G,OGDH,IDH2	cluster 2	6	8	8
NDUFA5	A0A087X1G1|H7BYD0|Q16718|Q16718-2	Isoform 2 of NADH dehydrogenase [ubiquinone] 1 alpha subcomplex subunit 5 OS=Homo sapiens GN=NDUFA5|NADH dehydrogenase [ubiquinone] 1 alpha subcomplex subunit 5 (Fragment) OS=Homo sapiens GN=NDUFA5 PE=1 SV=1|NADH dehydrogenase [ubiquinone] 1 alpha subcomplex subunit 5 OS=Homo sapiens GN=NDUFA5 PE=1 SV=1|NADH dehydrogenase [ubiquinone] 1 alpha subcomplex subunit 5 OS=Homo sapiens GN=NDUFA5 PE=1 SV…	ACO2(C317) - Parental	4.5129	29.0885	11.0532	1.4e-14	1.33e-13	PDHB,ACO2,IDH3G,OGDH,IDH2	cluster 2	6	8	6
ECHDC1	Q9NTX5|Q9NTX5-2|Q9NTX5-6	Ethylmalonyl-CoA decarboxylase OS=Homo sapiens GN=ECHDC1 PE=1 SV=2|Isoform 2 of Ethylmalonyl-CoA decarboxylase OS=Homo sapiens GN=ECHDC1|Isoform 6 of Ethylmalonyl-CoA decarboxylase OS=Homo sapiens GN=ECHDC1	ACO2(C317) - Parental	1.63083	29.0718	12.2765	3.63e-16	3.83e-15	PDHB,ACO2,IDH3G,IDH2,IDH1	cluster 2	6	8	11
FAHD2A	Q96GK7	Fumarylacetoacetate hydrolase domain-containing protein 2A OS=Homo sapiens GN=FAHD2A PE=1 SV=1	ACO2(C317) - Parental	1.26149	26.3481	8.33495	9.04e-11	5.69e-10	PDHB,ACO2,IDH2	cluster 2	4	6	4
GADD45GIP1	Q8TAE8	Growth arrest and DNA damage-inducible proteins-interacting protein 1 OS=Homo sapiens GN=GADD45GIP1 PE=1 SV=1	ACO2(C317) - Parental	2.64765	29.1127	18.2327	9.08e-23	2.2e-21	PDHB,ACO2,IDH3G,IDH2	cluster 2	6	8	10
MRPL47	Q9HD33|Q9HD33-2	39S ribosomal protein L47, mitochondrial OS=Homo sapiens GN=MRPL47 PE=1 SV=2|Isoform 2 of 39S ribosomal protein L47, mitochondrial OS=Homo sapiens GN=MRPL47	ACO2(C317) - Parental	3.21942	28.5505	15.8051	2.77e-20	4.58e-19	PDHB,ACO2,IDH3G,IDH2	cluster 2	6	8	8
NNT	Q13423	NAD(P) transhydrogenase, mitochondrial OS=Homo sapiens GN=NNT PE=1 SV=3	ACO2(C317) - Parental	1.08492	30.5213	13.6664	7.24e-18	8.96e-17	PDHB,ACO2,IDH2	cluster 2	6	8	25
PDPR	A8MT40|Q8NCN5	Pyruvate dehydrogenase phosphatase regulatory subunit, mitochondrial OS=Homo sapiens GN=PDPR PE=1 SV=2	ACO2(C317) - Parental	2.78066	29.8551	13.099	3.48e-17	3.98e-16	PDHB,ACO2,IDH3G,OGDH,IDH2	cluster 2	6	8	24
NIPSNAP1	Q9BPW8	Protein NipSnap homolog 1 OS=Homo sapiens GN=NIPSNAP1 PE=1 SV=1	ACO2(C317) - Parental	1.67102	27.4643	12.5006	1.9e-16	2.08e-15	PDHB,ACO2,IDH2	cluster 2	6	8	6
MRPL18	Q9H0U6	39S ribosomal protein L18, mitochondrial OS=Homo sapiens GN=MRPL18 PE=1 SV=1	ACO2(C317) - Parental	2.76251	27.3309	15.8971	2.2e-20	3.67e-19	PDHB,ACO2,IDH3G,IDH2	cluster 2	6	8	4
ECSIT	K7EPL5|Q9BQ95|Q9BQ95-2|Q9BQ95-4	Evolutionarily conserved-signaling intermediate in Toll pathway, mitochondrial (Fragment) OS=Homo sapiens GN=ECSIT PE=1 SV=1|Evolutionarily conserved signaling intermediate in Toll pathway, mitochondrial OS=Homo sapiens GN=ECSIT PE=1 SV=1|Isoform 2 of Evolutionarily conserved signaling intermediate in Toll pathway, mitochondrial OS=Homo sapiens GN=ECSIT|Isoform 4 of Evolutionarily conserved signa…	ACO2(C317) - Parental	1.79144	25.6995	10.335	1.3e-13	1.16e-12	PDHB,ACO2,IDH3G,IDH2	cluster 2	4	6	3
ACADVL	P49748|P49748-2|P49748-3	Isoform 2 of Very long-chain specific acyl-CoA dehydrogenase, mitochondrial OS=Homo sapiens GN=ACADVL|Isoform 3 of Very long-chain specific acyl-CoA dehydrogenase, mitochondrial OS=Homo sapiens GN=ACADVL|Very long-chain specific acyl-CoA dehydrogenase, mitochondrial OS=Homo sapiens GN=ACADVL PE=1 SV=1	ACO2(C317) - Parental	1.81081	27.3264	12.4218	2.38e-16	2.56e-15	PDHB,ACO2,IDH2	cluster 2	6	8	12
FECH	P22830|P22830-2	Ferrochelatase, mitochondrial OS=Homo sapiens GN=FECH PE=1 SV=2|Isoform 2 of Ferrochelatase, mitochondrial OS=Homo sapiens GN=FECH	ACO2(C317) - Parental	1.705	27.7919	13.5939	8.83e-18	1.07e-16	PDHB,ACO2,IDH2	cluster 2	6	8	9
TFB2M	Q9H5Q4	Dimethyladenosine transferase 2, mitochondrial OS=Homo sapiens GN=TFB2M PE=1 SV=1	ACO2(C317) - Parental	2.08298	28.665	13.0941	3.53e-17	4.02e-16	PDHB,ACO2,IDH3G,IDH2	cluster 2	6	8	9
SUCLG2	Q96I99|Q96I99-2	Isoform 2 of Succinyl-CoA ligase [GDP-forming] subunit beta, mitochondrial OS=Homo sapiens GN=SUCLG2|Succinyl-CoA ligase [GDP-forming] subunit beta, mitochondrial OS=Homo sapiens GN=SUCLG2 PE=1 SV=2	ACO2(C317) - Parental	1.42631	27.0052	11.1822	9.41e-15	9.1e-14	PDHB,ACO2,IDH2	cluster 2	5	7	6
HARS2	B4DQ67|P49590|P49590-2	Isoform 2 of Probable histidine--tRNA ligase, mitochondrial OS=Homo sapiens GN=HARS2|Probable histidine--tRNA ligase, mitochondrial OS=Homo sapiens GN=HARS2 PE=1 SV=1	ACO2(C317) - Parental	1.99662	27.2176	13.7531	5.72e-18	7.27e-17	PDHB,ACO2,IDH3G,IDH2	cluster 2	6	8	6
HCG_1984214	I3L0E3	HCG1984214, isoform CRA_a OS=Homo sapiens GN=hCG_1984214 PE=3 SV=1	ACO2(C317) - Parental	3.36963	28.4669	16.0372	1.56e-20	2.7e-19	PDHB,ACO2,IDH3G,OGDH,IDH2	cluster 2	4	4	4
MRPS16	Q9Y3D3	28S ribosomal protein S16, mitochondrial OS=Homo sapiens GN=MRPS16 PE=1 SV=1	ACO2(C317) - Parental	3.6509	28.0276	15.1697	1.37e-19	2.09e-18	PDHB,ACO2,IDH3G,OGDH,IDH2	cluster 2	6	8	4
DDX28	Q9NUL7	Probable ATP-dependent RNA helicase DDX28 OS=Homo sapiens GN=DDX28 PE=1 SV=2	ACO2(C317) - Parental	1.53554	28.6281	15.0523	1.85e-19	2.78e-18	PDHB,ACO2,IDH2	cluster 2	6	8	12
NDUFAF7	C9JS27|Q7L592|Q7L592-2	Isoform 2 of NADH dehydrogenase [ubiquinone] complex I, assembly factor 7 OS=Homo sapiens GN=NDUFAF7|NADH dehydrogenase [ubiquinone] complex I, assembly factor 7 (Fragment) OS=Homo sapiens GN=NDUFAF7 PE=1 SV=7|NADH dehydrogenase [ubiquinone] complex I, assembly factor 7 OS=Homo sapiens GN=NDUFAF7 PE=1 SV=1	ACO2(C317) - Parental	1.88071	26.781	11.6019	2.65e-15	2.67e-14	PDHB,ACO2,IDH2	cluster 2	5	6	3
ECH1	Q13011	Delta(3,5)-Delta(2,4)-dienoyl-CoA isomerase, mitochondrial OS=Homo sapiens GN=ECH1 PE=1 SV=2	ACO2(C317) - Parental	2.24323	29.8495	13.6474	7.63e-18	9.39e-17	PDHB,ACO2,IDH3G,OGDH,IDH2	cluster 2	6	8	11
MRPL13	Q9BYD1	39S ribosomal protein L13, mitochondrial OS=Homo sapiens GN=MRPL13 PE=1 SV=1	ACO2(C317) - Parental	2.56769	29.3122	15.5184	5.66e-20	8.86e-19	PDHB,ACO2,IDH3G,IDH2	cluster 2	6	8	14
COX4I1	P13073	Cytochrome c oxidase subunit 4 isoform 1, mitochondrial OS=Homo sapiens GN=COX4I1 PE=1 SV=1	ACO2(C317) - Parental	2.24038	28.0415	13.8896	3.95e-18	5.08e-17	PDHB,ACO2,IDH3G,IDH2	cluster 2	6	8	6
BCS1L	Q9Y276	Mitochondrial chaperone BCS1 OS=Homo sapiens GN=BCS1L PE=1 SV=1	ACO2(C317) - Parental	2.58661	29.3095	19.839	2.81e-24	9.51e-23	PDHB,ACO2,IDH3G,OGDH,IDH2	cluster 2	6	8	16
MRPL38	Q96DV4	39S ribosomal protein L38, mitochondrial OS=Homo sapiens GN=MRPL38 PE=1 SV=2	ACO2(C317) - Parental	2.89641	29.5338	15.771	3.01e-20	4.92e-19	PDHB,ACO2,IDH3G,IDH2	cluster 2	6	8	15
NGRN	Q9NPE2	Neugrin OS=Homo sapiens GN=NGRN PE=1 SV=2	ACO2(C317) - Parental	2.84696	27.415	15.0486	1.87e-19	2.79e-18	PDHB,ACO2,IDH3G,IDH2	cluster 2	6	8	6
MRM3	Q9HC36	rRNA methyltransferase 3, mitochondrial OS=Homo sapiens GN=MRM3 PE=1 SV=2	ACO2(C317) - Parental	2.14048	28.3086	14.12	2.13e-18	2.81e-17	PDHB,ACO2,IDH2	cluster 2	6	8	11
NDUFA2	O43678	NADH dehydrogenase [ubiquinone] 1 alpha subcomplex subunit 2 OS=Homo sapiens GN=NDUFA2 PE=1 SV=3	ACO2(C317) - Parental	3.72012	28.097	12.4282	2.34e-16	2.53e-15	PDHB,ACO2,IDH3G,OGDH,IDH2	cluster 2	6	8	6
ECI2	A0A0C4DGA2|O75521|O75521-2	Enoyl-CoA delta isomerase 2, mitochondrial OS=Homo sapiens GN=ECI2 PE=1 SV=1|Enoyl-CoA delta isomerase 2, mitochondrial OS=Homo sapiens GN=ECI2 PE=1 SV=4|Isoform 2 of Enoyl-CoA delta isomerase 2, mitochondrial OS=Homo sapiens GN=ECI2	ACO2(C317) - Parental	2.21593	28.1864	12.257	3.84e-16	4.04e-15	PDHB,ACO2,IDH3G,OGDH,IDH2	cluster 2	6	8	6
ALAS1	P13196	5-aminolevulinate synthase, nonspecific, mitochondrial OS=Homo sapiens GN=ALAS1 PE=1 SV=2	ACO2(C317) - Parental	1.59425	28.5514	13.4256	1.4e-17	1.66e-16	PDHB,ACO2,IDH2	cluster 2	6	8	13
SUPV3L1	Q8IYB8	ATP-dependent RNA helicase SUPV3L1, mitochondrial OS=Homo sapiens GN=SUPV3L1 PE=1 SV=1	ACO2(C317) - Parental	2.68733	29.2269	14.5723	6.42e-19	9.3e-18	PDHB,ACO2,IDH3G,IDH2	cluster 2	6	8	18
PNPLA8	A0A0C4DG51|Q9NP80|Q9NP80-2|Q9NP80-3	Calcium-independent phospholipase A2-gamma (Fragment) OS=Homo sapiens GN=PNPLA8 PE=1 SV=1|Calcium-independent phospholipase A2-gamma OS=Homo sapiens GN=PNPLA8 PE=1 SV=1|Isoform 2 of Calcium-independent phospholipase A2-gamma OS=Homo sapiens GN=PNPLA8|Isoform 3 of Calcium-independent phospholipase A2-gamma OS=Homo sapiens GN=PNPLA8	ACO2(C317) - Parental	2.56429	27.1958	14.0642	2.47e-18	3.21e-17	PDHB,ACO2,IDH3G,IDH2	cluster 2	6	8	8
PEO1	Q96RR1|Q96RR1-2	Isoform 2 of Twinkle protein, mitochondrial OS=Homo sapiens GN=PEO1|Twinkle protein, mitochondrial OS=Homo sapiens GN=PEO1 PE=1 SV=1	ACO2(C317) - Parental	2.13493	27.1566	13.1732	2.83e-17	3.28e-16	PDHB,ACO2,IDH2	cluster 2	6	8	7
WBSCR16	Q96I51|Q96I51-3	Williams-Beuren syndrome chromosomal region 16 protein OS=Homo sapiens GN=WBSCR16 PE=1 SV=2|Isoform 3 of Williams-Beuren syndrome chromosomal region 16 protein OS=Homo sapiens GN=WBSCR16	ACO2(C317) - Parental	1.58028	28.1932	13.6056	8.55e-18	1.04e-16	PDHB,ACO2,IDH2	cluster 2	6	8	8
LARS2	E9PHM2|Q15031	Probable leucine--tRNA ligase, mitochondrial OS=Homo sapiens GN=LARS2 PE=1 SV=1|Probable leucine--tRNA ligase, mitochondrial OS=Homo sapiens GN=LARS2 PE=1 SV=2	ACO2(C317) - Parental	0.966976	29.3134	8.26241	1.16e-10	7.13e-10	PDHB,ACO2,IDH2	cluster 2	6	8	13
ALDH1L2	Q3SY69	Mitochondrial 10-formyltetrahydrofolate dehydrogenase OS=Homo sapiens GN=ALDH1L2 PE=1 SV=2	ACO2(C317) - Parental	1.61559	30.5548	13.7226	6.21e-18	7.82e-17	PDHB,ACO2,IDH2	cluster 2	6	8	29
MRPL16	Q9NX20	39S ribosomal protein L16, mitochondrial OS=Homo sapiens GN=MRPL16 PE=1 SV=1	ACO2(C317) - Parental	1.82848	28.0967	12.3584	2.86e-16	3.07e-15	PDHB,ACO2,IDH3G,IDH2	cluster 2	6	8	10
MRPL10	Q7Z7H8|Q7Z7H8-2	39S ribosomal protein L10, mitochondrial OS=Homo sapiens GN=MRPL10 PE=1 SV=3|Isoform 2 of 39S ribosomal protein L10, mitochondrial OS=Homo sapiens GN=MRPL10	ACO2(C317) - Parental	3.87473	27.342	13.111	3.36e-17	3.87e-16	PDHB,ACO2,IDH3G,OGDH,IDH2,IDH1	cluster 2	6	8	3
FASTKD2	Q9NYY8	FAST kinase domain-containing protein 2, mitochondrial OS=Homo sapiens GN=FASTKD2 PE=1 SV=1	ACO2(C317) - Parental	1.64542	29.8552	13.1556	2.97e-17	3.43e-16	PDHB,ACO2,IDH2	cluster 2	6	8	16
MRPS18B	Q9Y676	28S ribosomal protein S18b, mitochondrial OS=Homo sapiens GN=MRPS18B PE=1 SV=1	ACO2(C317) - Parental	2.90455	28.3812	12.7433	9.49e-17	1.06e-15	PDHB,ACO2,IDH3G,OGDH,IDH2	cluster 2	6	8	8
STOML2	A0A087WYB4|Q9UJZ1|Q9UJZ1-2	Isoform 2 of Stomatin-like protein 2, mitochondrial OS=Homo sapiens GN=STOML2|Stomatin-like protein 2, mitochondrial OS=Homo sapiens GN=STOML2 PE=1 SV=1	ACO2(C317) - Parental	2.22631	26.7893	14.3146	1.27e-18	1.73e-17	PDHB,ACO2,IDH2	cluster 2	5	7	5
GATB	D6REA0|O75879	Glutamyl-tRNA(Gln) amidotransferase subunit B, mitochondrial OS=Homo sapiens GN=GATB PE=1 SV=1|Glutamyl-tRNA(Gln) amidotransferase subunit B, mitochondrial OS=Homo sapiens GN=GATB PE=1 SV=1	ACO2(C317) - Parental	1.45407	27.1611	9.91166	5e-13	4.2e-12	PDHB,ACO2,IDH2	cluster 2	5	7	5
POLDIP2	B4DEM9|Q9Y2S7	Polymerase delta-interacting protein 2 OS=Homo sapiens GN=POLDIP2 PE=1 SV=1|Polymerase delta-interacting protein 2 OS=Homo sapiens GN=POLDIP2 PE=1 SV=1	ACO2(C317) - Parental	1.29902	27.0127	8.3652	8.16e-11	5.18e-10	PDHB,ACO2,IDH2	cluster 2	6	8	7
RARS2	Q5T160	Probable arginine--tRNA ligase, mitochondrial OS=Homo sapiens GN=RARS2 PE=1 SV=1	ACO2(C317) - Parental	1.54758	28.4298	12.2275	4.19e-16	4.36e-15	PDHB,ACO2,IDH2	cluster 2	6	8	11
RPL37	D6RG19|P61927	60S ribosomal protein L37 OS=Homo sapiens GN=RPL37 PE=1 SV=2|Ribosomal protein L37 OS=Homo sapiens GN=RPL37 PE=1 SV=1	ACO2(C317) - Parental	1.89476	28.7419	13.4653	1.26e-17	1.5e-16	PDHB,ACO2,IDH2	cluster 2	6	8	7
MRPS36	D6R941|P82909	28S ribosomal protein S36, mitochondrial OS=Homo sapiens GN=MRPS36 PE=1 SV=1|28S ribosomal protein S36, mitochondrial OS=Homo sapiens GN=MRPS36 PE=1 SV=2	ACO2(C317) - Parental	2.48318	29.421	13.454	1.3e-17	1.54e-16	PDHB,ACO2,OGDH,IDH2	cluster 2	6	8	8
TFAM	H7BYN3|Q00059|Q00059-2	Isoform 2 of Transcription factor A, mitochondrial OS=Homo sapiens GN=TFAM|Transcription factor A, mitochondrial (Fragment) OS=Homo sapiens GN=TFAM PE=1 SV=1|Transcription factor A, mitochondrial OS=Homo sapiens GN=TFAM PE=1 SV=1	ACO2(C317) - Parental	2.27204	26.5202	14.3384	1.19e-18	1.65e-17	PDHB,ACO2,IDH2	cluster 2	5	7	3
FPGS	Q05932|Q05932-2|Q05932-3|Q05932-4	Folylpolyglutamate synthase, mitochondrial OS=Homo sapiens GN=FPGS PE=1 SV=3|Isoform 2 of Folylpolyglutamate synthase, mitochondrial OS=Homo sapiens GN=FPGS|Isoform 3 of Folylpolyglutamate synthase, mitochondrial OS=Homo sapiens GN=FPGS|Isoform 4 of Folylpolyglutamate synthase, mitochondrial OS=Homo sapiens GN=FPGS	ACO2(C317) - Parental	1.80818	26.83	14.325	1.23e-18	1.69e-17	PDHB,ACO2,IDH3G,IDH2	cluster 2	6	8	6
MRPS33	C9JBY7|Q9Y291	28S ribosomal protein S33, mitochondrial OS=Homo sapiens GN=MRPS33 PE=1 SV=1	ACO2(C317) - Parental	3.68555	26.9039	12.2395	4.04e-16	4.23e-15	PDHB,ACO2,IDH3G,OGDH,IDH2	cluster 2	6	8	4
MRPL46	Q9H2W6	39S ribosomal protein L46, mitochondrial OS=Homo sapiens GN=MRPL46 PE=1 SV=1	ACO2(C317) - Parental	3.4649	28.924	11.8618	1.22e-15	1.26e-14	PDHB,ACO2,IDH3G,OGDH,IDH2	cluster 2	6	8	9
MRPS24	Q96EL2	28S ribosomal protein S24, mitochondrial OS=Homo sapiens GN=MRPS24 PE=1 SV=1	ACO2(C317) - Parental	2.66623	26.8316	12.8121	7.8e-17	8.81e-16	PDHB,ACO2,IDH2	cluster 2	5	7	3
TARS2	Q9BW92	Threonine--tRNA ligase, mitochondrial OS=Homo sapiens GN=TARS2 PE=1 SV=1	ACO2(C317) - Parental	0.734488	28.498	6.98691	9.21e-09	4.05e-08	PDHB,ACO2,IDH2	cluster 2	6	8	10
MRRF	Q96E11|Q96E11-2|Q96E11-3|Q96E11-4|Q96E11-5|Q96E11-6|Q96E11-7|X6RDS5	Isoform 2 of Ribosome-recycling factor, mitochondrial OS=Homo sapiens GN=MRRF|Isoform 3 of Ribosome-recycling factor, mitochondrial OS=Homo sapiens GN=MRRF|Isoform 4 of Ribosome-recycling factor, mitochondrial OS=Homo sapiens GN=MRRF|Isoform 5 of Ribosome-recycling factor, mitochondrial OS=Homo sapiens GN=MRRF|Isoform 6 of Ribosome-recycling factor, mitochondrial OS=Homo sapiens GN=MRRF|Isoform 7…	ACO2(C317) - Parental	3.41798	27.0189	10.3931	1.08e-13	9.74e-13	PDHB,ACO2,IDH3G,OGDH,IDH2	cluster 2	6	8	5
CYC1	P08574	Cytochrome c1, heme protein, mitochondrial OS=Homo sapiens GN=CYC1 PE=1 SV=3	ACO2(C317) - Parental	2.63442	24.4139	10.7703	3.34e-14	3.07e-13	PDHB,ACO2,IDH3G,IDH2	cluster 2	4	6	4
RPUSD3	Q6P087|Q6P087-2	RNA pseudouridylate synthase domain-containing protein 3 OS=Homo sapiens GN=RPUSD3 PE=1 SV=3|Isoform 2 of RNA pseudouridylate synthase domain-containing protein 3 OS=Homo sapiens GN=RPUSD3	ACO2(C317) - Parental	1.94703	27.7241	14.2573	1.47e-18	2e-17	PDHB,ACO2,IDH2	cluster 2	6	8	7
MRPL27	D6RAN8|H7C5U8|Q9P0M9	39S ribosomal protein L27, mitochondrial (Fragment) OS=Homo sapiens GN=MRPL27 PE=1 SV=1|39S ribosomal protein L27, mitochondrial OS=Homo sapiens GN=MRPL27 PE=1 SV=1	ACO2(C317) - Parental	2.59643	27.5713	12.4736	2.05e-16	2.24e-15	PDHB,ACO2,IDH2	cluster 2	6	8	8
MRPL53	Q96EL3	39S ribosomal protein L53, mitochondrial OS=Homo sapiens GN=MRPL53 PE=1 SV=1	ACO2(C317) - Parental	3.9721	27.5532	11.6795	2.1e-15	2.12e-14	PDHB,ACO2,IDH3G,OGDH,IDH2	cluster 2	5	6	2
MRPL57	Q9BQC6	Ribosomal protein 63, mitochondrial OS=Homo sapiens GN=MRPL57 PE=1 SV=1	ACO2(C317) - Parental	3.74639	27.686	13.3777	1.6e-17	1.87e-16	PDHB,ACO2,IDH3G,OGDH,IDH2	cluster 2	6	8	3
ABHD10	Q9NUJ1|Q9NUJ1-2	Isoform 2 of Mycophenolic acid acyl-glucuronide esterase, mitochondrial OS=Homo sapiens GN=ABHD10|Mycophenolic acid acyl-glucuronide esterase, mitochondrial OS=Homo sapiens GN=ABHD10 PE=1 SV=1	ACO2(C317) - Parental	2.65038	26.0454	10.5071	7.57e-14	6.89e-13	PDHB,ACO2,IDH3G,OGDH,IDH2	cluster 2	6	8	3
PDE12	F6T1Q0|Q6L8Q7|Q6L8Q7-2	2',5'-phosphodiesterase 12 OS=Homo sapiens GN=PDE12 PE=1 SV=1|2',5'-phosphodiesterase 12 OS=Homo sapiens GN=PDE12 PE=1 SV=2|Isoform 2 of 2',5'-phosphodiesterase 12 OS=Homo sapiens GN=PDE12	ACO2(C317) - Parental	2.66939	28.5171	17.3431	6.9e-22	1.44e-20	PDHB,ACO2,IDH2	cluster 2	6	8	10
COX5A	H3BNX8|H3BRM5|H3BV69|P20674	Cytochrome c oxidase subunit 5A, mitochondrial OS=Homo sapiens GN=COX5A PE=1 SV=1|Cytochrome c oxidase subunit 5A, mitochondrial OS=Homo sapiens GN=COX5A PE=1 SV=2	ACO2(C317) - Parental	2.62372	27.7535	10.117	2.59e-13	2.27e-12	PDHB,ACO2,IDH3G,OGDH,IDH2	cluster 2	6	8	6
FASTKD5	Q7L8L6	FAST kinase domain-containing protein 5, mitochondrial OS=Homo sapiens GN=FASTKD5 PE=1 SV=1	ACO2(C317) - Parental	1.28475	28.5064	9.0499	8.28e-12	5.94e-11	PDHB,ACO2,IDH2	cluster 2	6	8	10
GUF1	Q8N442	Translation factor GUF1, mitochondrial OS=Homo sapiens GN=GUF1 PE=1 SV=1	ACO2(C317) - Parental	0.987739	28.3553	9.06825	7.79e-12	5.61e-11	PDHB,ACO2,IDH2	cluster 2	6	8	9
NT5DC2	Q9H857|Q9H857-2	5'-nucleotidase domain-containing protein 2 OS=Homo sapiens GN=NT5DC2 PE=1 SV=1|Isoform 2 of 5'-nucleotidase domain-containing protein 2 OS=Homo sapiens GN=NT5DC2	ACO2(C317) - Parental	1.28668	30.1609	8.09155	2.06e-10	1.23e-09	PDHB,ACO2,IDH2	cluster 2	6	8	19
MRPL55	Q7Z7F7|Q7Z7F7-2|X6R631	39S ribosomal protein L55, mitochondrial OS=Homo sapiens GN=MRPL55 PE=1 SV=1|39S ribosomal protein L55, mitochondrial OS=Homo sapiens GN=MRPL55 PE=1 SV=2|Isoform 2 of 39S ribosomal protein L55, mitochondrial OS=Homo sapiens GN=MRPL55	ACO2(C317) - Parental	2.16238	27.0917	11.1035	1.2e-14	1.15e-13	PDHB,ACO2,IDH2	cluster 2	6	8	3
CDK5RAP1	Q96SZ6|Q96SZ6-2|Q96SZ6-3|Q96SZ6-6	CDK5 regulatory subunit-associated protein 1 OS=Homo sapiens GN=CDK5RAP1 PE=1 SV=2|Isoform 2 of CDK5 regulatory subunit-associated protein 1 OS=Homo sapiens GN=CDK5RAP1|Isoform 3 of CDK5 regulatory subunit-associated protein 1 OS=Homo sapiens GN=CDK5RAP1|Isoform 6 of CDK5 regulatory subunit-associated protein 1 OS=Homo sapiens GN=CDK5RAP1	ACO2(C317) - Parental	1.18201	28.1224	7.56188	1.26e-09	6.49e-09	PDHB,ACO2,IDH2	cluster 2	6	8	10
SLC30A9	Q6PML9	Zinc transporter 9 OS=Homo sapiens GN=SLC30A9 PE=1 SV=1	ACO2(C317) - Parental	1.23979	26.5287	8.28176	1.08e-10	6.73e-10	PDHB,ACO2,IDH2	cluster 2	6	8	4
MRS2	A0A0A0MQX2|Q9HD23|Q9HD23-2|Q9HD23-4	Isoform 2 of Magnesium transporter MRS2 homolog, mitochondrial OS=Homo sapiens GN=MRS2|Isoform 4 of Magnesium transporter MRS2 homolog, mitochondrial OS=Homo sapiens GN=MRS2|Magnesium transporter MRS2 homolog, mitochondrial OS=Homo sapiens GN=MRS2 PE=1 SV=1	ACO2(C317) - Parental	1.79802	26.9643	13.6289	8.02e-18	9.82e-17	PDHB,ACO2,IDH2	cluster 2	5	7	5
ACADL	P28330	Long-chain specific acyl-CoA dehydrogenase, mitochondrial OS=Homo sapiens GN=ACADL PE=1 SV=2	ACO2(C317) - Parental	0.945487	25.8557	5.15069	5.21e-06	1.3e-05	PDHB,ACO2,OGDH,IDH2	cluster 2	5	7	3
IBA57	Q5T440	Putative transferase CAF17, mitochondrial OS=Homo sapiens GN=IBA57 PE=1 SV=1	ACO2(C317) - Parental	1.40401	25.955	9.23066	4.56e-12	3.39e-11	PDHB,ACO2,IDH2	cluster 2	6	8	5
FASTKD1	Q53R41|Q53R41-2	FAST kinase domain-containing protein 1, mitochondrial OS=Homo sapiens GN=FASTKD1 PE=1 SV=1|Isoform 2 of FAST kinase domain-containing protein 1, mitochondrial OS=Homo sapiens GN=FASTKD1	ACO2(C317) - Parental	1.49488	26.7026	9.62582	1.26e-12	1.02e-11	PDHB,ACO2,IDH2	cluster 2	6	8	6
WARS2	Q9UGM6	Tryptophan--tRNA ligase, mitochondrial OS=Homo sapiens GN=WARS2 PE=1 SV=1	ACO2(C317) - Parental	3.58785	27.0405	8.56052	4.23e-11	2.73e-10	PDHB,ACO2,IDH3G,OGDH,IDH2	cluster 2	5	7	5
GTPBP6	H0Y2S1|O43824	Putative GTP-binding protein 6 OS=Homo sapiens GN=GTPBP6 PE=1 SV=2|Putative GTP-binding protein 6 OS=Homo sapiens GN=GTPBP6 PE=2 SV=3	ACO2(C317) - Parental	0.391294	28.1582	2.54239	0.0144157	0.0209105	PDHB	cluster 2	6	8	8
UQCRFS1	P47985	Cytochrome b-c1 complex subunit Rieske, mitochondrial OS=Homo sapiens GN=UQCRFS1 PE=1 SV=2	ACO2(C317) - Parental	0.93142	27.2667	6.57798	3.81e-08	1.47e-07	PDHB,ACO2,IDH2	cluster 2	5	7	5
EARS2	H3BTB7|Q5JPH6|Q5JPH6-2	Probable glutamate--tRNA ligase, mitochondrial OS=Homo sapiens GN=EARS2 PE=1 SV=1|Probable glutamate--tRNA ligase, mitochondrial OS=Homo sapiens GN=EARS2 PE=1 SV=2|Isoform 2 of Probable glutamate--tRNA ligase, mitochondrial OS=Homo sapiens GN=EARS2	ACO2(C317) - Parental	0.879293	27.5797	7.10855	6.04e-09	2.74e-08	PDHB,ACO2,IDH2	cluster 2	6	8	6
NADK2	Q4G0N4|Q4G0N4-2	NAD kinase 2, mitochondrial OS=Homo sapiens GN=NADK2 PE=1 SV=2|Isoform 2 of NAD kinase 2, mitochondrial OS=Homo sapiens GN=NADK2	ACO2(C317) - Parental	1.57429	26.2403	7.39322	2.26e-09	1.1e-08	PDHB,ACO2,IDH3G,IDH2	cluster 2	5	7	5
GSTK1	E9PFN5|Q9Y2Q3|Q9Y2Q3-2|Q9Y2Q3-3|Q9Y2Q3-4	Glutathione S-transferase kappa 1 OS=Homo sapiens GN=GSTK1 PE=1 SV=1|Glutathione S-transferase kappa 1 OS=Homo sapiens GN=GSTK1 PE=1 SV=3|Isoform 2 of Glutathione S-transferase kappa 1 OS=Homo sapiens GN=GSTK1|Isoform 3 of Glutathione S-transferase kappa 1 OS=Homo sapiens GN=GSTK1|Isoform 4 of Glutathione S-transferase kappa 1 OS=Homo sapiens GN=GSTK1	ACO2(C317) - Parental	1.89906	27.4349	7.15017	5.23e-09	2.39e-08	PDHB,ACO2,IDH2	cluster 2	5	7	6
MRPL23	Q16540	39S ribosomal protein L23, mitochondrial OS=Homo sapiens GN=MRPL23 PE=1 SV=1	ACO2(C317) - Parental	3.56924	27.7701	10.6907	4.27e-14	3.92e-13	PDHB,ACO2,IDH3G,OGDH,IDH2	cluster 2	6	8	6
NDUFB10	H3BPJ9|O96000|O96000-2	Isoform 2 of NADH dehydrogenase [ubiquinone] 1 beta subcomplex subunit 10 OS=Homo sapiens GN=NDUFB10|NADH dehydrogenase [ubiquinone] 1 beta subcomplex subunit 10 OS=Homo sapiens GN=NDUFB10 PE=1 SV=1|NADH dehydrogenase [ubiquinone] 1 beta subcomplex subunit 10 OS=Homo sapiens GN=NDUFB10 PE=1 SV=3	ACO2(C317) - Parental	1.10104	26.2659	9.33781	3.21e-12	2.46e-11	PDHB,ACO2,IDH2	cluster 2	6	8	3
ALDH6A1	Q02252|Q02252-2	Isoform 2 of Methylmalonate-semialdehyde dehydrogenase [acylating], mitochondrial OS=Homo sapiens GN=ALDH6A1|Methylmalonate-semialdehyde dehydrogenase [acylating], mitochondrial OS=Homo sapiens GN=ALDH6A1 PE=1 SV=2	ACO2(C317) - Parental	1.03488	27.2157	7.30952	3.01e-09	1.43e-08	PDHB,ACO2,IDH2	cluster 2	6	8	6
IDE	P14735	Insulin-degrading enzyme OS=Homo sapiens GN=IDE PE=1 SV=4	ACO2(C317) - Parental	1.18772	26.6976	7.24773	3.73e-09	1.74e-08	PDHB,ACO2,IDH2	cluster 2	6	8	6
TRMT1	Q9NXH9|Q9NXH9-2	tRNA (guanine(26)-N(2))-dimethyltransferase OS=Homo sapiens GN=TRMT1 PE=1 SV=1|Isoform 2 of tRNA (guanine(26)-N(2))-dimethyltransferase OS=Homo sapiens GN=TRMT1	ACO2(C317) - Parental	1.16534	26.8916	9.4518	2.21e-12	1.74e-11	PDHB,ACO2,IDH2	cluster 2	5	7	6
ACADSB	P45954|P45954-2	Short/branched chain specific acyl-CoA dehydrogenase, mitochondrial OS=Homo sapiens GN=ACADSB PE=1 SV=1|Isoform 2 of Short/branched chain specific acyl-CoA dehydrogenase, mitochondrial OS=Homo sapiens GN=ACADSB	ACO2(C317) - Parental	1.87041	27.4142	9.17137	5.54e-12	4.08e-11	PDHB,ACO2,IDH3G,IDH2	cluster 2	4	5	3
TBRG4	Q969Z0	Protein TBRG4 OS=Homo sapiens GN=TBRG4 PE=1 SV=1	ACO2(C317) - Parental	0.927815	28.5597	8.23025	1.29e-10	7.93e-10	PDHB,ACO2,IDH2	cluster 2	6	8	13
MRPL24	Q96A35	39S ribosomal protein L24, mitochondrial OS=Homo sapiens GN=MRPL24 PE=1 SV=1	ACO2(C317) - Parental	2.15237	28.7276	10.3229	1.35e-13	1.2e-12	PDHB,ACO2,IDH2	cluster 2	6	8	11
SPRYD4	Q8WW59	SPRY domain-containing protein 4 OS=Homo sapiens GN=SPRYD4 PE=1 SV=2	ACO2(C317) - Parental	2.05654	26.3143	8.61094	3.57e-11	2.34e-10	PDHB,ACO2,IDH3G,IDH2	cluster 2	5	7	4
MTHFD2	P13995|P13995-2	Bifunctional methylenetetrahydrofolate dehydrogenase/cyclohydrolase, mitochondrial OS=Homo sapiens GN=MTHFD2 PE=1 SV=2|Isoform 2 of Bifunctional methylenetetrahydrofolate dehydrogenase/cyclohydrolase, mitochondrial OS=Homo sapiens GN=MTHFD2	ACO2(C317) - Parental	1.03198	27.4503	7.06963	6.91e-09	3.11e-08	PDHB,ACO2,IDH2	cluster 2	6	8	5
FARS2	O95363	Phenylalanine--tRNA ligase, mitochondrial OS=Homo sapiens GN=FARS2 PE=1 SV=1	ACO2(C317) - Parental	1.83964	27.917	6.69979	2.49e-08	9.98e-08	PDHB,ACO2,IDH2	cluster 2	4	6	7
OXA1L	J3KNA0|Q15070|Q15070-2|S4R3Q9	Mitochondrial inner membrane protein OXA1L OS=Homo sapiens GN=OXA1L PE=1 SV=1|Mitochondrial inner membrane protein OXA1L OS=Homo sapiens GN=OXA1L PE=1 SV=3|Isoform 2 of Mitochondrial inner membrane protein OXA1L OS=Homo sapiens GN=OXA1L|Mitochondrial inner membrane protein OXA1L OS=Homo sapiens GN=OXA1L PE=1 SV=1	ACO2(C317) - Parental	0.702188	29.1373	5.23137	3.96e-06	1.02e-05	PDHB,ACO2,IDH2	cluster 2	6	8	8
MTHFD1L	A0A087WVM4|B7ZM99|Q6UB35	Monofunctional C1-tetrahydrofolate synthase, mitochondrial OS=Homo sapiens GN=MTHFD1L PE=1 SV=1|MTHFD1L protein OS=Homo sapiens GN=MTHFD1L PE=1 SV=1	ACO2(C317) - Parental	0.548913	31.0689	2.97248	0.00467448	0.00724623	PDHB,IDH2	cluster 2	6	8	28
IDH3B	A0A087WZN1|O43837	Isocitrate dehydrogenase [NAD] subunit, mitochondrial OS=Homo sapiens GN=IDH3B PE=1 SV=1|Isocitrate dehydrogenase [NAD] subunit beta, mitochondrial OS=Homo sapiens GN=IDH3B PE=1 SV=2	ACO2(C317) - Parental	0.176869	28.4933	0.903556	0.370906	0.419983	PDHB,IDH3G,IDH2	cluster 5	6	8	12
AFG3L2	Q9Y4W6	AFG3-like protein 2 OS=Homo sapiens GN=AFG3L2 PE=1 SV=2	ACO2(C317) - Parental	0.875488	29.8599	5.86946	4.44e-07	1.35e-06	PDHB,ACO2,IDH2	cluster 2	6	8	18
TRMT11	K7ENP1|Q5JY01|Q5JY02|Q7Z4G4|Q7Z4G4-2|Q7Z4G4-3	Isoform 2 of tRNA (guanine(10)-N2)-methyltransferase homolog OS=Homo sapiens GN=TRMT11|Isoform 3 of tRNA (guanine(10)-N2)-methyltransferase homolog OS=Homo sapiens GN=TRMT11|tRNA (guanine(10)-N2)-methyltransferase homolog (Fragment) OS=Homo sapiens GN=TRMT11 PE=1 SV=1|tRNA (guanine(10)-N2)-methyltransferase homolog OS=Homo sapiens GN=TRMT11 PE=1 SV=1	ACO2(C317) - Parental	1.16082	27.1398	4.8012	1.69e-05	3.83e-05	PDHB,ACO2,IDH2	cluster 2	6	8	4
MRPS12	O15235	28S ribosomal protein S12, mitochondrial OS=Homo sapiens GN=MRPS12 PE=1 SV=1	ACO2(C317) - Parental	1.57581	26.882	8.00354	2.78e-10	1.63e-09	PDHB,ACO2,IDH2	cluster 2	5	7	3
SPR	P35270	Sepiapterin reductase OS=Homo sapiens GN=SPR PE=1 SV=1	ACO2(C317) - Parental	2.12718	25.2187	4.92565	1.11e-05	2.6e-05	PDHB,ACO2,IDH3G,IDH2	cluster 2	4	6	2
GCDH	Q92947|Q92947-2	Glutaryl-CoA dehydrogenase, mitochondrial OS=Homo sapiens GN=GCDH PE=1 SV=1|Isoform Short of Glutaryl-CoA dehydrogenase, mitochondrial OS=Homo sapiens GN=GCDH	ACO2(C317) - Parental	0.705953	29.9304	4.37733	6.79e-05	0.000136651	PDHB,ACO2,IDH2	cluster 2	6	8	12
ANGEL2	Q5VTE6|Q5VTE6-2	Protein angel homolog 2 OS=Homo sapiens GN=ANGEL2 PE=2 SV=1|Isoform 2 of Protein angel homolog 2 OS=Homo sapiens GN=ANGEL2	ACO2(C317) - Parental	2.02975	26.1304	4.73771	2.08e-05	4.63e-05	PDHB,ACO2,IDH3G,IDH2	cluster 2	4	6	3
DLD	E9PEX6|P09622	Dihydrolipoyl dehydrogenase OS=Homo sapiens GN=DLD PE=1 SV=1|Dihydrolipoyl dehydrogenase, mitochondrial OS=Homo sapiens GN=DLD PE=1 SV=2	ACO2(C317) - Parental	0.939951	30.2762	3.16435	0.00274525	0.00439468	PDHB,ACO2,OGDH,IDH2	cluster 2	6	8	20
SSBP1	Q04837	Single-stranded DNA-binding protein, mitochondrial OS=Homo sapiens GN=SSBP1 PE=1 SV=1	ACO2(C317) - Parental	1.18129	30.0741	4.39079	6.5e-05	0.00013107	PDHB,ACO2,IDH2	cluster 2	6	8	9
PDHA1	P08559|P08559-2|P08559-3|P08559-4	Isoform 2 of Pyruvate dehydrogenase E1 component subunit alpha, somatic form, mitochondrial OS=Homo sapiens GN=PDHA1|Isoform 3 of Pyruvate dehydrogenase E1 component subunit alpha, somatic form, mitochondrial OS=Homo sapiens GN=PDHA1|Isoform 4 of Pyruvate dehydrogenase E1 component subunit alpha, somatic form, mitochondrial OS=Homo sapiens GN=PDHA1|Pyruvate dehydrogenase E1 component subunit alph…	ACO2(C317) - Parental	0.268262	31.1592	1.17677	0.245299	0.291071	PDHB	cluster 4	6	8	26
SHMT2	P34897|P34897-3	Serine hydroxymethyltransferase, mitochondrial OS=Homo sapiens GN=SHMT2 PE=1 SV=3|Isoform 3 of Serine hydroxymethyltransferase, mitochondrial OS=Homo sapiens GN=SHMT2	ACO2(C317) - Parental	2.91962	31.0388	25.3998	7.78e-29	1.79e-26	PDHB,ACO2,IDH2	cluster 2	6	8	20
CCT8	P50990	T-complex protein 1 subunit theta OS=Homo sapiens GN=CCT8 PE=1 SV=4	ACO2(C317) - Parental	0.00270438	32.0987	0.0188523	0.98504	0.986325	PDHB	cluster 4	6	8	33
LRPPRC	P42704	Leucine-rich PPR motif-containing protein, mitochondrial OS=Homo sapiens GN=LRPPRC PE=1 SV=3	ACO2(C317) - Parental	2.97425	31.617	30.4349	2.85e-32	3.28e-29	PDHB,ACO2,IDH2	cluster 2	6	8	61
HSD17B10	Q99714	3-hydroxyacyl-CoA dehydrogenase type-2 OS=Homo sapiens GN=HSD17B10 PE=1 SV=3	ACO2(C317) - Parental	3.15828	29.9271	23.1606	4.12e-27	4.42e-25	PDHB,ACO2,IDH3G,IDH2	cluster 2	6	8	11
HSPD1	P10809	60 kDa heat shock protein, mitochondrial OS=Homo sapiens GN=HSPD1 PE=1 SV=2	ACO2(C317) - Parental	1.87165	31.9993	17.8326	2.24e-22	5.05e-21	PDHB,ACO2,IDH2	cluster 2	6	8	35
PPA2	A0A0C4DGB9|Q9H2U2|Q9H2U2-2	Inorganic pyrophosphatase 2, mitochondrial OS=Homo sapiens GN=PPA2 PE=1 SV=1|Inorganic pyrophosphatase 2, mitochondrial OS=Homo sapiens GN=PPA2 PE=1 SV=2|Isoform 2 of Inorganic pyrophosphatase 2, mitochondrial OS=Homo sapiens GN=PPA2	ACO2(C317) - Parental	3.3873	29.4601	19.1483	1.22e-23	3.51e-22	PDHB,ACO2,IDH3G,IDH2	cluster 2	6	8	14
CCT2	P78371	T-complex protein 1 subunit beta OS=Homo sapiens GN=CCT2 PE=1 SV=4	ACO2(C317) - Parental	-0.0873477	31.5337	-0.511089	0.611716	0.657716	PDHB	cluster 4	6	8	32
HSPA9	P38646	Stress-70 protein, mitochondrial OS=Homo sapiens GN=HSPA9 PE=1 SV=2	ACO2(C317) - Parental	1.75305	32.5692	16.4693	5.45e-21	1e-19	PDHB,ACO2,IDH2	cluster 2	6	8	35
CCT7	Q99832	T-complex protein 1 subunit eta OS=Homo sapiens GN=CCT7 PE=1 SV=2	ACO2(C317) - Parental	-0.121468	31.0981	-0.721177	0.474425	0.519812	PDHB	cluster 4	6	8	23
TIMM44	O43615	Mitochondrial import inner membrane translocase subunit TIM44 OS=Homo sapiens GN=TIMM44 PE=1 SV=2	ACO2(C317) - Parental	2.18928	29.8529	19.6858	3.88e-24	1.24e-22	PDHB,ACO2,IDH2	cluster 2	6	8	19
HADHA	P40939	Trifunctional enzyme subunit alpha, mitochondrial OS=Homo sapiens GN=HADHA PE=1 SV=2	ACO2(C317) - Parental	1.68594	29.5292	15.2838	1.02e-19	1.59e-18	PDHB,ACO2,IDH2	cluster 2	6	8	17
MRPS30	Q9NP92	28S ribosomal protein S30, mitochondrial OS=Homo sapiens GN=MRPS30 PE=1 SV=2	ACO2(C317) - Parental	2.97869	29.0131	21.0917	2.17e-25	1.02e-23	PDHB,ACO2,IDH2	cluster 2	6	8	10
DUT	H0YKI0|P33316	Deoxyuridine 5'-triphosphate nucleotidohydrolase, mitochondrial OS=Homo sapiens GN=DUT PE=1 SV=1|Deoxyuridine 5'-triphosphate nucleotidohydrolase, mitochondrial OS=Homo sapiens GN=DUT PE=1 SV=4	ACO2(C317) - Parental	2.0068	28.3932	15.2718	1.06e-19	1.62e-18	PDHB,ACO2,IDH2	cluster 2	6	8	9
GRSF1	F5H5I6|H0Y8R1|H0YAK1|Q12849|Q12849-5	G-rich sequence factor 1 (Fragment) OS=Homo sapiens GN=GRSF1 PE=1 SV=1|G-rich sequence factor 1 OS=Homo sapiens GN=GRSF1 PE=1 SV=2|G-rich sequence factor 1 OS=Homo sapiens GN=GRSF1 PE=1 SV=3|Isoform 2 of G-rich sequence factor 1 OS=Homo sapiens GN=GRSF1	ACO2(C317) - Parental	3.22317	29.2399	20.154	1.46e-24	5.69e-23	PDHB,ACO2,IDH2	cluster 2	6	8	15
TSFM	C9JT21|P43897	Elongation factor Ts (Fragment) OS=Homo sapiens GN=TSFM PE=1 SV=7|Elongation factor Ts, mitochondrial OS=Homo sapiens GN=TSFM PE=1 SV=2	ACO2(C317) - Parental	1.96716	28.5993	14.4018	1.01e-18	1.42e-17	PDHB,ACO2,IDH2	cluster 2	6	8	6
PRDX3	P30048|P30048-2	Thioredoxin-dependent peroxide reductase, mitochondrial OS=Homo sapiens GN=PRDX3 PE=1 SV=3|Isoform 2 of Thioredoxin-dependent peroxide reductase, mitochondrial OS=Homo sapiens GN=PRDX3	ACO2(C317) - Parental	2.54151	27.7057	15.9068	2.15e-20	3.61e-19	PDHB,ACO2,IDH2	cluster 2	6	8	5
CS	B4DJV2|O75390	Citrate synthase OS=Homo sapiens GN=CS PE=1 SV=1|Citrate synthase, mitochondrial OS=Homo sapiens GN=CS PE=1 SV=2	ACO2(C317) - Parental	2.30186	27.6066	16.0219	1.62e-20	2.78e-19	PDHB,ACO2,IDH2	cluster 2	6	8	6
CCT5	P48643	T-complex protein 1 subunit epsilon OS=Homo sapiens GN=CCT5 PE=1 SV=1	ACO2(C317) - Parental	-0.261716	32.2671	-1.52175	0.134869	0.168003	PDHB	cluster 4	6	8	35
ETFA	P13804|P13804-2	Electron transfer flavoprotein subunit alpha, mitochondrial OS=Homo sapiens GN=ETFA PE=1 SV=1|Isoform 2 of Electron transfer flavoprotein subunit alpha, mitochondrial OS=Homo sapiens GN=ETFA	ACO2(C317) - Parental	2.9915	28.3483	14.2487	1.51e-18	2.03e-17	PDHB,ACO2,IDH3G,IDH2	cluster 2	6	8	9
P0808_C317_(engineered ACO2)	P0808_C317_(engineered ACO2)	P0808_C317_(engineered ACO2)	ACO2(C317) - Parental	5.50196	31.1839	50.0003	5.87e-42	1.35e-38	ACO2	cluster 2	4	4	40
RPL23A	A8MUS3|P62750	60S ribosomal protein L23a OS=Homo sapiens GN=RPL23A PE=1 SV=1	ACO2(C317) - Parental	0.983258	30.5839	14.4433	9.01e-19	1.28e-17	ACO2,IDH2	cluster 2	6	8	11
IGF2BP1	Q9NZI8|Q9NZI8-2	Insulin-like growth factor 2 mRNA-binding protein 1 OS=Homo sapiens GN=IGF2BP1 PE=1 SV=2|Isoform 2 of Insulin-like growth factor 2 mRNA-binding protein 1 OS=Homo sapiens GN=IGF2BP1	ACO2(C317) - Parental	0.729755	29.3422	8.1272	1.83e-10	1.1e-09	ACO2,IDH2	cluster 2	6	8	13
NARS2	H0YE96|Q96I59|Q96I59-2	Isoform 2 of Probable asparagine--tRNA ligase, mitochondrial OS=Homo sapiens GN=NARS2|Probable asparagine--tRNA ligase, mitochondrial (Fragment) OS=Homo sapiens GN=NARS2 PE=1 SV=1|Probable asparagine--tRNA ligase, mitochondrial OS=Homo sapiens GN=NARS2 PE=1 SV=3	ACO2(C317) - Parental	0.787415	27.8056	7.62372	1.02e-09	5.37e-09	ACO2	cluster 2	5	6	4
DHX30	H7BXY3|Q7L2E3|Q7L2E3-2|Q7L2E3-3	Isoform 2 of Putative ATP-dependent RNA helicase DHX30 OS=Homo sapiens GN=DHX30|Isoform 3 of Putative ATP-dependent RNA helicase DHX30 OS=Homo sapiens GN=DHX30|Putative ATP-dependent RNA helicase DHX30 OS=Homo sapiens GN=DHX30 PE=1 SV=1	ACO2(C317) - Parental	0.71705	30.4251	6.92271	1.15e-08	4.91e-08	ACO2,IDH2	cluster 2	6	8	34
SUCLG1	P53597	Succinyl-CoA ligase [ADP/GDP-forming] subunit alpha, mitochondrial OS=Homo sapiens GN=SUCLG1 PE=1 SV=4	ACO2(C317) - Parental	0.849518	28.3661	6.68857	2.59e-08	1.03e-07	ACO2,IDH2	cluster 2	6	8	7
C12ORF10	F8VQQ3|F8VR84|Q9HB07	UPF0160 protein MYG1, mitochondrial OS=Homo sapiens GN=C12orf10 PE=1 SV=1|UPF0160 protein MYG1, mitochondrial OS=Homo sapiens GN=C12orf10 PE=1 SV=2	ACO2(C317) - Parental	0.890636	26.4658	6.45994	5.74e-08	2.13e-07	ACO2,IDH2	cluster 2	5	7	3
EIF2AK2	P19525|P19525-2	Interferon-induced, double-stranded RNA-activated protein kinase OS=Homo sapiens GN=EIF2AK2 PE=1 SV=2|Isoform 2 of Interferon-induced, double-stranded RNA-activated protein kinase OS=Homo sapiens GN=EIF2AK2	ACO2(C317) - Parental	1.04098	27.7882	5.72361	7.35e-07	2.14e-06	ACO2	cluster 2	6	8	8
MTPAP	Q9NVV4|Q9NVV4-2	Isoform 2 of Poly(A) RNA polymerase, mitochondrial OS=Homo sapiens GN=MTPAP|Poly(A) RNA polymerase, mitochondrial OS=Homo sapiens GN=MTPAP PE=1 SV=1	ACO2(C317) - Parental	0.884499	29.0453	5.7183	7.48e-07	2.17e-06	ACO2,IDH2	cluster 2	6	8	12
OAT	P04181	Ornithine aminotransferase, mitochondrial OS=Homo sapiens GN=OAT PE=1 SV=1	ACO2(C317) - Parental	0.765383	27.8268	5.42308	2.06e-06	5.47e-06	ACO2,IDH2	cluster 2	6	8	7
LYPLAL1	Q5VWZ2|Q5VWZ2-2	Isoform 2 of Lysophospholipase-like protein 1 OS=Homo sapiens GN=LYPLAL1|Lysophospholipase-like protein 1 OS=Homo sapiens GN=LYPLAL1 PE=1 SV=3	ACO2(C317) - Parental	0.676613	27.0429	5.2201	4.12e-06	1.05e-05	ACO2,IDH2	cluster 2	6	8	4
RBMX	P38159	RNA-binding motif protein, X chromosome OS=Homo sapiens GN=RBMX PE=1 SV=3	ACO2(C317) - Parental	1.32472	29.5383	3.71538	0.000544989	0.000948062	ACO2,IDH3G,OGDH	cluster 1	6	8	18
PUM3	Q15397	Pumilio homolog 3 OS=Homo sapiens GN=PUM3 PE=1 SV=3	ACO2(C317) - Parental	0.993701	28.4908	3.69806	0.000574431	0.00099499	ACO2,IDH3G,OGDH	cluster 1	6	8	11
HMGA1	P17096|P17096-2|P17096-3	High mobility group protein HMG-I/HMG-Y OS=Homo sapiens GN=HMGA1 PE=1 SV=3|Isoform HMG-R of High mobility group protein HMG-I/HMG-Y OS=Homo sapiens GN=HMGA1|Isoform HMG-Y of High mobility group protein HMG-I/HMG-Y OS=Homo sapiens GN=HMGA1	ACO2(C317) - Parental	0.832075	28.8697	2.01652	0.0495649	0.0664522	ACO2,IDH3G,OGDH	cluster 1	6	8	6
ATP5B	F8W0P7|P06576	ATP synthase subunit beta, mitochondrial (Fragment) OS=Homo sapiens GN=ATP5B PE=1 SV=2|ATP synthase subunit beta, mitochondrial OS=Homo sapiens GN=ATP5B PE=1 SV=3	ACO2(C317) - Parental	2.08066	30.8238	20.1444	1.49e-24	5.71e-23	ACO2,IDH2	cluster 2	6	8	22
PHB	P35232	Prohibitin OS=Homo sapiens GN=PHB PE=1 SV=1	ACO2(C317) - Parental	2.24143	29.7302	19.7576	3.33e-24	1.08e-22	ACO2,IDH3G,IDH2	cluster 2	6	8	14
POLRMT	O00411	DNA-directed RNA polymerase, mitochondrial OS=Homo sapiens GN=POLRMT PE=1 SV=2	ACO2(C317) - Parental	1.52423	30.2486	14.068	2.44e-18	3.2e-17	ACO2,IDH2	cluster 2	6	8	29
HSDL2	Q6YN16	Hydroxysteroid dehydrogenase-like protein 2 OS=Homo sapiens GN=HSDL2 PE=1 SV=1	ACO2(C317) - Parental	1.69011	28.8655	10.6521	4.81e-14	4.4e-13	ACO2,IDH2	cluster 2	6	8	11
HNRNPK	P61978|P61978-2|P61978-3	Heterogeneous nuclear ribonucleoprotein K OS=Homo sapiens GN=HNRNPK PE=1 SV=1|Isoform 2 of Heterogeneous nuclear ribonucleoprotein K OS=Homo sapiens GN=HNRNPK|Isoform 3 of Heterogeneous nuclear ribonucleoprotein K OS=Homo sapiens GN=HNRNPK	ACO2(C317) - Parental	1.85917	30.2367	10.0787	2.93e-13	2.54e-12	ACO2	cluster 2	6	8	16
SYNCRIP	O60506|O60506-2|O60506-3|O60506-4	Heterogeneous nuclear ribonucleoprotein Q OS=Homo sapiens GN=SYNCRIP PE=1 SV=2|Isoform 2 of Heterogeneous nuclear ribonucleoprotein Q OS=Homo sapiens GN=SYNCRIP|Isoform 3 of Heterogeneous nuclear ribonucleoprotein Q OS=Homo sapiens GN=SYNCRIP|Isoform 4 of Heterogeneous nuclear ribonucleoprotein Q OS=Homo sapiens GN=SYNCRIP	ACO2(C317) - Parental	2.01713	31.3682	8.88374	1.44e-11	9.93e-11	ACO2,IDH2	cluster 2	6	8	22
HNRNPL	P14866	Heterogeneous nuclear ribonucleoprotein L OS=Homo sapiens GN=HNRNPL PE=1 SV=2	ACO2(C317) - Parental	1.88526	30.4667	7.29546	3.16e-09	1.5e-08	ACO2,IDH2	cluster 2	6	8	13
HNRNPU	Q00839|Q00839-2	Heterogeneous nuclear ribonucleoprotein U OS=Homo sapiens GN=HNRNPU PE=1 SV=6|Isoform Short of Heterogeneous nuclear ribonucleoprotein U OS=Homo sapiens GN=HNRNPU	ACO2(C317) - Parental	1.41835	31.8861	6.43352	6.29e-08	2.3e-07	ACO2	cluster 2	6	8	32
HNRNPR	O43390|O43390-2	Heterogeneous nuclear ribonucleoprotein R OS=Homo sapiens GN=HNRNPR PE=1 SV=1|Isoform 2 of Heterogeneous nuclear ribonucleoprotein R OS=Homo sapiens GN=HNRNPR	ACO2(C317) - Parental	1.62947	30.7781	6.42493	6.48e-08	2.37e-07	ACO2	cluster 2	6	8	17
P0808_C324_(engineered IDH3G)	P0808_C324_(engineered IDH3G)	P0808_C324_(engineered IDH3G)	ACO2(C317) - Parental	-0.143617	29.0349	-1.5189	0.135583	0.168801	IDH3G	cluster 5	4	4	11
RUVBL2	Q9Y230	RuvB-like 2 OS=Homo sapiens GN=RUVBL2 PE=1 SV=3	ACO2(C317) - Parental	0.604808	31.323	4.76496	1.9e-05	4.26e-05	IDH3G,IDH1,N-IDH2	cluster 5	6	8	23
NXN	I3L4V6|Q6DKJ4|Q6DKJ4-3	Isoform 3 of Nucleoredoxin OS=Homo sapiens GN=NXN|Nucleoredoxin (Fragment) OS=Homo sapiens GN=NXN PE=1 SV=1|Nucleoredoxin OS=Homo sapiens GN=NXN PE=1 SV=2	ACO2(C317) - Parental	0.737865	25.8472	6.29483	1.02e-07	3.58e-07	IDH3G,N-IDH2	cluster 5	4	4	4
P0808_C644_(engineered IDH1)	P0808_C644_(engineered IDH1)	P0808_C644_(engineered IDH1)	ACO2(C317) - Parental	-0.523377	31.2491	-4.18101	0.000127637	0.00024567	IDH3G,IDH1	cluster 3	4	4	25
SNRPD3	P62318|P62318-2	Small nuclear ribonucleoprotein Sm D3 OS=Homo sapiens GN=SNRPD3 PE=1 SV=1|Isoform 2 of Small nuclear ribonucleoprotein Sm D3 OS=Homo sapiens GN=SNRPD3	ACO2(C317) - Parental	-0.344958	26.1298	-2.39024	0.0209595	0.0296004	IDH3G,OGDH	cluster 1	6	8	3
SRSF1	J3KTL2|Q07955|Q07955-2|Q07955-3	Isoform ASF-2 of Serine/arginine-rich splicing factor 1 OS=Homo sapiens GN=SRSF1|Isoform ASF-3 of Serine/arginine-rich splicing factor 1 OS=Homo sapiens GN=SRSF1|Serine/arginine-rich-splicing factor 1 OS=Homo sapiens GN=SRSF1 PE=1 SV=1|Serine/arginine-rich splicing factor 1 OS=Homo sapiens GN=SRSF1 PE=1 SV=2	ACO2(C317) - Parental	0.671853	28.6749	2.67498	0.010294	0.0153477	IDH3G,OGDH	cluster 1	6	8	10
PSMB6	P28072	Proteasome subunit beta type-6 OS=Homo sapiens GN=PSMB6 PE=1 SV=4	ACO2(C317) - Parental	-0.395601	27.7215	-2.24629	0.0294955	0.0407555	IDH3G	cluster 5	4	4	3
TRMT112	F5GX77|F5GYQ2|Q9UI30	Multifunctional methyltransferase subunit TRM112-like protein OS=Homo sapiens GN=TRMT112 PE=1 SV=1	ACO2(C317) - Parental	0.160603	26.6529	0.830814	0.410341	0.458323	IDH3G	cluster 5	4	5	2
GAR1	Q9NY12|Q9NY12-2	H/ACA ribonucleoprotein complex subunit 1 OS=Homo sapiens GN=GAR1 PE=1 SV=1|Isoform 2 of H/ACA ribonucleoprotein complex subunit 1 OS=Homo sapiens GN=GAR1	ACO2(C317) - Parental	0.614788	27.9444	2.36167	0.0224518	0.0314954	IDH3G,OGDH	cluster 1	6	8	4
UBTF	E9PKP7|P17480|P17480-2	Isoform UBF2 of Nucleolar transcription factor 1 OS=Homo sapiens GN=UBTF|Nucleolar transcription factor 1 OS=Homo sapiens GN=UBTF PE=1 SV=1	ACO2(C317) - Parental	0.180293	27.7642	0.959082	0.342497	0.391668	IDH3G,OGDH	cluster 1	6	8	12
NIFK	Q9BYG3	MKI67 FHA domain-interacting nucleolar phosphoprotein OS=Homo sapiens GN=NIFK PE=1 SV=1	ACO2(C317) - Parental	0.557808	28.5477	1.87559	0.0670228	0.0879125	IDH3G,OGDH	cluster 1	6	8	10
CBX5	P45973	Chromobox protein homolog 5 OS=Homo sapiens GN=CBX5 PE=1 SV=1	ACO2(C317) - Parental	0.623307	28.6624	2.0549	0.0455532	0.0613236	IDH3G,OGDH	cluster 1	6	8	8
RALY	Q5QPL9|Q9UKM9|Q9UKM9-2	Isoform 1 of RNA-binding protein Raly OS=Homo sapiens GN=RALY|RNA-binding protein Raly (Fragment) OS=Homo sapiens GN=RALY PE=1 SV=1|RNA-binding protein Raly OS=Homo sapiens GN=RALY PE=1 SV=1	ACO2(C317) - Parental	0.52886	28.8838	1.72148	0.0918373	0.117711	IDH3G,OGDH	cluster 1	6	8	15
SNU13	B1AHD1|P55769	NHP2-like protein 1 OS=Homo sapiens GN=SNU13 PE=1 SV=1|NHP2-like protein 1 OS=Homo sapiens GN=SNU13 PE=1 SV=3	ACO2(C317) - Parental	0.632798	27.7441	2.04453	0.046608	0.0626703	IDH3G,OGDH	cluster 1	6	8	4
SRSF10	O75494|O75494-2|O75494-3|O75494-4|O75494-5|O75494-6|Q5JRI1	Serine/arginine-rich splicing factor 10 OS=Homo sapiens GN=SRSF10 PE=1 SV=1|Isoform 2 of Serine/arginine-rich splicing factor 10 OS=Homo sapiens GN=SRSF10|Isoform 3 of Serine/arginine-rich splicing factor 10 OS=Homo sapiens GN=SRSF10|Isoform 4 of Serine/arginine-rich splicing factor 10 OS=Homo sapiens GN=SRSF10|Isoform 5 of Serine/arginine-rich splicing factor 10 OS=Homo sapiens GN=SRSF10|Isoform…	ACO2(C317) - Parental	0.444053	28.0035	1.57606	0.121818	0.15349	IDH3G,OGDH	cluster 1	6	8	8
H2AFZ|H2AFV	P0C0S5|Q71UI9|Q71UI9-4	Histone H2A.V OS=Homo sapiens GN=H2AFV PE=1 SV=3|Histone H2A.Z OS=Homo sapiens GN=H2AFZ PE=1 SV=2|Isoform 4 of Histone H2A.V OS=Homo sapiens GN=H2AFV	ACO2(C317) - Parental	0.400054	28.4991	1.08059	0.285475	0.334095	IDH3G,OGDH	cluster 1	6	8	2
STK4	Q13043|Q13043-2	Isoform 2 of Serine/threonine-protein kinase 4 OS=Homo sapiens GN=STK4|Serine/threonine-protein kinase 4 OS=Homo sapiens GN=STK4 PE=1 SV=2	ACO2(C317) - Parental	-0.612614	28.0895	-3.12843	0.00303686	0.00482793	IDH3G	cluster 5	6	8	11
PABPN1	Q86U42|Q86U42-2	Polyadenylate-binding protein 2 OS=Homo sapiens GN=PABPN1 PE=1 SV=3|Isoform 2 of Polyadenylate-binding protein 2 OS=Homo sapiens GN=PABPN1	ACO2(C317) - Parental	0.337218	26.9078	0.799452	0.428109	0.474276	IDH3G	cluster 1	4	6	5
IDH3A	H0YL72|H0YLI6|P50213	Isocitrate dehydrogenase [NAD] subunit alpha, mitochondrial (Fragment) OS=Homo sapiens GN=IDH3A PE=1 SV=1|Isocitrate dehydrogenase [NAD] subunit alpha, mitochondrial OS=Homo sapiens GN=IDH3A PE=1 SV=1	ACO2(C317) - Parental	0.400891	28.6455	2.08561	0.0425503	0.057652	IDH3G	cluster 5	6	8	13
RUVBL1	Q9Y265	RuvB-like 1 OS=Homo sapiens GN=RUVBL1 PE=1 SV=1	ACO2(C317) - Parental	0.66884	30.512	4.82638	1.55e-05	3.54e-05	IDH3G	cluster 5	6	8	18
SDF4	Q9BRK5	45 kDa calcium-binding protein OS=Homo sapiens GN=SDF4 PE=1 SV=1	ACO2(C317) - Parental	-0.282601	26.7503	-3.46751	0.00114502	0.00191836	OGDH	cluster 1	4	4	4
RPL7L1	Q6DKI1	60S ribosomal protein L7-like 1 OS=Homo sapiens GN=RPL7L1 PE=1 SV=1	ACO2(C317) - Parental	0.362357	26.6978	1.72395	0.0913869	0.117199	OGDH	cluster 1	6	8	5
U2AF1L5|U2AF1	P0DN76|Q01081|Q01081-2	Isoform 2 of Splicing factor U2AF 35 kDa subunit OS=Homo sapiens GN=U2AF1|Splicing factor U2AF 35 kDa subunit-like protein OS=Homo sapiens GN=U2AF1L5 PE=1 SV=1|Splicing factor U2AF 35 kDa subunit OS=Homo sapiens GN=U2AF1 PE=1 SV=3	ACO2(C317) - Parental	0.255946	26.969	1.40699	0.166106	0.204152	OGDH	cluster 5	5	6	3
KRR1	A0A087WZC7|Q13601|Q13601-2	Isoform 2 of KRR1 small subunit processome component homolog OS=Homo sapiens GN=KRR1|KRR1 small subunit processome component homolog OS=Homo sapiens GN=KRR1 PE=1 SV=1|KRR1 small subunit processome component homolog OS=Homo sapiens GN=KRR1 PE=1 SV=4	ACO2(C317) - Parental	0.314845	27.5563	1.40633	0.166299	0.20428	OGDH	cluster 1	6	8	6
EBNA1BP2	H7C2Q8|Q99848	EBNA1 binding protein 2, isoform CRA_d OS=Homo sapiens GN=EBNA1BP2 PE=1 SV=1|Probable rRNA-processing protein EBP2 OS=Homo sapiens GN=EBNA1BP2 PE=1 SV=2	ACO2(C317) - Parental	0.591306	28.3387	2.44287	0.0184418	0.0262055	OGDH	cluster 1	6	8	11
PDCD11	Q14690	Protein RRP5 homolog OS=Homo sapiens GN=PDCD11 PE=1 SV=3	ACO2(C317) - Parental	0.328635	28.2393	1.43841	0.15704	0.193629	OGDH	cluster 1	6	8	20
RPF2	Q5VXN0|Q9H7B2	Ribosome production factor 2 homolog (Fragment) OS=Homo sapiens GN=RPF2 PE=1 SV=1|Ribosome production factor 2 homolog OS=Homo sapiens GN=RPF2 PE=1 SV=2	ACO2(C317) - Parental	1.16223	26.6801	2.65139	0.0109371	0.0161538	OGDH,N-IDH2	cluster 1	5	7	6
YTHDC1	J3QR07|Q96MU7|Q96MU7-2	YTH domain-containing protein 1 OS=Homo sapiens GN=YTHDC1 PE=1 SV=1|YTH domain-containing protein 1 OS=Homo sapiens GN=YTHDC1 PE=1 SV=3|Isoform 2 of YTH domain-containing protein 1 OS=Homo sapiens GN=YTHDC1	ACO2(C317) - Parental	0.0991341	26.556	0.346753	0.730347	0.766998	OGDH	cluster 1	6	8	6
MYO1C	F5H6E2|O00159|O00159-2|O00159-3	Isoform 2 of Unconventional myosin-Ic OS=Homo sapiens GN=MYO1C|Isoform 3 of Unconventional myosin-Ic OS=Homo sapiens GN=MYO1C|Unconventional myosin-Ic OS=Homo sapiens GN=MYO1C PE=1 SV=1|Unconventional myosin-Ic OS=Homo sapiens GN=MYO1C PE=1 SV=4	ACO2(C317) - Parental	-0.226574	29.8052	-0.959175	0.342451	0.391668	OGDH	cluster 1	6	8	20
NSA2	A0A0A0MQZ6|O95478	Ribosome biogenesis protein NSA2 homolog OS=Homo sapiens GN=NSA2 PE=1 SV=1	ACO2(C317) - Parental	0.506116	26.3265	2.22409	0.0310561	0.0427579	OGDH	cluster 1	6	8	3
WDR12	Q9GZL7	Ribosome biogenesis protein WDR12 OS=Homo sapiens GN=WDR12 PE=1 SV=2	ACO2(C317) - Parental	0.218706	27.6216	0.919169	0.362769	0.411875	OGDH	cluster 1	6	8	6
WDR1	O75083	WD repeat-containing protein 1 OS=Homo sapiens GN=WDR1 PE=1 SV=4	ACO2(C317) - Parental	-0.29812	27.3243	-1.46387	0.149984	0.185725	OGDH	cluster 1	6	8	6
RBM12B	B9ZVT1|Q8IXT5	RNA-binding protein 12B OS=Homo sapiens GN=RBM12B PE=1 SV=2	ACO2(C317) - Parental	0.255463	26.4704	0.83276	0.409253	0.457331	OGDH	cluster 1	6	8	6
UTP18	Q9Y5J1	U3 small nucleolar RNA-associated protein 18 homolog OS=Homo sapiens GN=UTP18 PE=1 SV=3	ACO2(C317) - Parental	0.280384	26.5111	0.854055	0.39747	0.445461	OGDH	cluster 1	6	8	3
WDR46	O15213	WD repeat-containing protein 46 OS=Homo sapiens GN=WDR46 PE=1 SV=3	ACO2(C317) - Parental	0.658127	25.2188	0.981727	0.331334	0.380605	OGDH	cluster 1	4	6	5
HIST1H4A	P62805	Histone H4 OS=Homo sapiens GN=HIST1H4A PE=1 SV=2	ACO2(C317) - Parental	0.356147	32.6907	0.950727	0.346677	0.395971	OGDH	cluster 1	6	8	12
P0808_N544_(engineered N-IDH2)	P0808_N544_(engineered N-IDH2)	P0808_N544_(engineered N-IDH2)	ACO2(C317) - Parental	0.0483846	31.0609	0.183164	0.855469	0.874229	IDH2,N-IDH2	cluster 2	4	4	25
CISD1	Q9NZ45	CDGSH iron-sulfur domain-containing protein 1 OS=Homo sapiens GN=CISD1 PE=1 SV=1	ACO2(C317) - Parental	1.50115	27.3043	10.4945	7.88e-14	7.14e-13	IDH2,N-IDH2	cluster 2	6	8	2
MFF	Q9GZY8|Q9GZY8-2	Mitochondrial fission factor OS=Homo sapiens GN=MFF PE=1 SV=1|Isoform 2 of Mitochondrial fission factor OS=Homo sapiens GN=MFF	ACO2(C317) - Parental	1.07254	28.1246	9.11383	6.7e-12	4.88e-11	IDH2,N-IDH2	cluster 2	6	8	11
VPS13C	Q709C8|Q709C8-2|Q709C8-3|Q709C8-4	Isoform 2 of Vacuolar protein sorting-associated protein 13C OS=Homo sapiens GN=VPS13C|Isoform 3 of Vacuolar protein sorting-associated protein 13C OS=Homo sapiens GN=VPS13C|Isoform 4 of Vacuolar protein sorting-associated protein 13C OS=Homo sapiens GN=VPS13C|Vacuolar protein sorting-associated protein 13C OS=Homo sapiens GN=VPS13C PE=1 SV=1	ACO2(C317) - Parental	1.04546	29.8053	7.46859	1.74e-09	8.74e-09	IDH2,IDH1,N-IDH2	cluster 3	6	8	36
SSB	P05455	Lupus La protein OS=Homo sapiens GN=SSB PE=1 SV=2	ACO2(C317) - Parental	0.900318	27.4681	6.14755	1.7e-07	5.67e-07	IDH2,IDH1,N-IDH2	cluster 3	6	8	9
KIF21A	H0YI78|Q7Z4S6|Q7Z4S6-2|Q7Z4S6-3|Q7Z4S6-4|Q7Z4S6-5|Q7Z4S6-6	Isoform 2 of Kinesin-like protein KIF21A OS=Homo sapiens GN=KIF21A|Isoform 3 of Kinesin-like protein KIF21A OS=Homo sapiens GN=KIF21A|Isoform 4 of Kinesin-like protein KIF21A OS=Homo sapiens GN=KIF21A|Isoform 5 of Kinesin-like protein KIF21A OS=Homo sapiens GN=KIF21A|Isoform 6 of Kinesin-like protein KIF21A OS=Homo sapiens GN=KIF21A|Kinesin-like protein KIF21A (Fragment) OS=Homo sapiens GN=KIF21A…	ACO2(C317) - Parental	0.863318	28.0722	9.59219	1.4e-12	1.13e-11	IDH2,IDH1	cluster 3	4	4	7
ARHGEF16	Q5VV41	Rho guanine nucleotide exchange factor 16 OS=Homo sapiens GN=ARHGEF16 PE=1 SV=1	ACO2(C317) - Parental	1.03787	29.1694	5.93625	3.53e-07	1.1e-06	IDH2,IDH1,N-IDH2	cluster 3	6	8	13
TMLHE	Q9NVH6|Q9NVH6-6|Q9NVH6-7|Q9NVH6-8	Isoform 6 of Trimethyllysine dioxygenase, mitochondrial OS=Homo sapiens GN=TMLHE|Isoform 7 of Trimethyllysine dioxygenase, mitochondrial OS=Homo sapiens GN=TMLHE|Isoform 8 of Trimethyllysine dioxygenase, mitochondrial OS=Homo sapiens GN=TMLHE|Trimethyllysine dioxygenase, mitochondrial OS=Homo sapiens GN=TMLHE PE=1 SV=1	ACO2(C317) - Parental	0.0655662	27.4058	0.757544	0.452561	0.498228	IDH2	cluster 2	4	4	4
ALYREF	E9PB61|Q86V81	THO complex subunit 4 OS=Homo sapiens GN=ALYREF PE=1 SV=1|THO complex subunit 4 OS=Homo sapiens GN=ALYREF PE=1 SV=3	ACO2(C317) - Parental	0.755586	27.354	4.82798	1.54e-05	3.53e-05	IDH2	cluster 2	6	8	7
TFB1M	Q8WVM0	Dimethyladenosine transferase 1, mitochondrial OS=Homo sapiens GN=TFB1M PE=1 SV=1	ACO2(C317) - Parental	0.539631	27.5089	2.73883	0.00872316	0.013099	IDH2	cluster 2	6	8	8
RPL26	P61254	60S ribosomal protein L26 OS=Homo sapiens GN=RPL26 PE=1 SV=1	ACO2(C317) - Parental	0.95159	28.0447	4.61006	3.18e-05	6.81e-05	IDH2	cluster 2	6	8	7
KYNU	A0A087X297|Q16719|Q16719-2	Isoform 2 of Kynureninase OS=Homo sapiens GN=KYNU|Kynureninase (Fragment) OS=Homo sapiens GN=KYNU PE=1 SV=1|Kynureninase OS=Homo sapiens GN=KYNU PE=1 SV=1	ACO2(C317) - Parental	0.128246	27.9329	0.882656	0.38198	0.431038	IDH2	cluster 2	5	7	3
ALDH1B1	A0A0U1RQK9|P30837	Aldehyde dehydrogenase X, mitochondrial (Fragment) OS=Homo sapiens GN=ALDH1B1 PE=1 SV=1|Aldehyde dehydrogenase X, mitochondrial OS=Homo sapiens GN=ALDH1B1 PE=1 SV=3	ACO2(C317) - Parental	0.549571	27.2773	1.78041	0.0815691	0.105847	IDH2	cluster 2	5	7	7
TOP3A	Q13472|Q13472-2|Q13472-3	DNA topoisomerase 3-alpha OS=Homo sapiens GN=TOP3A PE=1 SV=1|Isoform Short of DNA topoisomerase 3-alpha OS=Homo sapiens GN=TOP3A|Isoform 3 of DNA topoisomerase 3-alpha OS=Homo sapiens GN=TOP3A	ACO2(C317) - Parental	0.529629	24.46	2.14792	0.0369841	0.0504967	IDH2	cluster 2	5	6	4
AKAP1	Q92667	A-kinase anchor protein 1, mitochondrial OS=Homo sapiens GN=AKAP1 PE=1 SV=1	ACO2(C317) - Parental	1.83438	29.4773	12.5702	1.56e-16	1.72e-15	IDH2	cluster 2	6	8	18
ARFGAP1	E5RHC5|E5RHT6|F8VWH9|F8W1U7|Q8N6T3|Q8N6T3-2|Q8N6T3-3|Q8N6T3-5	ADP-ribosylation factor GTPase-activating protein 1 (Fragment) OS=Homo sapiens GN=ARFGAP1 PE=1 SV=1|ADP-ribosylation factor GTPase-activating protein 1 (Fragment) OS=Homo sapiens GN=ARFGAP1 PE=1 SV=2|ADP-ribosylation factor GTPase-activating protein 1 OS=Homo sapiens GN=ARFGAP1 PE=1 SV=1|ADP-ribosylation factor GTPase-activating protein 1 OS=Homo sapiens GN=ARFGAP1 PE=1 SV=2|Isoform 2 of ADP-ribo…	ACO2(C317) - Parental	1.30125	27.3291	7.69574	7.98e-10	4.32e-09	IDH2,IDH1	cluster 3	6	8	7
TXLNG	Q9NUQ3|Q9NUQ3-2	Gamma-taxilin OS=Homo sapiens GN=TXLNG PE=1 SV=2|Isoform 2 of Gamma-taxilin OS=Homo sapiens GN=TXLNG	ACO2(C317) - Parental	-0.0930047	27.4431	-1.09464	0.279335	0.327741	IDH1,N-IDH2	cluster 3	4	4	5
ZFYVE16	Q7Z3T8|Q7Z3T8-3	Isoform 2 of Zinc finger FYVE domain-containing protein 16 OS=Homo sapiens GN=ZFYVE16|Zinc finger FYVE domain-containing protein 16 OS=Homo sapiens GN=ZFYVE16 PE=1 SV=3	ACO2(C317) - Parental	-0.317278	27.9215	-3.97324	0.000245995	0.000451579	IDH1,N-IDH2	cluster 3	4	4	5
SH3GL1	Q99961|Q99961-3	Endophilin-A2 OS=Homo sapiens GN=SH3GL1 PE=1 SV=1|Isoform 3 of Endophilin-A2 OS=Homo sapiens GN=SH3GL1	ACO2(C317) - Parental	-0.236723	27.4045	-2.34544	0.0233414	0.0326439	IDH1,N-IDH2	cluster 3	6	8	8
UHRF1BP1	Q6BDS2	UHRF1-binding protein 1 OS=Homo sapiens GN=UHRF1BP1 PE=1 SV=1	ACO2(C317) - Parental	-0.242011	28.0098	-2.86495	0.00625052	0.00951004	IDH1,N-IDH2	cluster 3	4	4	6
SMG1	J3KRA9|Q96Q15|Q96Q15-2	Isoform 2 of Serine/threonine-protein kinase SMG1 OS=Homo sapiens GN=SMG1|Serine/threonine-protein kinase SMG1 (Fragment) OS=Homo sapiens GN=SMG1 PE=1 SV=1|Serine/threonine-protein kinase SMG1 OS=Homo sapiens GN=SMG1 PE=1 SV=3	ACO2(C317) - Parental	0.12362	25.0069	1.10524	0.274763	0.323201	IDH1,N-IDH2	cluster 3	4	4	3
SARS	P49591|Q5T5C7	Serine--tRNA ligase, cytoplasmic OS=Homo sapiens GN=SARS PE=1 SV=3|Serine--tRNA ligase, cytoplasmic OS=Homo sapiens GN=SARS PE=1 SV=1	ACO2(C317) - Parental	-0.14173	26.0272	-1.1936	0.238712	0.28384	IDH1	cluster 3	6	8	6
TBCB	K7EK42|Q99426	Tubulin-folding cofactor B OS=Homo sapiens GN=TBCB PE=1 SV=1|Tubulin-folding cofactor B OS=Homo sapiens GN=TBCB PE=1 SV=2	ACO2(C317) - Parental	-0.142762	27.2373	-1.39401	0.169966	0.208229	IDH1,N-IDH2	cluster 3	4	4	5
TAGLN	H0YCU9|Q01995	Transgelin (Fragment) OS=Homo sapiens GN=TAGLN PE=1 SV=1|Transgelin OS=Homo sapiens GN=TAGLN PE=1 SV=4	ACO2(C317) - Parental	-0.0249346	27.4359	-0.181727	0.85659	0.874443	IDH1,N-IDH2	cluster 3	4	4	4
CC2D1A	Q6P1N0|Q6P1N0-2	Coiled-coil and C2 domain-containing protein 1A OS=Homo sapiens GN=CC2D1A PE=1 SV=1|Isoform 2 of Coiled-coil and C2 domain-containing protein 1A OS=Homo sapiens GN=CC2D1A	ACO2(C317) - Parental	0.0272047	27.1759	0.293828	0.770202	0.802992	IDH1	cluster 3	4	4	7
BICD2	Q8TD16|Q8TD16-2	Protein bicaudal D homolog 2 OS=Homo sapiens GN=BICD2 PE=1 SV=1|Isoform 2 of Protein bicaudal D homolog 2 OS=Homo sapiens GN=BICD2	ACO2(C317) - Parental	0.242675	29.6407	1.70643	0.0946251	0.120906	IDH1,N-IDH2	cluster 3	6	8	35
TANC1	Q9C0D5|Q9C0D5-2	Isoform 2 of Protein TANC1 OS=Homo sapiens GN=TANC1|Protein TANC1 OS=Homo sapiens GN=TANC1 PE=1 SV=3	ACO2(C317) - Parental	-0.310618	28.4905	-3.99622	0.000228924	0.000422601	IDH1	cluster 3	6	8	21
C19ORF43	Q9BQ61	Uncharacterized protein C19orf43 OS=Homo sapiens GN=C19orf43 PE=1 SV=1	ACO2(C317) - Parental	-0.0896568	26.2483	-0.972141	0.33603	0.385229	IDH1,N-IDH2	cluster 3	4	4	2
EIF3K	K7ERF1|K7ES31|Q9UBQ5|Q9UBQ5-2	Eukaryotic translation initiation factor 3 subunit K OS=Homo sapiens GN=EIF3K PE=1 SV=1|Isoform 2 of Eukaryotic translation initiation factor 3 subunit K OS=Homo sapiens GN=EIF3K	ACO2(C317) - Parental	-0.172923	27.1231	-1.89761	0.0639898	0.084126	IDH1,N-IDH2	cluster 3	4	5	3
BCR	P11274|P11274-2	Breakpoint cluster region protein OS=Homo sapiens GN=BCR PE=1 SV=2|Isoform 2 of Breakpoint cluster region protein OS=Homo sapiens GN=BCR	ACO2(C317) - Parental	-0.12407	28.4141	-1.34613	0.184813	0.224624	IDH1,N-IDH2	cluster 3	6	8	15
KIAA0196	Q12768	WASH complex subunit strumpellin OS=Homo sapiens GN=KIAA0196 PE=1 SV=1	ACO2(C317) - Parental	0.0382899	29.6049	0.287688	0.774869	0.807126	IDH1,N-IDH2	cluster 3	6	8	26
CAP1	Q01518|Q01518-2	Adenylyl cyclase-associated protein 1 OS=Homo sapiens GN=CAP1 PE=1 SV=5|Isoform 2 of Adenylyl cyclase-associated protein 1 OS=Homo sapiens GN=CAP1	ACO2(C317) - Parental	-0.437048	28.3749	-5.16328	4.99e-06	1.25e-05	IDH1	cluster 3	4	4	5
USP47	Q96K76|Q96K76-2|Q96K76-4	Isoform 2 of Ubiquitin carboxyl-terminal hydrolase 47 OS=Homo sapiens GN=USP47|Isoform 4 of Ubiquitin carboxyl-terminal hydrolase 47 OS=Homo sapiens GN=USP47|Ubiquitin carboxyl-terminal hydrolase 47 OS=Homo sapiens GN=USP47 PE=1 SV=3	ACO2(C317) - Parental	-0.13545	27.1229	-1.10093	0.276614	0.325213	IDH1	cluster 3	4	4	7
REL	Q04864|Q04864-2	Proto-oncogene c-Rel OS=Homo sapiens GN=REL PE=1 SV=1|Isoform 2 of Proto-oncogene c-Rel OS=Homo sapiens GN=REL	ACO2(C317) - Parental	-0.272097	28.4743	-3.80645	0.000412564	0.000731681	IDH1	cluster 3	4	4	5
WNK1	F5GWT4|Q9H4A3|Q9H4A3-2|Q9H4A3-5|Q9H4A3-6|Q9H4A3-7	Serine/threonine-protein kinase WNK1 OS=Homo sapiens GN=WNK1 PE=1 SV=1|Serine/threonine-protein kinase WNK1 OS=Homo sapiens GN=WNK1 PE=1 SV=2|Isoform 2 of Serine/threonine-protein kinase WNK1 OS=Homo sapiens GN=WNK1|Isoform 4 of Serine/threonine-protein kinase WNK1 OS=Homo sapiens GN=WNK1|Isoform 5 of Serine/threonine-protein kinase WNK1 OS=Homo sapiens GN=WNK1|Isoform 6 of Serine/threonine-prote…	ACO2(C317) - Parental	-0.272353	29.0064	-3.67252	0.000620664	0.00107265	IDH1	cluster 3	6	8	19
PALLD	Q8WX93|Q8WX93-3	Palladin OS=Homo sapiens GN=PALLD PE=1 SV=3|Isoform 3 of Palladin OS=Homo sapiens GN=PALLD	ACO2(C317) - Parental	-0.0164247	29.6578	-0.122066	0.903375	0.916109	IDH1,N-IDH2	cluster 3	6	8	23
PEX5	B4E0T2|P50542|P50542-2|P50542-3|P50542-4	Peroxisomal targeting signal 1 receptor OS=Homo sapiens GN=PEX5 PE=1 SV=1|Peroxisomal targeting signal 1 receptor OS=Homo sapiens GN=PEX5 PE=1 SV=3|Isoform 2 of Peroxisomal targeting signal 1 receptor OS=Homo sapiens GN=PEX5|Isoform 3 of Peroxisomal targeting signal 1 receptor OS=Homo sapiens GN=PEX5|Isoform 4 of Peroxisomal targeting signal 1 receptor OS=Homo sapiens GN=PEX5	ACO2(C317) - Parental	-0.371623	27.2324	-4.84398	1.46e-05	3.36e-05	IDH1,N-IDH2	cluster 3	4	4	2
STMN1	P16949|P16949-2	Isoform 2 of Stathmin OS=Homo sapiens GN=STMN1|Stathmin OS=Homo sapiens GN=STMN1 PE=1 SV=3	ACO2(C317) - Parental	0.0348711	27.0635	0.185348	0.853765	0.873885	IDH1,N-IDH2	cluster 3	5	6	5
ADD1	A0A0A0MSR2|D6RF25|E7ENY0|E7EV99|P35611|P35611-2|P35611-3|P35611-4|P35611-5|P35611-6	Alpha-adducin (Fragment) OS=Homo sapiens GN=ADD1 PE=1 SV=7|Alpha-adducin OS=Homo sapiens GN=ADD1 PE=1 SV=1|Alpha-adducin OS=Homo sapiens GN=ADD1 PE=1 SV=2|Isoform 2 of Alpha-adducin OS=Homo sapiens GN=ADD1|Isoform 3 of Alpha-adducin OS=Homo sapiens GN=ADD1|Isoform 4 of Alpha-adducin OS=Homo sapiens GN=ADD1|Isoform 5 of Alpha-adducin OS=Homo sapiens GN=ADD1|Isoform 6 of Alpha-adducin OS=Homo sapie…	ACO2(C317) - Parental	-0.368614	26.9406	-5.18191	4.69e-06	1.18e-05	IDH1	cluster 3	4	4	5
BAG1	J3QTA2|Q99933|Q99933-3|Q99933-4	BAG family molecular chaperone regulator 1 OS=Homo sapiens GN=BAG1 PE=1 SV=1|BAG family molecular chaperone regulator 1 OS=Homo sapiens GN=BAG1 PE=1 SV=4|Isoform 3 of BAG family molecular chaperone regulator 1 OS=Homo sapiens GN=BAG1|Isoform 4 of BAG family molecular chaperone regulator 1 OS=Homo sapiens GN=BAG1	ACO2(C317) - Parental	-0.184957	28.1429	-2.34413	0.0234146	0.0327066	IDH1	cluster 3	4	4	4
KNSTRN	Q9Y448|V9GY01	Small kinetochore-associated protein OS=Homo sapiens GN=KNSTRN PE=1 SV=2|Chromosome 15 open reading frame 23, isoform CRA_d OS=Homo sapiens GN=KNSTRN PE=1 SV=1	ACO2(C317) - Parental	-0.223353	28.2597	-2.31253	0.0252434	0.0351545	IDH1	cluster 3	4	4	4
MAP1B	P46821	Microtubule-associated protein 1B OS=Homo sapiens GN=MAP1B PE=1 SV=2	ACO2(C317) - Parental	-0.0287062	26.9723	-0.217609	0.82869	0.85315	IDH1,N-IDH2	cluster 3	4	4	8
TDRD9	Q8NDG6|Q8NDG6-2	Isoform 2 of Putative ATP-dependent RNA helicase TDRD9 OS=Homo sapiens GN=TDRD9|Putative ATP-dependent RNA helicase TDRD9 OS=Homo sapiens GN=TDRD9 PE=2 SV=3	ACO2(C317) - Parental	-0.039071	26.0828	-0.475882	0.636396	0.680754	IDH1,N-IDH2	cluster 3	4	4	5
EIF3B	P55884|P55884-2	Eukaryotic translation initiation factor 3 subunit B OS=Homo sapiens GN=EIF3B PE=1 SV=3|Isoform 2 of Eukaryotic translation initiation factor 3 subunit B OS=Homo sapiens GN=EIF3B	ACO2(C317) - Parental	-0.25184	28.0328	-2.40609	0.0201705	0.0285387	IDH1,N-IDH2	cluster 3	6	8	10
RAB3GAP2	Q9H2M9	Rab3 GTPase-activating protein non-catalytic subunit OS=Homo sapiens GN=RAB3GAP2 PE=1 SV=1	ACO2(C317) - Parental	0.256373	29.2584	1.82752	0.0740669	0.0964924	IDH1,N-IDH2	cluster 3	6	8	21
TRIM25	Q14258	E3 ubiquitin/ISG15 ligase TRIM25 OS=Homo sapiens GN=TRIM25 PE=1 SV=2	ACO2(C317) - Parental	0.169507	27.0138	1.54789	0.128454	0.161145	IDH1,N-IDH2	cluster 3	6	8	4
VPS45	Q9NRW7	Vacuolar protein sorting-associated protein 45 OS=Homo sapiens GN=VPS45 PE=1 SV=1	ACO2(C317) - Parental	0.332822	28.2715	2.19333	0.0333406	0.045739	IDH1,N-IDH2	cluster 3	6	8	12
SRP54	G3V4F7|P61011|P61011-2	Isoform 2 of Signal recognition particle 54 kDa protein OS=Homo sapiens GN=SRP54|Signal recognition particle 54 kDa protein OS=Homo sapiens GN=SRP54 PE=1 SV=1	ACO2(C317) - Parental	0.141593	26.0369	1.4558	0.152192	0.187915	IDH1,N-IDH2	cluster 3	6	8	6
NYAP2	Q9P242	Neuronal tyrosine-phosphorylated phosphoinositide-3-kinase adapter 2 OS=Homo sapiens GN=NYAP2 PE=1 SV=3	ACO2(C317) - Parental	0.228174	26.1474	1.42467	0.160956	0.198139	IDH1,N-IDH2	cluster 3	4	4	5
KIF13A	Q9H1H9|Q9H1H9-2|Q9H1H9-3|Q9H1H9-4	Kinesin-like protein KIF13A OS=Homo sapiens GN=KIF13A PE=1 SV=2|Isoform 2 of Kinesin-like protein KIF13A OS=Homo sapiens GN=KIF13A|Isoform 3 of Kinesin-like protein KIF13A OS=Homo sapiens GN=KIF13A|Isoform 4 of Kinesin-like protein KIF13A OS=Homo sapiens GN=KIF13A	ACO2(C317) - Parental	-0.489446	27.7722	-8.72762	2.42e-11	1.63e-10	IDH1	cluster 3	4	4	7
EXOSC2	A3KFL1|A3KFL2|A3KFL5|Q13868|Q13868-2|Q13868-3	Exosome complex component RRP4 (Fragment) OS=Homo sapiens GN=EXOSC2 PE=1 SV=1|Exosome complex component RRP4 (Fragment) OS=Homo sapiens GN=EXOSC2 PE=1 SV=2|Exosome complex component RRP4 OS=Homo sapiens GN=EXOSC2 PE=1 SV=1|Exosome complex component RRP4 OS=Homo sapiens GN=EXOSC2 PE=1 SV=2|Isoform 2 of Exosome complex component RRP4 OS=Homo sapiens GN=EXOSC2|Isoform 3 of Exosome complex component …	ACO2(C317) - Parental	0.333747	26.9584	3.23274	0.00226158	0.00365088	IDH1,N-IDH2	cluster 3	6	8	4
BZW1	Q7L1Q6|Q7L1Q6-2|Q7L1Q6-3|Q7L1Q6-4	Basic leucine zipper and W2 domain-containing protein 1 OS=Homo sapiens GN=BZW1 PE=1 SV=1|Isoform 2 of Basic leucine zipper and W2 domain-containing protein 1 OS=Homo sapiens GN=BZW1|Isoform 3 of Basic leucine zipper and W2 domain-containing protein 1 OS=Homo sapiens GN=BZW1|Isoform 4 of Basic leucine zipper and W2 domain-containing protein 1 OS=Homo sapiens GN=BZW1	ACO2(C317) - Parental	-0.0461926	28.1371	-0.273829	0.785433	0.815915	IDH1,N-IDH2	cluster 3	6	8	8
RALGAPA1	Q6GYQ0|Q6GYQ0-2|Q6GYQ0-4|Q6GYQ0-5|Q6GYQ0-6|Q6GYQ0-7	Isoform 2 of Ral GTPase-activating protein subunit alpha-1 OS=Homo sapiens GN=RALGAPA1|Isoform 4 of Ral GTPase-activating protein subunit alpha-1 OS=Homo sapiens GN=RALGAPA1|Isoform 5 of Ral GTPase-activating protein subunit alpha-1 OS=Homo sapiens GN=RALGAPA1|Isoform 6 of Ral GTPase-activating protein subunit alpha-1 OS=Homo sapiens GN=RALGAPA1|Isoform 7 of Ral GTPase-activating protein subunit …	ACO2(C317) - Parental	-0.139784	24.9561	-1.22634	0.22627	0.270185	IDH1,N-IDH2	cluster 3	4	4	3
H0YC42	H0YC42	Uncharacterized protein OS=Homo sapiens PE=4 SV=2	ACO2(C317) - Parental	0.292319	27.3514	1.29733	0.200943	0.242565	IDH1,N-IDH2	cluster 3	5	7	4
TXLNA	P40222	Alpha-taxilin OS=Homo sapiens GN=TXLNA PE=1 SV=3	ACO2(C317) - Parental	-0.237938	27.9571	-1.30106	0.199674	0.241285	IDH1,N-IDH2	cluster 3	5	6	6
LRRC16A	A0A0U1RQQ1|Q5VZK9|Q5VZK9-2	F-actin-uncapping protein LRRC16A (Fragment) OS=Homo sapiens GN=LRRC16A PE=1 SV=1|F-actin-uncapping protein LRRC16A OS=Homo sapiens GN=LRRC16A PE=1 SV=1|Isoform 2 of F-actin-uncapping protein LRRC16A OS=Homo sapiens GN=LRRC16A	ACO2(C317) - Parental	-0.413193	27.82	-7.17894	4.73e-09	2.17e-08	IDH1	cluster 3	4	4	6
PSMD5	F2Z3J2|Q16401|Q16401-2	26S proteasome non-ATPase regulatory subunit 5 OS=Homo sapiens GN=PSMD5 PE=1 SV=1|26S proteasome non-ATPase regulatory subunit 5 OS=Homo sapiens GN=PSMD5 PE=1 SV=3|Isoform 2 of 26S proteasome non-ATPase regulatory subunit 5 OS=Homo sapiens GN=PSMD5	ACO2(C317) - Parental	-0.25229	27.6471	-2.23922	0.0299845	0.0413567	IDH1	cluster 3	6	8	9
GPS1	A0A096LP07|A0A096LPJ3|A8K070|C9JFE4|Q13098|Q13098-5|Q13098-6|Q13098-7	COP9 signalosome complex subunit 1 OS=Homo sapiens GN=GPS1 PE=1 SV=1|COP9 signalosome complex subunit 1 OS=Homo sapiens GN=GPS1 PE=1 SV=1|COP9 signalosome complex subunit 1 OS=Homo sapiens GN=GPS1 PE=1 SV=1|COP9 signalosome complex subunit 1 OS=Homo sapiens GN=GPS1 PE=1 SV=2|COP9 signalosome complex subunit 1 OS=Homo sapiens GN=GPS1 PE=1 SV=4|Isoform 4 of COP9 signalosome complex subunit 1 OS=Hom…	ACO2(C317) - Parental	-0.100171	27.2406	-0.812752	0.420518	0.467874	IDH1,N-IDH2	cluster 3	4	5	2
RAB3GAP1	Q15042|Q15042-3	Isoform 2 of Rab3 GTPase-activating protein catalytic subunit OS=Homo sapiens GN=RAB3GAP1|Rab3 GTPase-activating protein catalytic subunit OS=Homo sapiens GN=RAB3GAP1 PE=1 SV=3	ACO2(C317) - Parental	0.0708076	28.4684	0.408025	0.685135	0.727147	IDH1,N-IDH2	cluster 3	6	8	15
DIS3L	Q8TF46|Q8TF46-2|Q8TF46-4	DIS3-like exonuclease 1 OS=Homo sapiens GN=DIS3L PE=1 SV=2|Isoform 2 of DIS3-like exonuclease 1 OS=Homo sapiens GN=DIS3L|Isoform 4 of DIS3-like exonuclease 1 OS=Homo sapiens GN=DIS3L	ACO2(C317) - Parental	-0.0058104	27.1752	-0.0353772	0.971931	0.974047	IDH1,N-IDH2	cluster 3	6	8	14
TADA3	O75528|O75528-2	Transcriptional adapter 3 OS=Homo sapiens GN=TADA3 PE=1 SV=1|Isoform 2 of Transcriptional adapter 3 OS=Homo sapiens GN=TADA3	ACO2(C317) - Parental	-0.441281	27.5329	-4.7296	2.14e-05	4.74e-05	IDH1,N-IDH2	cluster 3	4	4	4
EXOSC7	Q15024	Exosome complex component RRP42 OS=Homo sapiens GN=EXOSC7 PE=1 SV=3	ACO2(C317) - Parental	0.136857	27.1911	0.878578	0.384165	0.432812	IDH1,N-IDH2	cluster 3	4	5	3
HAUS1	Q96CS2	HAUS augmin-like complex subunit 1 OS=Homo sapiens GN=HAUS1 PE=1 SV=1	ACO2(C317) - Parental	-0.197172	28.1145	-1.48613	0.14402	0.178917	IDH1,N-IDH2	cluster 3	5	6	4
ARHGEF7	B1ALK7|E7EUY6|Q14155|Q14155-1|Q14155-2|Q14155-3|Q14155-5|Q14155-6	Isoform 1 of Rho guanine nucleotide exchange factor 7 OS=Homo sapiens GN=ARHGEF7|Isoform 2 of Rho guanine nucleotide exchange factor 7 OS=Homo sapiens GN=ARHGEF7|Isoform 3 of Rho guanine nucleotide exchange factor 7 OS=Homo sapiens GN=ARHGEF7|Isoform 5 of Rho guanine nucleotide exchange factor 7 OS=Homo sapiens GN=ARHGEF7|Isoform 6 of Rho guanine nucleotide exchange factor 7 OS=Homo sapiens GN=AR…	ACO2(C317) - Parental	-0.0550108	27.1173	-0.38858	0.699367	0.740885	IDH1,N-IDH2	cluster 3	6	8	9
SYAP1	Q96A49	Synapse-associated protein 1 OS=Homo sapiens GN=SYAP1 PE=1 SV=1	ACO2(C317) - Parental	0.532546	27.1816	3.2224	0.0023291	0.00375199	IDH1,N-IDH2	cluster 3	5	6	4
COBL	H7C1N2|J3KR05|O75128|O75128-2|O75128-3|O75128-6|O75128-7	Isoform 2 of Protein cordon-bleu OS=Homo sapiens GN=COBL|Isoform 3 of Protein cordon-bleu OS=Homo sapiens GN=COBL|Isoform 6 of Protein cordon-bleu OS=Homo sapiens GN=COBL|Isoform 7 of Protein cordon-bleu OS=Homo sapiens GN=COBL|Protein cordon-bleu (Fragment) OS=Homo sapiens GN=COBL PE=1 SV=1|Protein cordon-bleu OS=Homo sapiens GN=COBL PE=1 SV=2	ACO2(C317) - Parental	-0.480458	27.242	-4.7979	1.7e-05	3.86e-05	IDH1	cluster 3	5	6	10
PRMT7	H3BNC0|Q9NVM4|Q9NVM4-3|Q9NVM4-4	Isoform 3 of Protein arginine N-methyltransferase 7 OS=Homo sapiens GN=PRMT7|Isoform 4 of Protein arginine N-methyltransferase 7 OS=Homo sapiens GN=PRMT7|Protein arginine N-methyltransferase 7 OS=Homo sapiens GN=PRMT7 PE=1 SV=1	ACO2(C317) - Parental	0.0275092	26.4846	0.0950296	0.924701	0.933753	IDH1,N-IDH2	cluster 3	6	8	10
ERCC6L	B5MDQ0|Q2NKX8	DNA excision repair protein ERCC-6-like OS=Homo sapiens GN=ERCC6L PE=1 SV=1	ACO2(C317) - Parental	-0.391207	28.6208	-5.79857	5.67e-07	1.69e-06	IDH1	cluster 3	4	4	9
NT5C2	P49902|P49902-2|Q5JUV4	Cytosolic purine 5'-nucleotidase (Fragment) OS=Homo sapiens GN=NT5C2 PE=1 SV=1|Cytosolic purine 5'-nucleotidase OS=Homo sapiens GN=NT5C2 PE=1 SV=1|Isoform 2 of Cytosolic purine 5'-nucleotidase OS=Homo sapiens GN=NT5C2	ACO2(C317) - Parental	-0.635174	26.9296	-7.52281	1.45e-09	7.36e-09	IDH1	cluster 3	4	4	3
KLC2	A8MZ87|Q9H0B6|Q9H0B6-2	Isoform 2 of Kinesin light chain 2 OS=Homo sapiens GN=KLC2|Kinesin light chain 2 OS=Homo sapiens GN=KLC2 PE=1 SV=1	ACO2(C317) - Parental	-0.169663	26.1455	-0.962133	0.340979	0.39032	IDH1,N-IDH2	cluster 3	6	8	5
LPP	A0A087WZF1|C9JUT4|Q93052	LIM domain containing preferred translocation partner in lipoma, isoform CRA_e OS=Homo sapiens GN=LPP PE=1 SV=1|Lipoma-preferred partner OS=Homo sapiens GN=LPP PE=1 SV=1	ACO2(C317) - Parental	0.180208	27.469	1.711	0.0937708	0.119989	IDH1	cluster 3	4	4	2
ELP6	C9IYN7|Q0PNE2	Elongator complex protein 6 OS=Homo sapiens GN=ELP6 PE=1 SV=1	ACO2(C317) - Parental	-0.267601	27.1989	-2.4602	0.017675	0.0252563	IDH1	cluster 3	6	8	6
ZC3H7A	I3L2K5|I3L382|Q8IWR0	Zinc finger CCCH domain-containing protein 7A (Fragment) OS=Homo sapiens GN=ZC3H7A PE=1 SV=1|Zinc finger CCCH domain-containing protein 7A (Fragment) OS=Homo sapiens GN=ZC3H7A PE=1 SV=7|Zinc finger CCCH domain-containing protein 7A OS=Homo sapiens GN=ZC3H7A PE=1 SV=1	ACO2(C317) - Parental	-0.381707	25.6748	-5.91471	3.8e-07	1.17e-06	IDH1	cluster 3	5	6	4
KIF26B	A0A0G2JR66|B7WPD9|Q2KJY2|Q2KJY2-2	Isoform 2 of Kinesin-like protein KIF26B OS=Homo sapiens GN=KIF26B|Kinesin-like protein KIF26B (Fragment) OS=Homo sapiens GN=KIF26B PE=1 SV=1|Kinesin-like protein KIF26B OS=Homo sapiens GN=KIF26B PE=1 SV=1|Kinesin-like protein KIF26B OS=Homo sapiens GN=KIF26B PE=2 SV=1	ACO2(C317) - Parental	-0.41313	27.1507	-4.04901	0.000193934	0.000362957	IDH1,N-IDH2	cluster 3	6	8	10
RBSN	Q9H1K0	Rabenosyn-5 OS=Homo sapiens GN=RBSN PE=1 SV=2	ACO2(C317) - Parental	0.73858	26.8776	3.10295	0.00326109	0.00515947	IDH1,N-IDH2	cluster 3	6	8	4
COPS2	B4DIH5|P61201|P61201-2	COP9 signalosome complex subunit 2 OS=Homo sapiens GN=COPS2 PE=1 SV=1|Isoform 2 of COP9 signalosome complex subunit 2 OS=Homo sapiens GN=COPS2	ACO2(C317) - Parental	-0.130815	27.3305	-1.03899	0.304204	0.353141	IDH1,N-IDH2	cluster 3	4	5	4
E7EVH7|KLC1	E7EVH7|F8W6L3|G3V2E7|G3V3H3|G3V5R9|G5E9S8|Q07866|Q07866-10|Q07866-2|Q07866-3|Q07866-4|Q07866-5|Q07866-6|Q07866-7|Q07866-8|Q07866-9	Uncharacterized protein OS=Homo sapiens PE=4 SV=1|Kinesin light chain 1 OS=Homo sapiens GN=KLC1 PE=1 SV=1|Kinesin light chain 1 OS=Homo sapiens GN=KLC1 PE=1 SV=1|Kinesin light chain 1 OS=Homo sapiens GN=KLC1 PE=1 SV=1|Kinesin light chain 1 OS=Homo sapiens GN=KLC1 PE=1 SV=1|Kinesin light chain 1 OS=Homo sapiens GN=KLC1 PE=1 SV=1|Kinesin light chain 1 OS=Homo sapiens GN=KLC1 PE=1 SV=2|Isoform D of …	ACO2(C317) - Parental	-0.209255	27.9492	-1.5275	0.133438	0.166514	IDH1	cluster 3	5	6	5
GIT2	F8VXI9|Q14161|Q14161-3|Q14161-4	ARF GTPase-activating protein GIT2 OS=Homo sapiens GN=GIT2 PE=1 SV=1|ARF GTPase-activating protein GIT2 OS=Homo sapiens GN=GIT2 PE=1 SV=2|Isoform 3 of ARF GTPase-activating protein GIT2 OS=Homo sapiens GN=GIT2|Isoform 4 of ARF GTPase-activating protein GIT2 OS=Homo sapiens GN=GIT2	ACO2(C317) - Parental	-0.0256921	27.4099	-0.187123	0.852382	0.873245	IDH1,N-IDH2	cluster 3	4	5	5
HAUS4	Q9H6D7|Q9H6D7-2|Q9H6D7-4	HAUS augmin-like complex subunit 4 OS=Homo sapiens GN=HAUS4 PE=1 SV=1|Isoform 2 of HAUS augmin-like complex subunit 4 OS=Homo sapiens GN=HAUS4|Isoform 4 of HAUS augmin-like complex subunit 4 OS=Homo sapiens GN=HAUS4	ACO2(C317) - Parental	-0.180465	28.109	-1.1244	0.266636	0.314445	IDH1,N-IDH2	cluster 3	6	8	9
IST1	F5GXM3|H3BMU1|H3BQF7|H3BUI0|J3KR23|P53990|P53990-2|P53990-3|P53990-4|P53990-5	Isoform 2 of IST1 homolog OS=Homo sapiens GN=IST1|Isoform 3 of IST1 homolog OS=Homo sapiens GN=IST1|Isoform 4 of IST1 homolog OS=Homo sapiens GN=IST1|Isoform 5 of IST1 homolog OS=Homo sapiens GN=IST1|IST1 homolog (Fragment) OS=Homo sapiens GN=IST1 PE=1 SV=1|IST1 homolog OS=Homo sapiens GN=IST1 PE=1 SV=1	ACO2(C317) - Parental	0.108718	25.6472	0.521676	0.604382	0.650134	IDH1,N-IDH2	cluster 3	5	6	6
VARS	P26640	Valine--tRNA ligase OS=Homo sapiens GN=VARS PE=1 SV=4	ACO2(C317) - Parental	-0.127365	28.2868	-1.00563	0.319817	0.369023	IDH1,N-IDH2	cluster 3	6	8	20
KIAA0368|ECM29	J3KN16|Q5VYK3	Proteasome-associated protein ECM29 homolog OS=Homo sapiens GN=KIAA0368 PE=1 SV=1|Proteasome-associated protein ECM29 homolog OS=Homo sapiens GN=ECM29 PE=1 SV=2	ACO2(C317) - Parental	-0.143472	28.962	-2.35124	0.0230198	0.0322334	IDH1	cluster 3	4	4	8
HAUS5	O94927	HAUS augmin-like complex subunit 5 OS=Homo sapiens GN=HAUS5 PE=1 SV=2	ACO2(C317) - Parental	0.0633869	27.3564	0.470252	0.640382	0.683747	IDH1,N-IDH2	cluster 3	6	8	9
ASCC2	Q9H1I8|Q9H1I8-2|Q9H1I8-3	Activating signal cointegrator 1 complex subunit 2 OS=Homo sapiens GN=ASCC2 PE=1 SV=3|Isoform 2 of Activating signal cointegrator 1 complex subunit 2 OS=Homo sapiens GN=ASCC2|Isoform 3 of Activating signal cointegrator 1 complex subunit 2 OS=Homo sapiens GN=ASCC2	ACO2(C317) - Parental	-0.495917	27.3988	-6.95402	1.03e-08	4.45e-08	IDH1	cluster 3	4	4	4
PDLIM1	O00151	PDZ and LIM domain protein 1 OS=Homo sapiens GN=PDLIM1 PE=1 SV=4	ACO2(C317) - Parental	0.172416	25.6822	0.818434	0.4173	0.465194	IDH1,N-IDH2	cluster 3	4	4	2
PIK3C3	A8MYT4|M0R308|Q8NEB9	Phosphatidylinositol 3-kinase catalytic subunit type 3 (Fragment) OS=Homo sapiens GN=PIK3C3 PE=1 SV=1|Phosphatidylinositol 3-kinase catalytic subunit type 3 OS=Homo sapiens GN=PIK3C3 PE=1 SV=1|Phosphatidylinositol 3-kinase OS=Homo sapiens GN=PIK3C3 PE=1 SV=2	ACO2(C317) - Parental	-0.322779	25.3529	-3.70704	0.000558984	0.000971156	IDH1	cluster 3	4	4	4
VPS51	Q9UID3	Vacuolar protein sorting-associated protein 51 homolog OS=Homo sapiens GN=VPS51 PE=1 SV=2	ACO2(C317) - Parental	-0.106807	28.6239	-0.858777	0.394886	0.443645	IDH1	cluster 3	5	6	7
EIF3CL|EIF3C	B5ME19|Q99613|Q99613-2	Eukaryotic translation initiation factor 3 subunit C-like protein OS=Homo sapiens GN=EIF3CL PE=3 SV=1|Eukaryotic translation initiation factor 3 subunit C OS=Homo sapiens GN=EIF3C PE=1 SV=1|Isoform 2 of Eukaryotic translation initiation factor 3 subunit C OS=Homo sapiens GN=EIF3C	ACO2(C317) - Parental	-0.249875	27.4832	-2.1091	0.0403709	0.0549044	IDH1	cluster 3	6	8	11
MPP5	Q8N3R9|Q8N3R9-2	MAGUK p55 subfamily member 5 OS=Homo sapiens GN=MPP5 PE=1 SV=3|Isoform 2 of MAGUK p55 subfamily member 5 OS=Homo sapiens GN=MPP5	ACO2(C317) - Parental	-0.171857	26.3767	-1.52195	0.134819	0.168003	IDH1	cluster 3	5	7	8
IBTK	E7EPI0|E9PDR5|Q9P2D0|Q9P2D0-2	Inhibitor of Bruton tyrosine kinase OS=Homo sapiens GN=IBTK PE=1 SV=1|Inhibitor of Bruton tyrosine kinase OS=Homo sapiens GN=IBTK PE=1 SV=1|Inhibitor of Bruton tyrosine kinase OS=Homo sapiens GN=IBTK PE=1 SV=3|Isoform 2 of Inhibitor of Bruton tyrosine kinase OS=Homo sapiens GN=IBTK	ACO2(C317) - Parental	-0.0320598	27.2712	-0.314234	0.754754	0.788314	IDH1	cluster 3	4	4	4
GOLGA3	Q08378|Q08378-2|Q08378-4	Golgin subfamily A member 3 OS=Homo sapiens GN=GOLGA3 PE=1 SV=2|Isoform 2 of Golgin subfamily A member 3 OS=Homo sapiens GN=GOLGA3|Isoform 3 of Golgin subfamily A member 3 OS=Homo sapiens GN=GOLGA3	ACO2(C317) - Parental	-0.140416	28.0556	-1.0825	0.284634	0.33328	IDH1,N-IDH2	cluster 3	5	6	5
SNX9	A0A087WYU1|Q9Y5X1	Sorting nexin OS=Homo sapiens GN=SNX9 PE=1 SV=1|Sorting nexin-9 OS=Homo sapiens GN=SNX9 PE=1 SV=1	ACO2(C317) - Parental	-0.22416	27.6508	-1.39205	0.170556	0.20884	IDH1,N-IDH2	cluster 3	6	8	12
RAD50	Q92878|Q92878-2|Q92878-3	DNA repair protein RAD50 OS=Homo sapiens GN=RAD50 PE=1 SV=1|Isoform 2 of DNA repair protein RAD50 OS=Homo sapiens GN=RAD50|Isoform 3 of DNA repair protein RAD50 OS=Homo sapiens GN=RAD50	ACO2(C317) - Parental	-0.250595	27.4239	-2.34502	0.0233652	0.0326574	IDH1	cluster 3	6	8	10
RIPK2	O43353|O43353-2	Receptor-interacting serine/threonine-protein kinase 2 OS=Homo sapiens GN=RIPK2 PE=1 SV=2|Isoform 2 of Receptor-interacting serine/threonine-protein kinase 2 OS=Homo sapiens GN=RIPK2	ACO2(C317) - Parental	-0.459486	28.7483	-5.48194	1.69e-06	4.57e-06	IDH1	cluster 3	4	4	5
HAUS2	H3BP16|H3BP24|H3BQU2|Q9NVX0	HAUS augmin-like complex subunit 2 (Fragment) OS=Homo sapiens GN=HAUS2 PE=1 SV=1|HAUS augmin-like complex subunit 2 OS=Homo sapiens GN=HAUS2 PE=1 SV=1	ACO2(C317) - Parental	-0.342831	28.6129	-2.02747	0.0483908	0.0649917	IDH1,N-IDH2	cluster 3	5	6	4
PUS7	E7EUH7|Q96PZ0	Pseudouridylate synthase 7 homolog OS=Homo sapiens GN=PUS7 PE=1 SV=1|Pseudouridylate synthase 7 homolog OS=Homo sapiens GN=PUS7 PE=1 SV=2	ACO2(C317) - Parental	-0.219315	27.2141	-2.63932	0.0112806	0.0166142	IDH1	cluster 3	4	4	3
DENND4C	R4GN35|R4GNB2	DENN domain-containing protein 4C OS=Homo sapiens GN=DENND4C PE=1 SV=1|DENN domain-containing protein 4C OS=Homo sapiens GN=DENND4C PE=1 SV=1	ACO2(C317) - Parental	-0.324685	28.7528	-3.53143	0.000947631	0.00160283	IDH1	cluster 3	5	6	11
TSG101	F5H442|Q99816	Tumor susceptibility gene 101 protein OS=Homo sapiens GN=TSG101 PE=1 SV=1|Tumor susceptibility gene 101 protein OS=Homo sapiens GN=TSG101 PE=1 SV=2	ACO2(C317) - Parental	-0.237133	27.4097	-2.44738	0.0182396	0.0260146	IDH1	cluster 3	5	6	5
COPB2	P35606|P35606-2	Coatomer subunit beta' OS=Homo sapiens GN=COPB2 PE=1 SV=2|Isoform 2 of Coatomer subunit beta' OS=Homo sapiens GN=COPB2	ACO2(C317) - Parental	-0.284222	28.4867	-2.39062	0.02094	0.0295911	IDH1,N-IDH2	cluster 3	4	4	3
CNOT3	O75175|O75175-2|O75175-3	CCR4-NOT transcription complex subunit 3 OS=Homo sapiens GN=CNOT3 PE=1 SV=1|Isoform 2 of CCR4-NOT transcription complex subunit 3 OS=Homo sapiens GN=CNOT3|Isoform 3 of CCR4-NOT transcription complex subunit 3 OS=Homo sapiens GN=CNOT3	ACO2(C317) - Parental	-0.326322	28.3644	-2.99111	0.00444247	0.00689587	IDH1,N-IDH2	cluster 3	6	8	10
KIAA1033	A0A087X256|Q2M389	WASH complex subunit 7 OS=Homo sapiens GN=KIAA1033 PE=1 SV=1|WASH complex subunit 7 OS=Homo sapiens GN=KIAA1033 PE=1 SV=2	ACO2(C317) - Parental	-0.182673	28.2413	-0.984451	0.330008	0.379271	IDH1,N-IDH2	cluster 3	6	8	9
PMF1	Q6P1K2|Q6P1K2-4	Isoform 4 of Polyamine-modulated factor 1 OS=Homo sapiens GN=PMF1|Polyamine-modulated factor 1 OS=Homo sapiens GN=PMF1 PE=1 SV=2	ACO2(C317) - Parental	-0.556195	27.4787	-8.3477	8.66e-11	5.48e-10	IDH1	cluster 3	4	4	4
PIKFYVE	E9PDH4|Q9Y2I7	1-phosphatidylinositol 3-phosphate 5-kinase (Fragment) OS=Homo sapiens GN=PIKFYVE PE=1 SV=1|1-phosphatidylinositol 3-phosphate 5-kinase OS=Homo sapiens GN=PIKFYVE PE=1 SV=3	ACO2(C317) - Parental	-0.251792	27.2725	-1.86398	0.068669	0.0899181	IDH1	cluster 3	4	4	4
SMG8	Q8ND04|Q8ND04-2	Protein SMG8 OS=Homo sapiens GN=SMG8 PE=1 SV=1|Isoform 2 of Protein SMG8 OS=Homo sapiens GN=SMG8	ACO2(C317) - Parental	-0.474147	27.179	-3.52422	0.000968139	0.00163391	IDH1	cluster 3	4	4	5
EIF3E	P60228	Eukaryotic translation initiation factor 3 subunit E OS=Homo sapiens GN=EIF3E PE=1 SV=1	ACO2(C317) - Parental	-0.153862	28.8947	-1.2934	0.202288	0.243932	IDH1	cluster 3	5	6	7
DRG1	Q9Y295	Developmentally-regulated GTP-binding protein 1 OS=Homo sapiens GN=DRG1 PE=1 SV=1	ACO2(C317) - Parental	-0.0304962	26.8693	-0.18234	0.856112	0.874343	IDH1,N-IDH2	cluster 3	5	7	7
MADD	A0A0A0MRB5|Q8WXG6|Q8WXG6-2|Q8WXG6-3|Q8WXG6-4|Q8WXG6-5|Q8WXG6-6|Q8WXG6-7|Q8WXG6-8	Isoform 2 of MAP kinase-activating death domain protein OS=Homo sapiens GN=MADD|Isoform 3 of MAP kinase-activating death domain protein OS=Homo sapiens GN=MADD|Isoform 4 of MAP kinase-activating death domain protein OS=Homo sapiens GN=MADD|Isoform 5 of MAP kinase-activating death domain protein OS=Homo sapiens GN=MADD|Isoform 6 of MAP kinase-activating death domain protein OS=Homo sapiens GN=MADD…	ACO2(C317) - Parental	0.016711	27.6258	0.117092	0.907293	0.919274	IDH1	cluster 3	5	6	5
WDR11	Q9BZH6	WD repeat-containing protein 11 OS=Homo sapiens GN=WDR11 PE=1 SV=1	ACO2(C317) - Parental	-0.166443	28.3401	-0.998656	0.32315	0.37176	IDH1,N-IDH2	cluster 3	5	6	8
FAM135A	D6RCC7|Q9P2D6|Q9P2D6-2|Q9P2D6-3|Q9P2D6-4	Isoform 2 of Protein FAM135A OS=Homo sapiens GN=FAM135A|Isoform 3 of Protein FAM135A OS=Homo sapiens GN=FAM135A|Isoform 4 of Protein FAM135A OS=Homo sapiens GN=FAM135A|Protein FAM135A OS=Homo sapiens GN=FAM135A PE=1 SV=1|Protein FAM135A OS=Homo sapiens GN=FAM135A PE=1 SV=2	ACO2(C317) - Parental	-0.215125	26.7648	-1.32242	0.19252	0.233622	IDH1	cluster 3	4	4	6
PRKAR2A	P13861|P13861-2	cAMP-dependent protein kinase type II-alpha regulatory subunit OS=Homo sapiens GN=PRKAR2A PE=1 SV=2|Isoform 2 of cAMP-dependent protein kinase type II-alpha regulatory subunit OS=Homo sapiens GN=PRKAR2A	ACO2(C317) - Parental	0.676131	29.1668	3.97003	0.000248481	0.00045578	IDH1,N-IDH2	cluster 3	6	8	10
ASCC1	E9PM82|H0YCB3|H0YE76|Q8N9N2|Q8N9N2-2	Activating signal cointegrator 1 complex subunit 1 (Fragment) OS=Homo sapiens GN=ASCC1 PE=1 SV=1|Activating signal cointegrator 1 complex subunit 1 OS=Homo sapiens GN=ASCC1 PE=1 SV=1|Isoform 2 of Activating signal cointegrator 1 complex subunit 1 OS=Homo sapiens GN=ASCC1	ACO2(C317) - Parental	-0.407378	28.3662	-3.3966	0.00140974	0.00233638	IDH1	cluster 3	5	6	3
PPP6R3	E9PKF6|E9PQP7|H0YEN2|H7BXH2|Q5H9R7|Q5H9R7-2|Q5H9R7-3|Q5H9R7-4|Q5H9R7-5|Q5H9R7-6	Isoform 2 of Serine/threonine-protein phosphatase 6 regulatory subunit 3 OS=Homo sapiens GN=PPP6R3|Isoform 3 of Serine/threonine-protein phosphatase 6 regulatory subunit 3 OS=Homo sapiens GN=PPP6R3|Isoform 4 of Serine/threonine-protein phosphatase 6 regulatory subunit 3 OS=Homo sapiens GN=PPP6R3|Isoform 5 of Serine/threonine-protein phosphatase 6 regulatory subunit 3 OS=Homo sapiens GN=PPP6R3|Iso…	ACO2(C317) - Parental	-0.324655	27.1178	-2.38537	0.0212071	0.0299135	IDH1	cluster 3	6	8	8
NUF2	E9PQC4|Q9BZD4	Kinetochore protein Nuf2 OS=Homo sapiens GN=NUF2 PE=1 SV=1|Kinetochore protein Nuf2 OS=Homo sapiens GN=NUF2 PE=1 SV=2	ACO2(C317) - Parental	-0.416198	28.3874	-5.1211	5.76e-06	1.42e-05	IDH1	cluster 3	4	4	5
RQCD1	Q92600|Q92600-2|Q92600-3	Cell differentiation protein RCD1 homolog OS=Homo sapiens GN=RQCD1 PE=1 SV=1|Isoform 2 of Cell differentiation protein RCD1 homolog OS=Homo sapiens GN=RQCD1|Isoform 3 of Cell differentiation protein RCD1 homolog OS=Homo sapiens GN=RQCD1	ACO2(C317) - Parental	-0.195152	27.0728	-1.50971	0.137909	0.171604	IDH1,N-IDH2	cluster 3	6	8	5
CDC27	G5EA36|P30260|P30260-2	Cell division cycle 27, isoform CRA_c OS=Homo sapiens GN=CDC27 PE=1 SV=1|Cell division cycle protein 27 homolog OS=Homo sapiens GN=CDC27 PE=1 SV=2|Isoform 2 of Cell division cycle protein 27 homolog OS=Homo sapiens GN=CDC27	ACO2(C317) - Parental	-0.379143	28.5666	-4.77039	1.87e-05	4.2e-05	IDH1	cluster 3	5	6	7
ANKRD28	O15084|O15084-1|O15084-2|O15084-4	Serine/threonine-protein phosphatase 6 regulatory ankyrin repeat subunit A OS=Homo sapiens GN=ANKRD28 PE=1 SV=5|Isoform 3 of Serine/threonine-protein phosphatase 6 regulatory ankyrin repeat subunit A OS=Homo sapiens GN=ANKRD28|Isoform 2 of Serine/threonine-protein phosphatase 6 regulatory ankyrin repeat subunit A OS=Homo sapiens GN=ANKRD28|Isoform 4 of Serine/threonine-protein phosphatase 6 regul…	ACO2(C317) - Parental	-0.366675	27.4155	-3.57037	0.000843813	0.00143779	IDH1	cluster 3	4	5	3
MYPN	A0A087WX60|Q86TC9|Q86TC9-2	Isoform 2 of Myopalladin OS=Homo sapiens GN=MYPN|Myopalladin OS=Homo sapiens GN=MYPN PE=1 SV=1|Myopalladin OS=Homo sapiens GN=MYPN PE=1 SV=2	ACO2(C317) - Parental	-0.149286	27.4354	-1.1718	0.24727	0.293108	IDH1	cluster 3	6	8	8
AKAP13	Q12802|Q12802-2|Q12802-4	A-kinase anchor protein 13 OS=Homo sapiens GN=AKAP13 PE=1 SV=2|Isoform 2 of A-kinase anchor protein 13 OS=Homo sapiens GN=AKAP13|Isoform 3 of A-kinase anchor protein 13 OS=Homo sapiens GN=AKAP13	ACO2(C317) - Parental	-0.35633	29.0209	-4.2125	0.000115431	0.000223673	IDH1	cluster 3	5	6	14
UBA1	P22314|P22314-2	Ubiquitin-like modifier-activating enzyme 1 OS=Homo sapiens GN=UBA1 PE=1 SV=3|Isoform 2 of Ubiquitin-like modifier-activating enzyme 1 OS=Homo sapiens GN=UBA1	ACO2(C317) - Parental	0.0903625	27.0189	0.694574	0.490792	0.535198	IDH1	cluster 3	6	8	5
MKLN1	C9J7E8|Q9UL63|Q9UL63-2	Isoform 2 of Muskelin OS=Homo sapiens GN=MKLN1|Muskelin OS=Homo sapiens GN=MKLN1 PE=1 SV=1|Muskelin OS=Homo sapiens GN=MKLN1 PE=1 SV=2	ACO2(C317) - Parental	-0.324461	26.3228	-2.8913	0.00582408	0.00891425	IDH1	cluster 3	4	4	3
ARPC4	A0A0A6YYG9|F8WCF6|F8WDD7|H7C0A3|P59998|P59998-2|P59998-3	Actin-related protein 2/3 complex subunit 4 OS=Homo sapiens GN=ARPC4-TTLL3 PE=3 SV=1|Actin-related protein 2/3 complex subunit 4 OS=Homo sapiens GN=ARPC4 PE=1 SV=3|Actin-related protein 2/3 complex subunit 4 OS=Homo sapiens GN=ARPC4 PE=4 SV=1|Isoform 2 of Actin-related protein 2/3 complex subunit 4 OS=Homo sapiens GN=ARPC4|Isoform 3 of Actin-related protein 2/3 complex subunit 4 OS=Homo sapiens G…	ACO2(C317) - Parental	-0.098368	26.1785	-0.486687	0.628775	0.674169	IDH1,N-IDH2	cluster 3	5	6	5
EXOSC4	Q9NPD3	Exosome complex component RRP41 OS=Homo sapiens GN=EXOSC4 PE=1 SV=3	ACO2(C317) - Parental	0.258921	26.1288	2.00752	0.0505482	0.0675901	IDH1	cluster 3	6	8	4
SMAP1	Q8IYB5|Q8IYB5-2|Q8IYB5-3	Isoform 2 of Stromal membrane-associated protein 1 OS=Homo sapiens GN=SMAP1|Isoform 3 of Stromal membrane-associated protein 1 OS=Homo sapiens GN=SMAP1|Stromal membrane-associated protein 1 OS=Homo sapiens GN=SMAP1 PE=1 SV=2	ACO2(C317) - Parental	-0.33629	27.361	-3.8215	0.000393899	0.000700739	IDH1	cluster 3	5	6	3
TBC1D4	O60343|O60343-2|O60343-3	TBC1 domain family member 4 OS=Homo sapiens GN=TBC1D4 PE=1 SV=2|Isoform 2 of TBC1 domain family member 4 OS=Homo sapiens GN=TBC1D4|Isoform 3 of TBC1 domain family member 4 OS=Homo sapiens GN=TBC1D4	ACO2(C317) - Parental	-0.12255	26.9661	-0.856043	0.396381	0.445106	IDH1	cluster 3	4	4	5
TP53BP2	Q13625|Q13625-3	Apoptosis-stimulating of p53 protein 2 OS=Homo sapiens GN=TP53BP2 PE=1 SV=2|Isoform 3 of Apoptosis-stimulating of p53 protein 2 OS=Homo sapiens GN=TP53BP2	ACO2(C317) - Parental	-0.38647	27.4073	-3.53202	0.00094598	0.00160121	IDH1	cluster 3	4	4	5
TARS	P26639|P26639-2	Threonine--tRNA ligase, cytoplasmic OS=Homo sapiens GN=TARS PE=1 SV=3|Isoform 2 of Threonine--tRNA ligase, cytoplasmic OS=Homo sapiens GN=TARS	ACO2(C317) - Parental	-0.513391	29.3135	-6.3737	7.74e-08	2.79e-07	IDH1	cluster 3	5	6	10
PSMD2	Q13200	26S proteasome non-ATPase regulatory subunit 2 OS=Homo sapiens GN=PSMD2 PE=1 SV=3	ACO2(C317) - Parental	-0.369566	29.9176	-5.30949	3.04e-06	7.9e-06	IDH1	cluster 3	6	8	26
CNOT2	F8VRS8|F8VV52|F8W145|Q9NZN8|Q9NZN8-2|Q9NZN8-4	CCR4-NOT transcription complex subunit 2 (Fragment) OS=Homo sapiens GN=CNOT2 PE=1 SV=1|CCR4-NOT transcription complex subunit 2 OS=Homo sapiens GN=CNOT2 PE=1 SV=1|Isoform 2 of CCR4-NOT transcription complex subunit 2 OS=Homo sapiens GN=CNOT2|Isoform 4 of CCR4-NOT transcription complex subunit 2 OS=Homo sapiens GN=CNOT2	ACO2(C317) - Parental	-0.366692	26.8232	-3.54578	0.000908011	0.00154034	IDH1	cluster 3	6	8	11
SPG20	Q8N0X7	Spartin OS=Homo sapiens GN=SPG20 PE=1 SV=1	ACO2(C317) - Parental	0.225796	27.4317	0.926395	0.359042	0.408358	IDH1,N-IDH2	cluster 3	6	8	7
PPP6C	O00743|O00743-3	Isoform 3 of Serine/threonine-protein phosphatase 6 catalytic subunit OS=Homo sapiens GN=PPP6C|Serine/threonine-protein phosphatase 6 catalytic subunit OS=Homo sapiens GN=PPP6C PE=1 SV=1	ACO2(C317) - Parental	-0.198456	27.934	-1.5455	0.129031	0.161781	IDH1	cluster 3	6	8	9
TRAPPC9	H0YBR0|Q96Q05|Q96Q05-2|Q96Q05-3	Isoform 2 of Trafficking protein particle complex subunit 9 OS=Homo sapiens GN=TRAPPC9|Isoform 3 of Trafficking protein particle complex subunit 9 OS=Homo sapiens GN=TRAPPC9|Trafficking protein particle complex subunit 9 (Fragment) OS=Homo sapiens GN=TRAPPC9 PE=1 SV=1|Trafficking protein particle complex subunit 9 OS=Homo sapiens GN=TRAPPC9 PE=1 SV=2	ACO2(C317) - Parental	-0.520587	27.7137	-8.10749	1.95e-10	1.17e-09	IDH1	cluster 3	4	4	4
LIN7C	G3V1D4|Q9NUP9	Lin-7 homolog C (C. elegans), isoform CRA_b OS=Homo sapiens GN=LIN7C PE=1 SV=1|Protein lin-7 homolog C OS=Homo sapiens GN=LIN7C PE=1 SV=1	ACO2(C317) - Parental	-0.505806	27.194	-4.87416	1.32e-05	3.06e-05	IDH1	cluster 3	5	7	5
RELA	A0A087WVP0|A0A087X0W8|E9PI38|E9PKH5|E9PKV4|E9PQS6|Q04206|Q04206-2|Q04206-3|Q04206-4|Q2TAM5	Isoform 2 of Transcription factor p65 OS=Homo sapiens GN=RELA|Isoform 3 of Transcription factor p65 OS=Homo sapiens GN=RELA|Isoform 4 of Transcription factor p65 OS=Homo sapiens GN=RELA|RELA protein OS=Homo sapiens GN=RELA PE=1 SV=1|Transcription factor p65 (Fragment) OS=Homo sapiens GN=RELA PE=1 SV=1|Transcription factor p65 OS=Homo sapiens GN=RELA PE=1 SV=1|Transcription factor p65 OS=Homo sapi…	ACO2(C317) - Parental	-0.445642	26.8925	-3.01412	0.00417078	0.00650043	IDH1	cluster 3	6	8	10
VBP1	B4DWR3|P61758	Prefoldin subunit 3 OS=Homo sapiens GN=VBP1 PE=1 SV=1|Prefoldin subunit 3 OS=Homo sapiens GN=VBP1 PE=1 SV=3	ACO2(C317) - Parental	-0.304701	26.4912	-1.49258	0.142328	0.176911	IDH1,N-IDH2	cluster 3	6	8	3
ARPC2	O15144	Actin-related protein 2/3 complex subunit 2 OS=Homo sapiens GN=ARPC2 PE=1 SV=1	ACO2(C317) - Parental	-0.101805	27.0959	-0.457475	0.649468	0.692165	IDH1,N-IDH2	cluster 3	6	8	6
DSN1	Q5JW53|Q5JW54|Q5JW57|Q9H410|Q9H410-2|Q9H410-3|Q9H410-4	Isoform 2 of Kinetochore-associated protein DSN1 homolog OS=Homo sapiens GN=DSN1|Isoform 3 of Kinetochore-associated protein DSN1 homolog OS=Homo sapiens GN=DSN1|Isoform 4 of Kinetochore-associated protein DSN1 homolog OS=Homo sapiens GN=DSN1|Kinetochore-associated protein DSN1 homolog (Fragment) OS=Homo sapiens GN=DSN1 PE=1 SV=1|Kinetochore-associated protein DSN1 homolog OS=Homo sapiens GN=DSN1…	ACO2(C317) - Parental	-0.497897	27.2608	-4.71328	2.26e-05	4.97e-05	IDH1	cluster 3	6	8	6
HAUS3	Q68CZ6|Q68CZ6-2	HAUS augmin-like complex subunit 3 OS=Homo sapiens GN=HAUS3 PE=1 SV=1|Isoform 2 of HAUS augmin-like complex subunit 3 OS=Homo sapiens GN=HAUS3	ACO2(C317) - Parental	-0.228615	28.2612	-0.949244	0.347423	0.396412	IDH1,N-IDH2	cluster 3	5	6	8
RNF219	Q5W0B1	RING finger protein 219 OS=Homo sapiens GN=RNF219 PE=1 SV=1	ACO2(C317) - Parental	-0.456443	29.9844	-3.81386	0.000403267	0.000716297	IDH1	cluster 3	6	8	19
SMG9	Q9H0W8|Q9H0W8-2	Isoform 2 of Protein SMG9 OS=Homo sapiens GN=SMG9|Protein SMG9 OS=Homo sapiens GN=SMG9 PE=1 SV=1	ACO2(C317) - Parental	-0.438185	28.0399	-4.39702	6.37e-05	0.000129106	IDH1	cluster 3	4	4	7
RASAL2	Q9UJF2|Q9UJF2-2	Ras GTPase-activating protein nGAP OS=Homo sapiens GN=RASAL2 PE=1 SV=2|Isoform 2 of Ras GTPase-activating protein nGAP OS=Homo sapiens GN=RASAL2	ACO2(C317) - Parental	-0.408844	28.8051	-3.74835	0.000492911	0.000864848	IDH1	cluster 3	5	6	11
IGF2R	P11717	Cation-independent mannose-6-phosphate receptor OS=Homo sapiens GN=IGF2R PE=1 SV=3	ACO2(C317) - Parental	0.183071	27.5699	0.819589	0.416648	0.464691	IDH1	cluster 3	4	4	8
ELP5	I3L1Q3|Q8TE02|Q8TE02-4	Elongator complex protein 5 (Fragment) OS=Homo sapiens GN=ELP5 PE=1 SV=1|Elongator complex protein 5 OS=Homo sapiens GN=ELP5 PE=1 SV=2|Isoform 4 of Elongator complex protein 5 OS=Homo sapiens GN=ELP5	ACO2(C317) - Parental	-0.392453	25.5117	-2.55577	0.0139401	0.0202334	IDH1	cluster 3	6	8	4
EIF4E	D6RBW1|P06730|P06730-2|P06730-3	Eukaryotic translation initiation factor 4E OS=Homo sapiens GN=EIF4E PE=1 SV=1|Eukaryotic translation initiation factor 4E OS=Homo sapiens GN=EIF4E PE=1 SV=2|Isoform 2 of Eukaryotic translation initiation factor 4E OS=Homo sapiens GN=EIF4E|Isoform 3 of Eukaryotic translation initiation factor 4E OS=Homo sapiens GN=EIF4E	ACO2(C317) - Parental	-0.084077	27.1763	-0.578829	0.565509	0.610888	IDH1	cluster 3	6	8	3
PPP6R2	O75170|O75170-2|O75170-3|O75170-4|O75170-5|O75170-6|T1ECW5	Isoform 2 of Serine/threonine-protein phosphatase 6 regulatory subunit 2 OS=Homo sapiens GN=PPP6R2|Isoform 3 of Serine/threonine-protein phosphatase 6 regulatory subunit 2 OS=Homo sapiens GN=PPP6R2|Isoform 4 of Serine/threonine-protein phosphatase 6 regulatory subunit 2 OS=Homo sapiens GN=PPP6R2|Isoform 5 of Serine/threonine-protein phosphatase 6 regulatory subunit 2 OS=Homo sapiens GN=PPP6R2|Iso…	ACO2(C317) - Parental	-0.130034	25.3496	-0.778049	0.440497	0.486342	IDH1	cluster 3	6	8	5
STAU2	A0A0A0MTC4|A0A0A0MTC5|A0A0A0MTC6|A0A0A0MTD1|E5RJN7|E7EPX0|E7EVI1|E7EVJ4|E9PH62|F8VPI7|Q9NUL3|Q9NUL3-2|Q9NUL3-3|Q9NUL3-4|Q9NUL3-6|Q9NUL3-7|Q9NUL3-8	Double-stranded RNA-binding protein Staufen homolog 2 (Fragment) OS=Homo sapiens GN=STAU2 PE=1 SV=1|Double-stranded RNA-binding protein Staufen homolog 2 OS=Homo sapiens GN=STAU2 PE=1 SV=1|Isoform 2 of Double-stranded RNA-binding protein Staufen homolog 2 OS=Homo sapiens GN=STAU2|Isoform 3 of Double-stranded RNA-binding protein Staufen homolog 2 OS=Homo sapiens GN=STAU2|Isoform 4 of Double-strand…	ACO2(C317) - Parental	-0.302623	26.8217	-1.98544	0.0530343	0.0705693	IDH1	cluster 3	6	8	6
INPPL1	A0A0A0MTP6|O15357|O15357-2	Isoform 2 of Phosphatidylinositol 3,4,5-trisphosphate 5-phosphatase 2 OS=Homo sapiens GN=INPPL1|Phosphatidylinositol 3,4,5-trisphosphate 5-phosphatase 2 OS=Homo sapiens GN=INPPL1 PE=1 SV=1|Phosphatidylinositol 3,4,5-trisphosphate 5-phosphatase 2 OS=Homo sapiens GN=INPPL1 PE=1 SV=2	ACO2(C317) - Parental	-0.25848	27.8716	-2.67174	0.0103802	0.0154462	IDH1	cluster 3	6	8	16
TRIO	E7EPJ7|O75962|O75962-2|O75962-4|O75962-5	Isoform 2 of Triple functional domain protein OS=Homo sapiens GN=TRIO|Isoform 4 of Triple functional domain protein OS=Homo sapiens GN=TRIO|Isoform 5 of Triple functional domain protein OS=Homo sapiens GN=TRIO|Triple functional domain protein (Fragment) OS=Homo sapiens GN=TRIO PE=1 SV=2|Triple functional domain protein OS=Homo sapiens GN=TRIO PE=1 SV=2	ACO2(C317) - Parental	-0.0976217	26.0762	-0.473821	0.637853	0.681997	IDH1,N-IDH2	cluster 3	6	8	6
FANCI	F8W7R3|H3BP78|Q9NVI1|Q9NVI1-1|Q9NVI1-2	Fanconi anemia group I protein (Fragment) OS=Homo sapiens GN=FANCI PE=1 SV=1|Fanconi anemia group I protein OS=Homo sapiens GN=FANCI PE=1 SV=1|Fanconi anemia group I protein OS=Homo sapiens GN=FANCI PE=1 SV=4|Isoform 1 of Fanconi anemia group I protein OS=Homo sapiens GN=FANCI|Isoform 2 of Fanconi anemia group I protein OS=Homo sapiens GN=FANCI	ACO2(C317) - Parental	-0.0481349	28.2198	-0.379409	0.706118	0.74652	IDH1	cluster 3	5	6	6
MEF2D	Q14814|Q14814-2|Q14814-3|Q14814-4|Q14814-5|Q14814-6	Isoform MEF2D00 of Myocyte-specific enhancer factor 2D OS=Homo sapiens GN=MEF2D|Isoform MEF2D0B of Myocyte-specific enhancer factor 2D OS=Homo sapiens GN=MEF2D|Isoform MEF2DA'0 of Myocyte-specific enhancer factor 2D OS=Homo sapiens GN=MEF2D|Isoform MEF2DA'B of Myocyte-specific enhancer factor 2D OS=Homo sapiens GN=MEF2D|Isoform MEF2DA0 of Myocyte-specific enhancer factor 2D OS=Homo sapiens GN=MEF…	ACO2(C317) - Parental	-0.465851	26.8064	-1.67839	0.100005	0.1274	IDH1,N-IDH2	cluster 3	4	4	3
PDCL3	Q9H2J4	Phosducin-like protein 3 OS=Homo sapiens GN=PDCL3 PE=1 SV=1	ACO2(C317) - Parental	-0.027279	26.5823	-0.107783	0.914633	0.925895	IDH1,N-IDH2	cluster 3	6	8	3
MYO9B	M0R0P8|M0R300|Q13459|Q13459-2	Isoform Short of Unconventional myosin-IXb OS=Homo sapiens GN=MYO9B|Unconventional myosin-IXb (Fragment) OS=Homo sapiens GN=MYO9B PE=1 SV=7|Unconventional myosin-IXb OS=Homo sapiens GN=MYO9B PE=1 SV=1|Unconventional myosin-IXb OS=Homo sapiens GN=MYO9B PE=1 SV=3	ACO2(C317) - Parental	-0.260537	28.3679	-2.47634	0.0169864	0.0243478	IDH1	cluster 3	5	6	6
GBF1	Q92538|Q92538-2|Q92538-3	Golgi-specific brefeldin A-resistance guanine nucleotide exchange factor 1 OS=Homo sapiens GN=GBF1 PE=1 SV=2|Isoform 2 of Golgi-specific brefeldin A-resistance guanine nucleotide exchange factor 1 OS=Homo sapiens GN=GBF1|Isoform 3 of Golgi-specific brefeldin A-resistance guanine nucleotide exchange factor 1 OS=Homo sapiens GN=GBF1	ACO2(C317) - Parental	-0.220031	27.704	-1.77506	0.0824599	0.106822	IDH1	cluster 3	6	8	14
TTC28	A0A087WW06|Q96AY4	Tetratricopeptide repeat protein 28 OS=Homo sapiens GN=TTC28 PE=1 SV=1|Tetratricopeptide repeat protein 28 OS=Homo sapiens GN=TTC28 PE=1 SV=4	ACO2(C317) - Parental	-0.205411	28.064	-1.98334	0.0532759	0.0708089	IDH1	cluster 3	5	6	6
EXOSC5	Q9NQT4	Exosome complex component RRP46 OS=Homo sapiens GN=EXOSC5 PE=1 SV=1	ACO2(C317) - Parental	-0.303124	26.0533	-1.2053	0.234207	0.279205	IDH1	cluster 3	4	6	2
A0A087WZG4|ARHGEF18	A0A087WZG4|M0QZS0|Q6ZSZ5|Q6ZSZ5-2	Isoform 2 of Rho guanine nucleotide exchange factor 18 OS=Homo sapiens GN=ARHGEF18|Rho guanine nucleotide exchange factor 18 (Fragment) OS=Homo sapiens GN=ARHGEF18 PE=1 SV=1|Rho guanine nucleotide exchange factor 18 OS=Homo sapiens GN=ARHGEF18 PE=1 SV=3|Uncharacterized protein (Fragment) OS=Homo sapiens PE=4 SV=2	ACO2(C317) - Parental	-0.445687	27.1942	-5.10283	6.13e-06	1.5e-05	IDH1	cluster 3	4	4	5
EIF3M	Q7L2H7|Q7L2H7-2	Eukaryotic translation initiation factor 3 subunit M OS=Homo sapiens GN=EIF3M PE=1 SV=1|Isoform 2 of Eukaryotic translation initiation factor 3 subunit M OS=Homo sapiens GN=EIF3M	ACO2(C317) - Parental	-0.613188	27.9653	-5.93652	3.52e-07	1.1e-06	IDH1	cluster 3	4	4	4
CAMSAP2	Q08AD1|Q08AD1-2|Q08AD1-3	Calmodulin-regulated spectrin-associated protein 2 OS=Homo sapiens GN=CAMSAP2 PE=1 SV=3|Isoform 2 of Calmodulin-regulated spectrin-associated protein 2 OS=Homo sapiens GN=CAMSAP2|Isoform 3 of Calmodulin-regulated spectrin-associated protein 2 OS=Homo sapiens GN=CAMSAP2	ACO2(C317) - Parental	-0.494668	29.1685	-4.73183	2.12e-05	4.71e-05	IDH1	cluster 3	5	6	13
PFDN5	H3BMQ1|H3BPF6|Q99471|Q99471-2|Q99471-3	Isoform 2 of Prefoldin subunit 5 OS=Homo sapiens GN=PFDN5|Isoform 3 of Prefoldin subunit 5 OS=Homo sapiens GN=PFDN5|Prefoldin subunit 5 (Fragment) OS=Homo sapiens GN=PFDN5 PE=1 SV=1|Prefoldin subunit 5 OS=Homo sapiens GN=PFDN5 PE=1 SV=1|Prefoldin subunit 5 OS=Homo sapiens GN=PFDN5 PE=1 SV=2	ACO2(C317) - Parental	0.282357	26.3836	1.05664	0.296154	0.344316	IDH1,N-IDH2	cluster 3	4	6	4
PTPN23	Q9H3S7	Tyrosine-protein phosphatase non-receptor type 23 OS=Homo sapiens GN=PTPN23 PE=1 SV=1	ACO2(C317) - Parental	-0.487062	29.7622	-4.05127	0.000192557	0.000360965	IDH1	cluster 3	5	6	15
PLS3	A0A0A0MSQ0|P13797|P13797-2|P13797-3	Plastin-3 OS=Homo sapiens GN=PLS3 PE=1 SV=1|Plastin-3 OS=Homo sapiens GN=PLS3 PE=1 SV=4|Isoform 2 of Plastin-3 OS=Homo sapiens GN=PLS3|Isoform 3 of Plastin-3 OS=Homo sapiens GN=PLS3	ACO2(C317) - Parental	-0.359295	25.3438	-2.65633	0.0107997	0.0159775	IDH1	cluster 3	4	5	3
CEP97	E9PG22|Q8IW35|Q8IW35-2	Centrosomal protein of 97 kDa OS=Homo sapiens GN=CEP97 PE=1 SV=1|Centrosomal protein of 97 kDa OS=Homo sapiens GN=CEP97 PE=1 SV=1|Isoform 2 of Centrosomal protein of 97 kDa OS=Homo sapiens GN=CEP97	ACO2(C317) - Parental	0.0280684	27.3221	0.165755	0.869071	0.886006	IDH1	cluster 3	6	8	8
EIF3L	B0QY89|B0QY90|Q9Y262|Q9Y262-2	Eukaryotic translation initiation factor 3 subunit L OS=Homo sapiens GN=EIF3L PE=1 SV=1|Isoform 2 of Eukaryotic translation initiation factor 3 subunit L OS=Homo sapiens GN=EIF3L	ACO2(C317) - Parental	-0.401264	28.1593	-3.04863	0.00379225	0.00594266	IDH1	cluster 3	6	8	13
ARAP1	Q96P48|Q96P48-3	Arf-GAP with Rho-GAP domain, ANK repeat and PH domain-containing protein 1 OS=Homo sapiens GN=ARAP1 PE=1 SV=3|Isoform 3 of Arf-GAP with Rho-GAP domain, ANK repeat and PH domain-containing protein 1 OS=Homo sapiens GN=ARAP1	ACO2(C317) - Parental	-0.294425	25.7642	-1.65836	0.104002	0.132272	IDH1	cluster 3	4	4	5
HECTD1	A0A087X2H1|Q9ULT8	E3 ubiquitin-protein ligase HECTD1 OS=Homo sapiens GN=HECTD1 PE=1 SV=1|E3 ubiquitin-protein ligase HECTD1 OS=Homo sapiens GN=HECTD1 PE=1 SV=3	ACO2(C317) - Parental	-0.261985	25.8205	-1.31296	0.195666	0.23694	IDH1	cluster 3	5	6	8
RSU1	Q15404|Q15404-2	Isoform 2 of Ras suppressor protein 1 OS=Homo sapiens GN=RSU1|Ras suppressor protein 1 OS=Homo sapiens GN=RSU1 PE=1 SV=3	ACO2(C317) - Parental	-0.342898	29.4243	-2.41163	0.0199011	0.0281748	IDH1	cluster 3	5	6	6
ACTR1A	P61163|R4GMT0	Alpha-centractin OS=Homo sapiens GN=ACTR1A PE=1 SV=1	ACO2(C317) - Parental	-0.226381	26.0873	-0.783605	0.437261	0.483001	IDH1	cluster 3	4	5	4
PIK3R4	Q99570	Phosphoinositide 3-kinase regulatory subunit 4 OS=Homo sapiens GN=PIK3R4 PE=1 SV=3	ACO2(C317) - Parental	-0.456526	26.8266	-3.75064	0.000489476	0.000859477	IDH1	cluster 3	6	8	10
NCKAP1	Q9Y2A7|Q9Y2A7-2	Nck-associated protein 1 OS=Homo sapiens GN=NCKAP1 PE=1 SV=1|Isoform 2 of Nck-associated protein 1 OS=Homo sapiens GN=NCKAP1	ACO2(C317) - Parental	-0.232338	28.5626	-1.40174	0.167659	0.20573	IDH1	cluster 3	6	8	12
WDR82	Q6UXN9	WD repeat-containing protein 82 OS=Homo sapiens GN=WDR82 PE=1 SV=1	ACO2(C317) - Parental	0.10398	26.3548	0.54057	0.591394	0.636461	IDH1	cluster 3	5	7	4
ABI1	A0A0A0MRT6|B6VEX4|Q8IZP0|Q8IZP0-10|Q8IZP0-12|Q8IZP0-2|Q8IZP0-3|Q8IZP0-4|Q8IZP0-5|Q8IZP0-6|Q8IZP0-7|Q8IZP0-8|Q8IZP0-9	Abl interactor 1 OS=Homo sapiens GN=ABI1 PE=1 SV=1|Abl interactor 1 OS=Homo sapiens GN=ABI1 PE=1 SV=4|Isoform 10 of Abl interactor 1 OS=Homo sapiens GN=ABI1|Isoform 12 of Abl interactor 1 OS=Homo sapiens GN=ABI1|Isoform 2 of Abl interactor 1 OS=Homo sapiens GN=ABI1|Isoform 3 of Abl interactor 1 OS=Homo sapiens GN=ABI1|Isoform 4 of Abl interactor 1 OS=Homo sapiens GN=ABI1|Isoform 5 of Abl interact…	ACO2(C317) - Parental	0.0255826	26.766	0.145709	0.884784	0.899495	IDH1	cluster 3	6	8	4
CRYBG3	Q68DQ2	Very large A-kinase anchor protein OS=Homo sapiens GN=CRYBG3 PE=1 SV=3	ACO2(C317) - Parental	-0.618253	26.5389	-2.82819	0.00689415	0.0104272	IDH1	cluster 3	6	8	6
MAST2	Q6P0Q8|Q6P0Q8-2	Isoform 2 of Microtubule-associated serine/threonine-protein kinase 2 OS=Homo sapiens GN=MAST2|Microtubule-associated serine/threonine-protein kinase 2 OS=Homo sapiens GN=MAST2 PE=1 SV=2	ACO2(C317) - Parental	-0.430221	25.4077	-2.91667	0.00543929	0.00836422	IDH1	cluster 3	6	8	6
GSPT1	H3BR35|P15170|P15170-2|P15170-3	Eukaryotic peptide chain release factor GTP-binding subunit ERF3A (Fragment) OS=Homo sapiens GN=GSPT1 PE=1 SV=1|Eukaryotic peptide chain release factor GTP-binding subunit ERF3A OS=Homo sapiens GN=GSPT1 PE=1 SV=1|Isoform 2 of Eukaryotic peptide chain release factor GTP-binding subunit ERF3A OS=Homo sapiens GN=GSPT1|Isoform 3 of Eukaryotic peptide chain release factor GTP-binding subunit ERF3A OS=…	ACO2(C317) - Parental	-0.655915	27.408	-4.46661	5.08e-05	0.00010565	IDH1	cluster 3	6	8	4
AMPD2	E9PJF6|H0Y360|H0YCL9|Q01433|Q01433-2|Q01433-3|Q01433-4|Q01433-5	AMP deaminase 2 (Fragment) OS=Homo sapiens GN=AMPD2 PE=1 SV=1|AMP deaminase 2 OS=Homo sapiens GN=AMPD2 PE=1 SV=2|Isoform 5 of AMP deaminase 2 OS=Homo sapiens GN=AMPD2|Isoform Ex1A-2-3 of AMP deaminase 2 OS=Homo sapiens GN=AMPD2|Isoform Ex1A-3 of AMP deaminase 2 OS=Homo sapiens GN=AMPD2|Isoform Ex1B-3 of AMP deaminase 2 OS=Homo sapiens GN=AMPD2	ACO2(C317) - Parental	-0.325035	27.5287	-2.43239	0.0189206	0.0268362	IDH1	cluster 3	5	6	4
LIMD1	C9JRJ5|Q9UGP4	LIM domain-containing protein 1 OS=Homo sapiens GN=LIMD1 PE=1 SV=1	ACO2(C317) - Parental	-0.322069	27.9262	-2.09664	0.0415142	0.0563145	IDH1	cluster 3	5	6	6
LTV1	Q96GA3	Protein LTV1 homolog OS=Homo sapiens GN=LTV1 PE=1 SV=1	ACO2(C317) - Parental	-0.469279	28.4311	-1.83421	0.0730507	0.0952223	IDH1	cluster 3	4	5	5
WDR45	A0A0U1RQR1|A0A0U1RR06|A6NM71|C9J0A8|C9J471|C9JYH8|G8JLI5|H0Y329|Q9Y484|Q9Y484-2|Q9Y484-3	Isoform 2 of WD repeat domain phosphoinositide-interacting protein 4 OS=Homo sapiens GN=WDR45|Isoform 3 of WD repeat domain phosphoinositide-interacting protein 4 OS=Homo sapiens GN=WDR45|WD repeat domain 45, isoform CRA_e OS=Homo sapiens GN=WDR45 PE=1 SV=1|WD repeat domain phosphoinositide-interacting protein 4 (Fragment) OS=Homo sapiens GN=WDR45 PE=1 SV=1|WD repeat domain phosphoinositide-inter…	ACO2(C317) - Parental	-0.174293	28.284	-0.387061	0.700484	0.741386	IDH1	cluster 3	4	5	4
CCDC6	Q16204	Coiled-coil domain-containing protein 6 OS=Homo sapiens GN=CCDC6 PE=1 SV=2	ACO2(C317) - Parental	-0.5912	27.9104	-2.23714	0.0301301	0.0415326	IDH1	cluster 3	4	5	3
BRK1	Q8WUW1|Q8WUW1-2	Protein BRICK1 OS=Homo sapiens GN=BRK1 PE=1 SV=1|Isoform 2 of Protein BRICK1 OS=Homo sapiens GN=BRK1	ACO2(C317) - Parental	-0.284308	25.0101	-0.484498	0.630316	0.675506	IDH1	cluster 3	5	7	3
ACLY	P53396|P53396-2	ATP-citrate synthase OS=Homo sapiens GN=ACLY PE=1 SV=3|Isoform 2 of ATP-citrate synthase OS=Homo sapiens GN=ACLY	ACO2(C317) - Parental	-0.378784	29.808	-5.29901	3.15e-06	8.18e-06	IDH1	cluster 3	6	8	34
MAP4	E7EVA0	Microtubule-associated protein OS=Homo sapiens GN=MAP4 PE=1 SV=1	ACO2(C317) - Parental	-0.123235	30.7582	-1.00196	0.321568	0.37031	IDH1	cluster 3	6	8	47
FLNA	H0Y5F3|P21333|P21333-2|Q5HY54|Q60FE5	Filamin-A (Fragment) OS=Homo sapiens GN=FLNA PE=1 SV=1|Filamin-A OS=Homo sapiens GN=FLNA PE=1 SV=1|Filamin-A OS=Homo sapiens GN=FLNA PE=1 SV=4|Filamin A OS=Homo sapiens GN=FLNA PE=1 SV=1|Isoform 2 of Filamin-A OS=Homo sapiens GN=FLNA	ACO2(C317) - Parental	0.1618	33.218	1.27776	0.207699	0.24968	IDH1,N-IDH2	cluster 3	6	8	104
PLIN3	O60664|O60664-2|O60664-3|O60664-4	Perilipin-3 OS=Homo sapiens GN=PLIN3 PE=1 SV=3|Isoform 2 of Perilipin-3 OS=Homo sapiens GN=PLIN3|Isoform 3 of Perilipin-3 OS=Homo sapiens GN=PLIN3|Isoform 4 of Perilipin-3 OS=Homo sapiens GN=PLIN3	ACO2(C317) - Parental	-0.356515	25.1884	-3.89518	0.000313695	0.00056593	IDH1	cluster 3	4	4	4
EIF4G3	A0A0A0MSA7|A0A0U1RQK7|O43432|O43432-3|O43432-4	Eukaryotic translation initiation factor 4 gamma 3 OS=Homo sapiens GN=EIF4G3 PE=1 SV=1|Eukaryotic translation initiation factor 4 gamma 3 OS=Homo sapiens GN=EIF4G3 PE=1 SV=2|Isoform 3 of Eukaryotic translation initiation factor 4 gamma 3 OS=Homo sapiens GN=EIF4G3|Isoform 4 of Eukaryotic translation initiation factor 4 gamma 3 OS=Homo sapiens GN=EIF4G3	ACO2(C317) - Parental	0.2522	29.612	1.95723	0.0563618	0.0747378	IDH1,N-IDH2	cluster 3	6	8	30
CTTN	Q14247	Src substrate cortactin OS=Homo sapiens GN=CTTN PE=1 SV=2	ACO2(C317) - Parental	0.139674	30.6665	1.00337	0.320894	0.369904	IDH1,N-IDH2	cluster 3	6	8	24
PALM2	B1ALY0|C9JA33|Q8IXS6|Q8IXS6-2	Isoform 2 of Paralemmin-2 OS=Homo sapiens GN=PALM2|Paralemmin-2 OS=Homo sapiens GN=PALM2 PE=1 SV=1|Paralemmin-2 OS=Homo sapiens GN=PALM2 PE=1 SV=3|Protein PALM2-AKAP2 (Fragment) OS=Homo sapiens GN=PALM2-AKAP2 PE=1 SV=1	ACO2(C317) - Parental	-0.252768	27.1659	-3.39913	0.00139941	0.00232189	IDH1	cluster 3	4	4	4
PAICS	E9PBS1|P22234|P22234-2	Multifunctional protein ADE2 (Fragment) OS=Homo sapiens GN=PAICS PE=1 SV=1|Multifunctional protein ADE2 OS=Homo sapiens GN=PAICS PE=1 SV=3|Isoform 2 of Multifunctional protein ADE2 OS=Homo sapiens GN=PAICS	ACO2(C317) - Parental	0.0286535	28.9298	0.20416	0.839123	0.862349	IDH1	cluster 3	6	8	13
ANXA2	P07355|P07355-2	Annexin A2 OS=Homo sapiens GN=ANXA2 PE=1 SV=2|Isoform 2 of Annexin A2 OS=Homo sapiens GN=ANXA2	ACO2(C317) - Parental	-0.00212408	30.9862	-0.0157154	0.987529	0.988388	IDH1	cluster 3	6	8	22
CALD1	E7EX44|E9PGZ1|Q05682|Q05682-2|Q05682-3|Q05682-4|Q05682-5|Q05682-6	Caldesmon OS=Homo sapiens GN=CALD1 PE=1 SV=1|Caldesmon OS=Homo sapiens GN=CALD1 PE=1 SV=3|Isoform 2 of Caldesmon OS=Homo sapiens GN=CALD1|Isoform 3 of Caldesmon OS=Homo sapiens GN=CALD1|Isoform 4 of Caldesmon OS=Homo sapiens GN=CALD1|Isoform 5 of Caldesmon OS=Homo sapiens GN=CALD1|Isoform 6 of Caldesmon OS=Homo sapiens GN=CALD1	ACO2(C317) - Parental	0.457414	28.8597	3.22864	0.00228809	0.0036911	IDH1	cluster 3	6	8	20
EEF1G	P26641	Elongation factor 1-gamma OS=Homo sapiens GN=EEF1G PE=1 SV=3	ACO2(C317) - Parental	0.0761415	29.4935	0.655508	0.515384	0.560687	IDH1	cluster 3	6	8	15
TLN1	Q9Y490	Talin-1 OS=Homo sapiens GN=TLN1 PE=1 SV=3	ACO2(C317) - Parental	0.09598	28.4344	0.875012	0.386082	0.434602	IDH1	cluster 3	6	8	22
CD2AP	Q9Y5K6	CD2-associated protein OS=Homo sapiens GN=CD2AP PE=1 SV=1	ACO2(C317) - Parental	-0.0492992	28.4929	-0.286286	0.775936	0.807141	IDH1,N-IDH2	cluster 3	6	8	16
NR3C1	D6RDA9|P04150|P04150-10|P04150-2|P04150-3|P04150-5|P04150-6|P04150-7|P04150-8|P04150-9|Q3MSN4	Glucocorticoid receptor (Fragment) OS=Homo sapiens GN=NR3C1 PE=1 SV=1|Glucocorticoid receptor OS=Homo sapiens GN=NR3C1 PE=1 SV=1|Isoform 10 of Glucocorticoid receptor OS=Homo sapiens GN=NR3C1|Isoform Alpha-2 of Glucocorticoid receptor OS=Homo sapiens GN=NR3C1|Isoform Alpha-B of Glucocorticoid receptor OS=Homo sapiens GN=NR3C1|Isoform Beta-2 of Glucocorticoid receptor OS=Homo sapiens GN=NR3C1|Isof…	ACO2(C317) - Parental	-0.35749	28.6928	-5.46706	1.77e-06	4.77e-06	IDH1	cluster 3	4	4	7
LASP1	Q14847|Q14847-2	LIM and SH3 domain protein 1 OS=Homo sapiens GN=LASP1 PE=1 SV=2|Isoform 2 of LIM and SH3 domain protein 1 OS=Homo sapiens GN=LASP1	ACO2(C317) - Parental	0.00624335	26.2045	0.0464852	0.963123	0.96564	IDH1	cluster 3	4	4	5
AKAP2	Q9Y2D5-4|Q9Y2D5-6	Isoform 2 of A-kinase anchor protein 2 OS=Homo sapiens GN=AKAP2|Isoform 4 of A-kinase anchor protein 2 OS=Homo sapiens GN=AKAP2	ACO2(C317) - Parental	-0.616393	25.4881	-7.06294	7.07e-09	3.17e-08	IDH1	cluster 3	4	4	4
EPB41	P11171|P11171-2|P11171-3|P11171-4|P11171-5|P11171-6|Q4VB86	EPB41 protein OS=Homo sapiens GN=EPB41 PE=1 SV=2|Isoform 2 of Protein 4.1 OS=Homo sapiens GN=EPB41|Isoform 3 of Protein 4.1 OS=Homo sapiens GN=EPB41|Isoform 4 of Protein 4.1 OS=Homo sapiens GN=EPB41|Isoform 5 of Protein 4.1 OS=Homo sapiens GN=EPB41|Isoform 6 of Protein 4.1 OS=Homo sapiens GN=EPB41|Protein 4.1 OS=Homo sapiens GN=EPB41 PE=1 SV=4	ACO2(C317) - Parental	-0.0911835	25.5452	-1.14084	0.259802	0.306857	IDH1	cluster 3	4	4	5
FLNB	O75369|O75369-2|O75369-8|O75369-9	Filamin-B OS=Homo sapiens GN=FLNB PE=1 SV=2|Isoform 2 of Filamin-B OS=Homo sapiens GN=FLNB|Isoform 8 of Filamin-B OS=Homo sapiens GN=FLNB|Isoform 9 of Filamin-B OS=Homo sapiens GN=FLNB	ACO2(C317) - Parental	-0.307784	29.8528	-3.04947	0.00378341	0.00593688	IDH1	cluster 3	6	8	36
TAGLN2	P37802|P37802-2|X6RJP6	Isoform 2 of Transgelin-2 OS=Homo sapiens GN=TAGLN2|Transgelin-2 (Fragment) OS=Homo sapiens GN=TAGLN2 PE=1 SV=1|Transgelin-2 OS=Homo sapiens GN=TAGLN2 PE=1 SV=3	ACO2(C317) - Parental	-0.0308473	28.3634	-0.182969	0.855621	0.874229	IDH1	cluster 3	6	8	9
PCNP	Q8WW12|Q8WW12-2	Isoform 2 of PEST proteolytic signal-containing nuclear protein OS=Homo sapiens GN=PCNP|PEST proteolytic signal-containing nuclear protein OS=Homo sapiens GN=PCNP PE=1 SV=2	ACO2(C317) - Parental	-0.121808	26.8759	-1.03509	0.306002	0.35487	IDH1	cluster 3	5	6	5
HSP90AA1	P07900|P07900-2	Heat shock protein HSP 90-alpha OS=Homo sapiens GN=HSP90AA1 PE=1 SV=5|Isoform 2 of Heat shock protein HSP 90-alpha OS=Homo sapiens GN=HSP90AA1	ACO2(C317) - Parental	-0.366595	30.6822	-3.99949	0.000226588	0.000418961	IDH1	cluster 3	6	8	17
GEMIN5	Q8TEQ6	Gem-associated protein 5 OS=Homo sapiens GN=GEMIN5 PE=1 SV=3	ACO2(C317) - Parental	-0.134222	28.4985	-0.939917	0.352136	0.401495	IDH1,N-IDH2	cluster 3	6	8	18
CHORDC1	E9PHZ2|Q9UHD1|Q9UHD1-2	Cysteine and histidine-rich domain-containing protein 1 OS=Homo sapiens GN=CHORDC1 PE=1 SV=1|Cysteine and histidine-rich domain-containing protein 1 OS=Homo sapiens GN=CHORDC1 PE=1 SV=2|Isoform 2 of Cysteine and histidine-rich domain-containing protein 1 OS=Homo sapiens GN=CHORDC1	ACO2(C317) - Parental	-0.0465921	26.2657	-0.387377	0.700252	0.741386	IDH1	cluster 3	4	4	2
TNKS1BP1	Q9C0C2	182 kDa tankyrase-1-binding protein OS=Homo sapiens GN=TNKS1BP1 PE=1 SV=4	ACO2(C317) - Parental	-0.364339	28.9169	-4.42317	5.85e-05	0.00012018	IDH1	cluster 3	6	8	28
SLK	Q9H2G2|Q9H2G2-2	STE20-like serine/threonine-protein kinase OS=Homo sapiens GN=SLK PE=1 SV=1|Isoform 2 of STE20-like serine/threonine-protein kinase OS=Homo sapiens GN=SLK	ACO2(C317) - Parental	0.153802	27.629	0.854231	0.397373	0.445461	IDH1,N-IDH2	cluster 3	5	6	5
TPD52L2	A0A087WYR3|O43399|O43399-5|O43399-7	Tumor protein D54 OS=Homo sapiens GN=TPD52L2 PE=1 SV=1|Tumor protein D54 OS=Homo sapiens GN=TPD52L2 PE=1 SV=2|Isoform 5 of Tumor protein D54 OS=Homo sapiens GN=TPD52L2|Isoform 7 of Tumor protein D54 OS=Homo sapiens GN=TPD52L2	ACO2(C317) - Parental	0.220893	27.8037	1.15024	0.255949	0.302617	IDH1,N-IDH2	cluster 3	6	8	8
DHX29	A0A087WYN9|Q7Z478	ATP-dependent RNA helicase DHX29 OS=Homo sapiens GN=DHX29 PE=1 SV=1|ATP-dependent RNA helicase DHX29 OS=Homo sapiens GN=DHX29 PE=1 SV=2	ACO2(C317) - Parental	-0.139441	29.3775	-0.963097	0.3405	0.389966	IDH1,N-IDH2	cluster 3	6	8	26
EEF1D	A0A087X1X7|E9PK01|E9PRY8|P29692|P29692-2	Elongation factor 1-delta (Fragment) OS=Homo sapiens GN=EEF1D PE=1 SV=1|Elongation factor 1-delta OS=Homo sapiens GN=EEF1D PE=1 SV=1|Elongation factor 1-delta OS=Homo sapiens GN=EEF1D PE=1 SV=5|Isoform 2 of Elongation factor 1-delta OS=Homo sapiens GN=EEF1D	ACO2(C317) - Parental	0.167331	28.6565	1.09971	0.27714	0.325664	IDH1,N-IDH2	cluster 3	6	8	9
EEF1B2	P24534	Elongation factor 1-beta OS=Homo sapiens GN=EEF1B2 PE=1 SV=3	ACO2(C317) - Parental	0.245958	28.8716	1.49426	0.141889	0.17646	IDH1,N-IDH2	cluster 3	6	8	6
9-Sep	Q9UHD8|Q9UHD8-2|Q9UHD8-3|Q9UHD8-5|Q9UHD8-7	Isoform 2 of Septin-9 OS=Homo sapiens GN=SEPT9|Isoform 3 of Septin-9 OS=Homo sapiens GN=SEPT9|Isoform 5 of Septin-9 OS=Homo sapiens GN=SEPT9|Isoform 7 of Septin-9 OS=Homo sapiens GN=SEPT9|Septin-9 OS=Homo sapiens GN=SEPT9 PE=1 SV=2	ACO2(C317) - Parental	-0.330659	27.0285	-3.10349	0.00325619	0.00515527	IDH1	cluster 3	6	8	6
TJP2	Q9UDY2|Q9UDY2-3|Q9UDY2-6|Q9UDY2-7	Isoform 6 of Tight junction protein ZO-2 OS=Homo sapiens GN=TJP2|Isoform 7 of Tight junction protein ZO-2 OS=Homo sapiens GN=TJP2|Isoform C1 of Tight junction protein ZO-2 OS=Homo sapiens GN=TJP2|Tight junction protein ZO-2 OS=Homo sapiens GN=TJP2 PE=1 SV=2	ACO2(C317) - Parental	0.130832	28.6467	0.741242	0.462288	0.507965	IDH1,N-IDH2	cluster 3	6	8	21
DBNL	H0Y5J4|Q9UJU6|Q9UJU6-5	Drebrin-like protein (Fragment) OS=Homo sapiens GN=DBNL PE=1 SV=1|Drebrin-like protein OS=Homo sapiens GN=DBNL PE=1 SV=1|Isoform 5 of Drebrin-like protein OS=Homo sapiens GN=DBNL	ACO2(C317) - Parental	-0.373044	26.9602	-2.19104	0.0335161	0.0459523	IDH1	cluster 3	4	4	6
EIF4B	E7EX17|P23588|P23588-2	Eukaryotic translation initiation factor 4B OS=Homo sapiens GN=EIF4B PE=1 SV=1|Eukaryotic translation initiation factor 4B OS=Homo sapiens GN=EIF4B PE=1 SV=2|Isoform 2 of Eukaryotic translation initiation factor 4B OS=Homo sapiens GN=EIF4B	ACO2(C317) - Parental	-0.0663111	28.5772	-0.351553	0.726767	0.763935	IDH1	cluster 3	6	8	17
TJP1	A0A087X0K9|G3V1L9|G5E9E7|Q07157|Q07157-2	Isoform Short of Tight junction protein ZO-1 OS=Homo sapiens GN=TJP1|Tight junction protein 1 (Zona occludens 1), isoform CRA_a OS=Homo sapiens GN=TJP1 PE=1 SV=1|Tight junction protein 1 (Zona occludens 1), isoform CRA_e OS=Homo sapiens GN=TJP1 PE=1 SV=1|Tight junction protein ZO-1 OS=Homo sapiens GN=TJP1 PE=1 SV=1|Tight junction protein ZO-1 OS=Homo sapiens GN=TJP1 PE=1 SV=3	ACO2(C317) - Parental	-0.204737	30.2162	-1.20034	0.23611	0.281037	IDH1,N-IDH2	cluster 3	6	8	38
RAPH1	C9K0J5|Q70E73	Ras association (RalGDS/AF-6) and pleckstrin homology domains 1, isoform CRA_b OS=Homo sapiens GN=RAPH1 PE=1 SV=1|Ras-associated and pleckstrin homology domains-containing protein 1 OS=Homo sapiens GN=RAPH1 PE=1 SV=3	ACO2(C317) - Parental	-0.516047	28.1482	-4.50779	4.44e-05	9.32e-05	IDH1	cluster 3	4	4	8
SMCHD1	A6NHR9|A6NHR9-2|J3KTL8	Isoform 2 of Structural maintenance of chromosomes flexible hinge domain-containing protein 1 OS=Homo sapiens GN=SMCHD1|Structural maintenance of chromosomes flexible hinge domain-containing protein 1 (Fragment) OS=Homo sapiens GN=SMCHD1 PE=1 SV=1|Structural maintenance of chromosomes flexible hinge domain-containing protein 1 OS=Homo sapiens GN=SMCHD1 PE=1 SV=2	ACO2(C317) - Parental	-0.082861	28.0867	-0.568111	0.572703	0.617789	IDH1	cluster 3	6	8	18
G3BP1	Q13283	Ras GTPase-activating protein-binding protein 1 OS=Homo sapiens GN=G3BP1 PE=1 SV=1	ACO2(C317) - Parental	-0.275973	28.7607	-2.43085	0.0189917	0.0269205	IDH1	cluster 3	6	8	8
CKAP5	Q14008|Q14008-2|Q14008-3	Cytoskeleton-associated protein 5 OS=Homo sapiens GN=CKAP5 PE=1 SV=3|Isoform 2 of Cytoskeleton-associated protein 5 OS=Homo sapiens GN=CKAP5|Isoform 3 of Cytoskeleton-associated protein 5 OS=Homo sapiens GN=CKAP5	ACO2(C317) - Parental	-0.110258	29.2159	-0.685451	0.496476	0.540883	IDH1	cluster 3	6	8	31
RTN4	F8W914|H7C106|Q9NQC3|Q9NQC3-2|Q9NQC3-3|Q9NQC3-4|Q9NQC3-5|Q9NQC3-6	Isoform 2 of Reticulon-4 OS=Homo sapiens GN=RTN4|Isoform 3 of Reticulon-4 OS=Homo sapiens GN=RTN4|Isoform 4 of Reticulon-4 OS=Homo sapiens GN=RTN4|Isoform 5 of Reticulon-4 OS=Homo sapiens GN=RTN4|Isoform 6 of Reticulon-4 OS=Homo sapiens GN=RTN4|Reticulon-4 OS=Homo sapiens GN=RTN4 PE=1 SV=2|Reticulon (Fragment) OS=Homo sapiens GN=RTN4 PE=1 SV=1|Reticulon OS=Homo sapiens GN=RTN4 PE=1 SV=1	ACO2(C317) - Parental	-0.0871851	27.2995	-0.75151	0.456147	0.501696	IDH1	cluster 3	4	4	5
KIF5B	P33176	Kinesin-1 heavy chain OS=Homo sapiens GN=KIF5B PE=1 SV=1	ACO2(C317) - Parental	0.111284	28.9578	0.929091	0.357658	0.407186	IDH1	cluster 3	6	8	20
AHCTF1	Q8WYP5|Q8WYP5-2|Q8WYP5-3	Protein ELYS OS=Homo sapiens GN=AHCTF1 PE=1 SV=3|Isoform 2 of Protein ELYS OS=Homo sapiens GN=AHCTF1|Isoform 3 of Protein ELYS OS=Homo sapiens GN=AHCTF1	ACO2(C317) - Parental	0.00813017	29.7185	0.0766006	0.939271	0.945845	IDH1	cluster 3	6	8	29
EHBP1	Q8NDI1|Q8NDI1-2|Q8NDI1-3	EH domain-binding protein 1 OS=Homo sapiens GN=EHBP1 PE=1 SV=3|Isoform 2 of EH domain-binding protein 1 OS=Homo sapiens GN=EHBP1|Isoform 3 of EH domain-binding protein 1 OS=Homo sapiens GN=EHBP1	ACO2(C317) - Parental	0.960731	28.2207	6.62836	3.2e-08	1.25e-07	IDH1	cluster 3	5	6	10
FAM101B	Q8N5W9	Filamin-interacting protein FAM101B OS=Homo sapiens GN=FAM101B PE=1 SV=1	ACO2(C317) - Parental	-0.392287	27.0655	-1.94568	0.0577753	0.076568	IDH1,N-IDH2	cluster 3	6	8	3
MAP7D3	A0A0A0MRP0|Q8IWC1|Q8IWC1-2|Q8IWC1-3|Q8IWC1-4	Isoform 2 of MAP7 domain-containing protein 3 OS=Homo sapiens GN=MAP7D3|Isoform 3 of MAP7 domain-containing protein 3 OS=Homo sapiens GN=MAP7D3|Isoform 4 of MAP7 domain-containing protein 3 OS=Homo sapiens GN=MAP7D3|MAP7 domain-containing protein 3 (Fragment) OS=Homo sapiens GN=MAP7D3 PE=1 SV=1|MAP7 domain-containing protein 3 OS=Homo sapiens GN=MAP7D3 PE=1 SV=2	ACO2(C317) - Parental	0.509574	27.2354	3.36803	0.00153209	0.00252822	IDH1	cluster 3	6	8	10
EDC4	Q6P2E9	Enhancer of mRNA-decapping protein 4 OS=Homo sapiens GN=EDC4 PE=1 SV=1	ACO2(C317) - Parental	-0.265734	28.3079	-2.25521	0.0288879	0.03994	IDH1	cluster 3	6	8	20
RAB11FIP1	Q6WKZ4|Q6WKZ4-3	Rab11 family-interacting protein 1 OS=Homo sapiens GN=RAB11FIP1 PE=1 SV=3|Isoform 2 of Rab11 family-interacting protein 1 OS=Homo sapiens GN=RAB11FIP1	ACO2(C317) - Parental	-0.209035	27.6255	-1.39079	0.170934	0.209192	IDH1	cluster 3	4	4	5
SNX1	H0YK42|Q13596|Q13596-2	Isoform 1A of Sorting nexin-1 OS=Homo sapiens GN=SNX1|Sorting nexin-1 OS=Homo sapiens GN=SNX1 PE=1 SV=1|Sorting nexin-1 OS=Homo sapiens GN=SNX1 PE=1 SV=3	ACO2(C317) - Parental	0.398088	27.4403	3.03611	0.00392572	0.00613511	IDH1	cluster 3	4	4	5
FERMT2	H0YJ34|Q96AC1|Q96AC1-2|Q96AC1-3	Fermitin family homolog 2 (Fragment) OS=Homo sapiens GN=FERMT2 PE=1 SV=1|Fermitin family homolog 2 OS=Homo sapiens GN=FERMT2 PE=1 SV=1|Isoform 2 of Fermitin family homolog 2 OS=Homo sapiens GN=FERMT2|Isoform 3 of Fermitin family homolog 2 OS=Homo sapiens GN=FERMT2	ACO2(C317) - Parental	-0.132178	28.2845	-1.00053	0.322252	0.370912	IDH1	cluster 3	5	6	8
CSDE1	E9PLT0|O75534|O75534-2|O75534-3|O75534-4	Cold shock domain-containing protein E1 OS=Homo sapiens GN=CSDE1 PE=1 SV=1|Cold shock domain-containing protein E1 OS=Homo sapiens GN=CSDE1 PE=1 SV=2|Isoform 2 of Cold shock domain-containing protein E1 OS=Homo sapiens GN=CSDE1|Isoform 3 of Cold shock domain-containing protein E1 OS=Homo sapiens GN=CSDE1|Isoform 4 of Cold shock domain-containing protein E1 OS=Homo sapiens GN=CSDE1	ACO2(C317) - Parental	0.214268	28.2834	1.72992	0.0903032	0.115874	IDH1	cluster 3	6	8	12
HAUS6	Q5VY60|Q7Z4H7|Q7Z4H7-3	HAUS augmin-like complex subunit 6 OS=Homo sapiens GN=HAUS6 PE=1 SV=1|HAUS augmin-like complex subunit 6 OS=Homo sapiens GN=HAUS6 PE=1 SV=2|Isoform 3 of HAUS augmin-like complex subunit 6 OS=Homo sapiens GN=HAUS6	ACO2(C317) - Parental	-0.336407	28.0362	-2.36703	0.0221649	0.0311881	IDH1	cluster 3	6	8	12
S100A6	P06703|R4GN98	Protein S100-A6 OS=Homo sapiens GN=S100A6 PE=1 SV=1|Protein S100 (Fragment) OS=Homo sapiens GN=S100A6 PE=1 SV=1	ACO2(C317) - Parental	-0.42603	28.0242	-4.58616	3.43e-05	7.33e-05	IDH1	cluster 3	6	8	4
7-Sep	E7EPK1|E7ES33|Q16181|Q16181-2	Septin-7 OS=Homo sapiens GN=SEPT7 PE=1 SV=2|Septin-7 OS=Homo sapiens GN=SEPT7 PE=1 SV=3|Septin-7 OS=Homo sapiens GN=SEPT7 PE=1 SV=2|Isoform 2 of Septin-7 OS=Homo sapiens GN=SEPT7	ACO2(C317) - Parental	-0.00985866	27.104	-0.0800729	0.936524	0.943492	IDH1	cluster 3	4	4	6
EIF3A	Q14152|Q14152-2	Eukaryotic translation initiation factor 3 subunit A OS=Homo sapiens GN=EIF3A PE=1 SV=1|Isoform 2 of Eukaryotic translation initiation factor 3 subunit A OS=Homo sapiens GN=EIF3A	ACO2(C317) - Parental	0.0340886	28.3368	0.246584	0.80632	0.833101	IDH1	cluster 3	6	8	20
SPAG5	Q96R06	Sperm-associated antigen 5 OS=Homo sapiens GN=SPAG5 PE=1 SV=2	ACO2(C317) - Parental	-0.0916201	28.2935	-0.613703	0.542414	0.587041	IDH1	cluster 3	5	6	9
EZR	E7EQR4|P15311	Ezrin OS=Homo sapiens GN=EZR PE=1 SV=3|Ezrin OS=Homo sapiens GN=EZR PE=1 SV=4	ACO2(C317) - Parental	-0.365337	26.9964	-1.97908	0.0537689	0.071423	IDH1	cluster 3	6	8	4
CSRP1	E9PP21|P21291	Cysteine and glycine-rich protein 1 OS=Homo sapiens GN=CSRP1 PE=1 SV=1|Cysteine and glycine-rich protein 1 OS=Homo sapiens GN=CSRP1 PE=1 SV=3	ACO2(C317) - Parental	-0.161412	25.7777	-0.88352	0.381518	0.430728	IDH1	cluster 3	6	8	3
TRIP11	H0YJ97|Q15643	Thyroid receptor-interacting protein 11 (Fragment) OS=Homo sapiens GN=TRIP11 PE=1 SV=1|Thyroid receptor-interacting protein 11 OS=Homo sapiens GN=TRIP11 PE=1 SV=3	ACO2(C317) - Parental	0.0149739	27.628	0.090108	0.92859	0.936318	IDH1	cluster 3	6	8	14
EPS15	B1AUU8|P42566	Epidermal growth factor receptor substrate 15 OS=Homo sapiens GN=EPS15 PE=1 SV=1|Epidermal growth factor receptor substrate 15 OS=Homo sapiens GN=EPS15 PE=1 SV=2	ACO2(C317) - Parental	-0.329063	26.8586	-1.77044	0.0832341	0.107643	IDH1	cluster 3	6	8	6
ZYX	H0Y2Y8|Q15942|Q15942-2	Isoform 2 of Zyxin OS=Homo sapiens GN=ZYX|Zyxin (Fragment) OS=Homo sapiens GN=ZYX PE=1 SV=1|Zyxin OS=Homo sapiens GN=ZYX PE=1 SV=1	ACO2(C317) - Parental	-0.363193	27.2315	-2.08659	0.0424574	0.0575601	IDH1	cluster 3	5	6	5
KIF11	P52732	Kinesin-like protein KIF11 OS=Homo sapiens GN=KIF11 PE=1 SV=2	ACO2(C317) - Parental	0.141452	29.0148	0.573762	0.568905	0.614268	IDH1	cluster 3	6	8	14
EFHD2	Q96C19	EF-hand domain-containing protein D2 OS=Homo sapiens GN=EFHD2 PE=1 SV=1	ACO2(C317) - Parental	-0.564027	27.4479	-3.95173	0.000263094	0.000481051	IDH1	cluster 3	6	8	5
CAPZB	B1AK87|B1AK88|P47756-2	Capping protein (Actin filament) muscle Z-line, beta, isoform CRA_a OS=Homo sapiens GN=CAPZB PE=1 SV=1|Capping protein (Actin filament) muscle Z-line, beta, isoform CRA_d OS=Homo sapiens GN=CAPZB PE=1 SV=1|Isoform 2 of F-actin-capping protein subunit beta OS=Homo sapiens GN=CAPZB	ACO2(C317) - Parental	-0.197044	29.9196	-1.20201	0.235469	0.280419	IDH1	cluster 3	6	8	12
RAI14	Q9P0K7|Q9P0K7-2|Q9P0K7-3|Q9P0K7-4	Ankycorbin OS=Homo sapiens GN=RAI14 PE=1 SV=2|Isoform 2 of Ankycorbin OS=Homo sapiens GN=RAI14|Isoform 3 of Ankycorbin OS=Homo sapiens GN=RAI14|Isoform 4 of Ankycorbin OS=Homo sapiens GN=RAI14	ACO2(C317) - Parental	-0.146118	28.2287	-0.640932	0.524725	0.569504	IDH1	cluster 3	6	8	10
EIF5A	I3L397|I3L504|P63241|P63241-2	Eukaryotic translation initiation factor 5A (Fragment) OS=Homo sapiens GN=EIF5A PE=1 SV=7|Eukaryotic translation initiation factor 5A-1 OS=Homo sapiens GN=EIF5A PE=1 SV=1|Eukaryotic translation initiation factor 5A-1 OS=Homo sapiens GN=EIF5A PE=1 SV=2|Isoform 2 of Eukaryotic translation initiation factor 5A-1 OS=Homo sapiens GN=EIF5A	ACO2(C317) - Parental	-0.558342	27.3887	-2.93078	0.0052356	0.00805638	IDH1	cluster 3	6	8	4
LIMA1	F8VQE1|Q9UHB6|Q9UHB6-2|Q9UHB6-4|Q9UHB6-5	LIM domain and actin-binding protein 1 OS=Homo sapiens GN=LIMA1 PE=1 SV=1|LIM domain and actin-binding protein 1 OS=Homo sapiens GN=LIMA1 PE=1 SV=1|Isoform Alpha of LIM domain and actin-binding protein 1 OS=Homo sapiens GN=LIMA1|Isoform 4 of LIM domain and actin-binding protein 1 OS=Homo sapiens GN=LIMA1|Isoform 5 of LIM domain and actin-binding protein 1 OS=Homo sapiens GN=LIMA1	ACO2(C317) - Parental	0.188687	29.7011	0.71349	0.479122	0.52446	IDH1	cluster 3	6	8	18
HBS1L	B7Z524|E9PHZ9|H0YDX7|J3QT46|Q9Y450|Q9Y450-2|Q9Y450-4	HBS1-like protein (Fragment) OS=Homo sapiens GN=HBS1L PE=1 SV=1|HBS1-like protein OS=Homo sapiens GN=HBS1L PE=1 SV=1|Isoform 2 of HBS1-like protein OS=Homo sapiens GN=HBS1L|Isoform 3 of HBS1-like protein OS=Homo sapiens GN=HBS1L	ACO2(C317) - Parental	-0.354089	26.4666	-1.64007	0.107766	0.136682	IDH1	cluster 3	6	8	7
PPP1R12A	O14974|O14974-3|O14974-4|O14974-5	Isoform 3 of Protein phosphatase 1 regulatory subunit 12A OS=Homo sapiens GN=PPP1R12A|Isoform 4 of Protein phosphatase 1 regulatory subunit 12A OS=Homo sapiens GN=PPP1R12A|Isoform 5 of Protein phosphatase 1 regulatory subunit 12A OS=Homo sapiens GN=PPP1R12A|Protein phosphatase 1 regulatory subunit 12A OS=Homo sapiens GN=PPP1R12A PE=1 SV=1	ACO2(C317) - Parental	-0.344469	28.5631	-1.85424	0.0700782	0.0916071	IDH1	cluster 3	5	6	6
MKL2	Q9ULH7|Q9ULH7-4|Q9ULH7-5	MKL/myocardin-like protein 2 OS=Homo sapiens GN=MKL2 PE=1 SV=3|Isoform 4 of MKL/myocardin-like protein 2 OS=Homo sapiens GN=MKL2|Isoform 5 of MKL/myocardin-like protein 2 OS=Homo sapiens GN=MKL2	ACO2(C317) - Parental	0.133724	27.1311	0.479527	0.63382	0.67863	IDH1	cluster 3	6	8	6
CAMSAP1	Q5T5Y3|Q5T5Y3-2|Q5T5Y3-3	Calmodulin-regulated spectrin-associated protein 1 OS=Homo sapiens GN=CAMSAP1 PE=1 SV=2|Isoform 2 of Calmodulin-regulated spectrin-associated protein 1 OS=Homo sapiens GN=CAMSAP1|Isoform 3 of Calmodulin-regulated spectrin-associated protein 1 OS=Homo sapiens GN=CAMSAP1	ACO2(C317) - Parental	-0.456861	26.3397	-2.07222	0.0438377	0.0592904	IDH1	cluster 3	6	8	9
MGA	Q8IWI9|Q8IWI9-3|Q8IWI9-4	MAX gene-associated protein OS=Homo sapiens GN=MGA PE=1 SV=3|Isoform 3 of MAX gene-associated protein OS=Homo sapiens GN=MGA|Isoform 4 of MAX gene-associated protein OS=Homo sapiens GN=MGA	ACO2(C317) - Parental	-0.033527	26.2469	-0.0955597	0.924282	0.933753	IDH1	cluster 3	4	5	3
ZC3H15	Q8WU90	Zinc finger CCCH domain-containing protein 15 OS=Homo sapiens GN=ZC3H15 PE=1 SV=1	ACO2(C317) - Parental	-0.27095	26.7262	-0.800389	0.427572	0.474276	IDH1	cluster 3	4	6	3
MTX3	Q5HYI7|Q5HYI7-2|Q5HYI7-4|Q5HYI7-5	Isoform 2 of Metaxin-3 OS=Homo sapiens GN=MTX3|Isoform 3 of Metaxin-3 OS=Homo sapiens GN=MTX3|Isoform 4 of Metaxin-3 OS=Homo sapiens GN=MTX3|Metaxin-3 OS=Homo sapiens GN=MTX3 PE=1 SV=2	ACO2(C317) - Parental	0.265953	26.2859	2.16136	0.0358706	0.0490636	N-IDH2		6	8	3
UBE2M	P61081	NEDD8-conjugating enzyme Ubc12 OS=Homo sapiens GN=UBE2M PE=1 SV=1	ACO2(C317) - Parental	0.367624	28.0287	3.04607	0.00381915	0.00598074	N-IDH2		6	8	7
IMMT	B9A067|Q16891|Q16891-2|Q16891-3|Q16891-4	Isoform 2 of MICOS complex subunit MIC60 OS=Homo sapiens GN=IMMT|Isoform 3 of MICOS complex subunit MIC60 OS=Homo sapiens GN=IMMT|Isoform 4 of MICOS complex subunit MIC60 OS=Homo sapiens GN=IMMT|MICOS complex subunit MIC60 OS=Homo sapiens GN=IMMT PE=1 SV=1|MICOS complex subunit MIC60 OS=Homo sapiens GN=IMMT PE=1 SV=2	ACO2(C317) - Parental	2.60791	31.1038	21.2743	1.51e-25	7.41e-24	N-IDH2		6	8	38
SAMM50	Q9Y512	Sorting and assembly machinery component 50 homolog OS=Homo sapiens GN=SAMM50 PE=1 SV=3	ACO2(C317) - Parental	1.88056	29.2664	18.6544	3.57e-23	9.55e-22	N-IDH2		6	8	12
CHCHD3	C9JRZ6|F8WAR4|Q9NX63	MICOS complex subunit MIC19 OS=Homo sapiens GN=CHCHD3 PE=1 SV=1|MICOS complex subunit OS=Homo sapiens GN=CHCHD3 PE=1 SV=1	ACO2(C317) - Parental	3.03466	28.8807	19.4808	5.98e-24	1.84e-22	N-IDH2		6	8	11
CDC37	K7EQA9|Q16543	Hsp90 co-chaperone Cdc37 (Fragment) OS=Homo sapiens GN=CDC37 PE=1 SV=1|Hsp90 co-chaperone Cdc37 OS=Homo sapiens GN=CDC37 PE=1 SV=1	ACO2(C317) - Parental	-0.307646	26.6002	-3.28043	0.00197326	0.00320568	N-IDH2		4	4	3
PIH1D1	Q9NWS0	PIH1 domain-containing protein 1 OS=Homo sapiens GN=PIH1D1 PE=1 SV=1	ACO2(C317) - Parental	-0.372455	27.2166	-3.34233	0.00165072	0.00271619	N-IDH2		4	4	5
TOMM20	Q15388	Mitochondrial import receptor subunit TOM20 homolog OS=Homo sapiens GN=TOMM20 PE=1 SV=1	ACO2(C317) - Parental	2.28219	26.1824	9.76246	8.08e-13	6.64e-12	N-IDH2		5	7	3
CEP131	I3L2J8|Q9UPN4|Q9UPN4-2|Q9UPN4-3	Centrosomal protein of 131 kDa OS=Homo sapiens GN=CEP131 PE=1 SV=1|Centrosomal protein of 131 kDa OS=Homo sapiens GN=CEP131 PE=1 SV=3|Isoform 2 of Centrosomal protein of 131 kDa OS=Homo sapiens GN=CEP131|Isoform 3 of Centrosomal protein of 131 kDa OS=Homo sapiens GN=CEP131	ACO2(C317) - Parental	-0.279176	26.0472	-5.25596	3.65e-06	9.41e-06	N-IDH2		4	4	5
VCP	P55072	Transitional endoplasmic reticulum ATPase OS=Homo sapiens GN=VCP PE=1 SV=4	ACO2(C317) - Parental	0.059291	27.551	0.33853	0.736494	0.772044	N-IDH2		6	8	7
PER1	J3KRL7|J3KTM2|J3QSH9|O15534|O15534-4	Isoform 2 of Period circadian protein homolog 1 OS=Homo sapiens GN=PER1|Period circadian protein homolog 1 OS=Homo sapiens GN=PER1 PE=1 SV=1|Period circadian protein homolog 1 OS=Homo sapiens GN=PER1 PE=1 SV=2	ACO2(C317) - Parental	-0.305328	27.9368	-3.07323	0.0035424	0.00558917	N-IDH2		5	6	7
PFDN6	O15212	Prefoldin subunit 6 OS=Homo sapiens GN=PFDN6 PE=1 SV=1	ACO2(C317) - Parental	-0.231118	27.365	-2.06905	0.0441474	0.0596404	N-IDH2		4	4	4
CNOT1	A5YKK6|A5YKK6-2|H3BMZ2	CCR4-NOT transcription complex subunit 1 (Fragment) OS=Homo sapiens GN=CNOT1 PE=1 SV=1|CCR4-NOT transcription complex subunit 1 OS=Homo sapiens GN=CNOT1 PE=1 SV=2|Isoform 2 of CCR4-NOT transcription complex subunit 1 OS=Homo sapiens GN=CNOT1	ACO2(C317) - Parental	-0.156547	30.4238	-1.70632	0.094645	0.120906	N-IDH2		6	8	46
TAF5	Q15542|Q15542-2	Isoform Short of Transcription initiation factor TFIID subunit 5 OS=Homo sapiens GN=TAF5|Transcription initiation factor TFIID subunit 5 OS=Homo sapiens GN=TAF5 PE=1 SV=3	ACO2(C317) - Parental	-0.211743	27.8021	-1.77585	0.0823272	0.10671	N-IDH2		5	6	4
DNAJC11	Q9NVH1|Q9NVH1-3	DnaJ homolog subfamily C member 11 OS=Homo sapiens GN=DNAJC11 PE=1 SV=2|Isoform 3 of DnaJ homolog subfamily C member 11 OS=Homo sapiens GN=DNAJC11	ACO2(C317) - Parental	-0.313387	29.5198	-2.57837	0.0131692	0.0192236	N-IDH2		6	8	13
CASK	O14936|O14936-2|O14936-3|O14936-4|O14936-6|Q5JS74	Isoform 2 of Peripheral plasma membrane protein CASK OS=Homo sapiens GN=CASK|Isoform 3 of Peripheral plasma membrane protein CASK OS=Homo sapiens GN=CASK|Isoform 4 of Peripheral plasma membrane protein CASK OS=Homo sapiens GN=CASK|Isoform 6 of Peripheral plasma membrane protein CASK OS=Homo sapiens GN=CASK|Peripheral plasma membrane protein CASK OS=Homo sapiens GN=CASK PE=1 SV=1|Peripheral plasma…	ACO2(C317) - Parental	-0.102158	27.818	-1.06015	0.294573	0.342998	N-IDH2		4	4	4
CTNNB1	B4DGU4|P35222	Catenin beta-1 OS=Homo sapiens GN=CTNNB1 PE=1 SV=1|Catenin beta-1 OS=Homo sapiens GN=CTNNB1 PE=1 SV=1	ACO2(C317) - Parental	0.0508374	26.6443	0.571653	0.570321	0.615508	N-IDH2		6	8	6
CNOT10	E9PCN5|Q9H9A5|Q9H9A5-3|Q9H9A5-4|Q9H9A5-6	CCR4-NOT transcription complex subunit 10 OS=Homo sapiens GN=CNOT10 PE=1 SV=1|Isoform 3 of CCR4-NOT transcription complex subunit 10 OS=Homo sapiens GN=CNOT10|Isoform 4 of CCR4-NOT transcription complex subunit 10 OS=Homo sapiens GN=CNOT10|Isoform 6 of CCR4-NOT transcription complex subunit 10 OS=Homo sapiens GN=CNOT10	ACO2(C317) - Parental	-0.465856	27.5814	-4.31548	8.29e-05	0.000165012	N-IDH2		4	4	4
DIP2B	Q9P265	Disco-interacting protein 2 homolog B OS=Homo sapiens GN=DIP2B PE=1 SV=3	ACO2(C317) - Parental	-0.204072	26.8693	-0.965322	0.339397	0.388895	N-IDH2		6	8	9
DNAJC7	Q99615|Q99615-2	DnaJ homolog subfamily C member 7 OS=Homo sapiens GN=DNAJC7 PE=1 SV=2|Isoform 2 of DnaJ homolog subfamily C member 7 OS=Homo sapiens GN=DNAJC7	ACO2(C317) - Parental	-0.351077	28.4939	-1.02512	0.310629	0.359692	N-IDH2		5	7	6
SPICE1	Q8N0Z3	Spindle and centriole-associated protein 1 OS=Homo sapiens GN=SPICE1 PE=1 SV=1	ACO2(C317) - Parental	-0.217604	27.9903	-2.11714	0.0396477	0.0539734	N-IDH2		4	4	6
MTX2	C9JAZ1|C9JNK6|O75431|O75431-2	Isoform 2 of Metaxin-2 OS=Homo sapiens GN=MTX2|Metaxin-2 (Fragment) OS=Homo sapiens GN=MTX2 PE=1 SV=1|Metaxin-2 OS=Homo sapiens GN=MTX2 PE=1 SV=1	ACO2(C317) - Parental	1.53098	25.2526	6.34201	8.64e-08	3.08e-07	N-IDH2		4	6	5
NCKAP5L	Q9HCH0|Q9HCH0-2|Q9HCH0-3	Nck-associated protein 5-like OS=Homo sapiens GN=NCKAP5L PE=1 SV=2|Isoform 2 of Nck-associated protein 5-like OS=Homo sapiens GN=NCKAP5L|Isoform 3 of Nck-associated protein 5-like OS=Homo sapiens GN=NCKAP5L	ACO2(C317) - Parental	-0.260495	27.3674	-1.9092	0.0624421	0.0822792	N-IDH2		4	4	7
AKAP9	A0A0A0MRF6|Q99996|Q99996-2|Q99996-3|Q99996-5|Q99996-6	A-kinase anchor protein 9 OS=Homo sapiens GN=AKAP9 PE=1 SV=1|A-kinase anchor protein 9 OS=Homo sapiens GN=AKAP9 PE=1 SV=3|Isoform 2 of A-kinase anchor protein 9 OS=Homo sapiens GN=AKAP9|Isoform 3 of A-kinase anchor protein 9 OS=Homo sapiens GN=AKAP9|Isoform 5 of A-kinase anchor protein 9 OS=Homo sapiens GN=AKAP9|Isoform 6 of A-kinase anchor protein 9 OS=Homo sapiens GN=AKAP9	ACO2(C317) - Parental	0.511021	28.9341	2.90861	0.00555884	0.00853096	N-IDH2		6	8	29
CEP192	Q8TEP8-3	Isoform 3 of Centrosomal protein of 192 kDa OS=Homo sapiens GN=CEP192	ACO2(C317) - Parental	-0.203709	28.3707	-1.83727	0.0725904	0.0947297	N-IDH2		6	8	16
CDK5RAP2	A0A0A0MRG9|B1AMJ5|Q96SN8|Q96SN8-2|Q96SN8-3|Q96SN8-4	CDK5 regulatory subunit-associated protein 2 (Fragment) OS=Homo sapiens GN=CDK5RAP2 PE=1 SV=1|CDK5 regulatory subunit-associated protein 2 OS=Homo sapiens GN=CDK5RAP2 PE=1 SV=1|CDK5 regulatory subunit-associated protein 2 OS=Homo sapiens GN=CDK5RAP2 PE=1 SV=5|Isoform 2 of CDK5 regulatory subunit-associated protein 2 OS=Homo sapiens GN=CDK5RAP2|Isoform 3 of CDK5 regulatory subunit-associated prote…	ACO2(C317) - Parental	0.223073	26.9672	1.47464	0.147075	0.182516	N-IDH2		6	8	6
1-Mar	H7BYZ9|Q5VT66|Q5VT66-2|Q5VT66-3	Isoform 2 of Mitochondrial amidoxime-reducing component 1 OS=Homo sapiens GN=MARC1|Isoform 3 of Mitochondrial amidoxime-reducing component 1 OS=Homo sapiens GN=MARC1|Mitochondrial amidoxime-reducing component 1 (Fragment) OS=Homo sapiens GN=MARC1 PE=1 SV=1|Mitochondrial amidoxime-reducing component 1 OS=Homo sapiens GN=MARC1 PE=1 SV=1	ACO2(C317) - Parental	0.612465	25.8081	3.44737	0.00121497	0.00202817	N-IDH2		6	8	3
TTC1	Q99614	Tetratricopeptide repeat protein 1 OS=Homo sapiens GN=TTC1 PE=1 SV=1	ACO2(C317) - Parental	1.73269	28.5685	2.49809	0.0160974	0.0232037	N-IDH2		4	6	4
BCAS2	O75934	Pre-mRNA-splicing factor SPF27 OS=Homo sapiens GN=BCAS2 PE=1 SV=1	ACO2(C317) - Parental	-0.015569	27.6143	-0.094354	0.925235	0.933753	N-IDH2		4	5	3
HSPA4L	E9PDE8|O95757	Heat shock 70 kDa protein 4L OS=Homo sapiens GN=HSPA4L PE=1 SV=1|Heat shock 70 kDa protein 4L OS=Homo sapiens GN=HSPA4L PE=1 SV=3	ACO2(C317) - Parental	0.161543	26.3615	0.621916	0.537047	0.58178	N-IDH2		6	8	5
SRSF9	Q13242	Serine/arginine-rich splicing factor 9 OS=Homo sapiens GN=SRSF9 PE=1 SV=1	ACO2(C317) - Parental	0.909839	28.067	3.71945	0.00053828	0.000937308	N-IDH2		4	6	6
THOC6	Q86W42|Q86W42-2|Q86W42-3	Isoform 2 of THO complex subunit 6 homolog OS=Homo sapiens GN=THOC6|Isoform 3 of THO complex subunit 6 homolog OS=Homo sapiens GN=THOC6|THO complex subunit 6 homolog OS=Homo sapiens GN=THOC6 PE=1 SV=1	ACO2(C317) - Parental	0.0192593	26.9586	0.0947334	0.924935	0.933753	N-IDH2		6	8	4
OCIAD1	D6RBN5|D6RDK6|Q9NX40	OCIA domain-containing protein 1 OS=Homo sapiens GN=OCIAD1 PE=1 SV=1|OCIA domain-containing protein 1 (Fragment) OS=Homo sapiens GN=OCIAD1 PE=1 SV=1|OCIA domain-containing protein 1 OS=Homo sapiens GN=OCIAD1 PE=1 SV=1	ACO2(C317) - Parental	1.27858	23.7998	2.53766	0.0145873	0.021146	N-IDH2		5	7	3
GTF3C3	Q9Y5Q9	General transcription factor 3C polypeptide 3 OS=Homo sapiens GN=GTF3C3 PE=1 SV=1	ACO2(C317) - Parental	0.184662	27.212	0.420753	0.675882	0.717988	N-IDH2		5	7	4
NUDC	Q9Y266	Nuclear migration protein nudC OS=Homo sapiens GN=NUDC PE=1 SV=1	ACO2(C317) - Parental	-0.0559299	29.3203	-0.354475	0.724592	0.761997	N-IDH2		6	8	12
RPAP3	Q9H6T3|Q9H6T3-2	Isoform 2 of RNA polymerase II-associated protein 3 OS=Homo sapiens GN=RPAP3|RNA polymerase II-associated protein 3 OS=Homo sapiens GN=RPAP3 PE=1 SV=2	ACO2(C317) - Parental	0.0521715	28.3917	0.468076	0.641925	0.685078	N-IDH2		6	8	13
NASP	P49321|P49321-2|P49321-3	Nuclear autoantigenic sperm protein OS=Homo sapiens GN=NASP PE=1 SV=2|Isoform 2 of Nuclear autoantigenic sperm protein OS=Homo sapiens GN=NASP|Isoform 3 of Nuclear autoantigenic sperm protein OS=Homo sapiens GN=NASP	ACO2(C317) - Parental	0.079287	26.9426	1.02048	0.312801	0.362025	N-IDH2		4	4	6
DVL1	O14640|O14640-2	Isoform 2 of Segment polarity protein dishevelled homolog DVL-1 OS=Homo sapiens GN=DVL1|Segment polarity protein dishevelled homolog DVL-1 OS=Homo sapiens GN=DVL1 PE=1 SV=2	ACO2(C317) - Parental	1.30516	29.8732	11.724	1.84e-15	1.87e-14	N-IDH2		6	8	14
AHNAK	Q09666	Neuroblast differentiation-associated protein AHNAK OS=Homo sapiens GN=AHNAK PE=1 SV=2	ACO2(C317) - Parental	0.199946	34.4839	1.4675	0.148998	0.184704	N-IDH2		6	8	251
HCFC1	A6NEM2|P51610|P51610-2|P51610-4	Host cell factor 1 OS=Homo sapiens GN=HCFC1 PE=1 SV=2|Isoform 2 of Host cell factor 1 OS=Homo sapiens GN=HCFC1|Isoform 4 of Host cell factor 1 OS=Homo sapiens GN=HCFC1	ACO2(C317) - Parental	-0.183699	27.6803	-1.73486	0.0894163	0.1148	N-IDH2		6	8	14
EIF4G1	E7EUU4|E7EX73|E9PGM1|Q04637|Q04637-3|Q04637-4|Q04637-5|Q04637-6|Q04637-7|Q04637-8|Q04637-9	Eukaryotic translation initiation factor 4 gamma 1 OS=Homo sapiens GN=EIF4G1 PE=1 SV=1|Eukaryotic translation initiation factor 4 gamma 1 OS=Homo sapiens GN=EIF4G1 PE=1 SV=4|Isoform 7 of Eukaryotic translation initiation factor 4 gamma 1 OS=Homo sapiens GN=EIF4G1|Isoform 8 of Eukaryotic translation initiation factor 4 gamma 1 OS=Homo sapiens GN=EIF4G1|Isoform 9 of Eukaryotic translation initiatio…	ACO2(C317) - Parental	0.0371616	29.0601	0.36064	0.720008	0.757869	N-IDH2		6	8	26
RIF1	H7BZN3|Q5UIP0|Q5UIP0-2	Isoform 2 of Telomere-associated protein RIF1 OS=Homo sapiens GN=RIF1|Telomere-associated protein RIF1 (Fragment) OS=Homo sapiens GN=RIF1 PE=1 SV=1|Telomere-associated protein RIF1 OS=Homo sapiens GN=RIF1 PE=1 SV=2	ACO2(C317) - Parental	-0.0282532	27.326	-0.150901	0.880709	0.896283	N-IDH2		6	8	9
MBD3	A0A087WT34|A0A087X1H1|A0A0A0MTS6|K7EIE8|O95983|O95983-2	Isoform 2 of Methyl-CpG-binding domain protein 3 OS=Homo sapiens GN=MBD3|Methyl-CpG-binding domain protein 3 (Fragment) OS=Homo sapiens GN=MBD3 PE=1 SV=1|Methyl-CpG-binding domain protein 3 OS=Homo sapiens GN=MBD3 PE=1 SV=1|Methyl-CpG binding domain protein 3, isoform CRA_b OS=Homo sapiens GN=MBD3 PE=1 SV=1	ACO2(C317) - Parental	0.0755322	28.3047	0.59606	0.554037	0.599136	N-IDH2		5	6	6
DVL2	I3L2N2|O14641	Segment polarity protein dishevelled homolog DVL-2 OS=Homo sapiens GN=DVL2 PE=1 SV=1	ACO2(C317) - Parental	0.973095	30.4198	8.12815	1.82e-10	1.1e-09	N-IDH2		6	8	15
AHNAK2	Q8IVF2|Q8IVF2-3	Isoform 3 of Protein AHNAK2 OS=Homo sapiens GN=AHNAK2|Protein AHNAK2 OS=Homo sapiens GN=AHNAK2 PE=1 SV=2	ACO2(C317) - Parental	0.181247	29.587	1.40541	0.166572	0.204506	N-IDH2		6	8	37
CACYBP	Q9HB71|Q9HB71-3	Calcyclin-binding protein OS=Homo sapiens GN=CACYBP PE=1 SV=2|Isoform 3 of Calcyclin-binding protein OS=Homo sapiens GN=CACYBP	ACO2(C317) - Parental	0.342174	27.1641	1.53944	0.1305	0.163267	N-IDH2		6	8	4
FKBP8	M0R2K9|Q14318|Q14318-2|U3KQ64	Isoform 2 of Peptidyl-prolyl cis-trans isomerase FKBP8 OS=Homo sapiens GN=FKBP8|Peptidyl-prolyl cis-trans isomerase (Fragment) OS=Homo sapiens GN=FKBP8 PE=1 SV=2|Peptidyl-prolyl cis-trans isomerase FKBP8 (Fragment) OS=Homo sapiens GN=FKBP8 PE=1 SV=1|Peptidyl-prolyl cis-trans isomerase FKBP8 OS=Homo sapiens GN=FKBP8 PE=1 SV=2	ACO2(C317) - Parental	1.73534	27.7394	12.195	4.6e-16	4.77e-15	N-IDH2		6	8	8
STIP1	P31948|P31948-2|P31948-3	Isoform 2 of Stress-induced-phosphoprotein 1 OS=Homo sapiens GN=STIP1|Isoform 3 of Stress-induced-phosphoprotein 1 OS=Homo sapiens GN=STIP1|Stress-induced-phosphoprotein 1 OS=Homo sapiens GN=STIP1 PE=1 SV=1	ACO2(C317) - Parental	-0.238727	28.3608	-1.18795	0.240908	0.286156	N-IDH2		6	8	11
MTA1	E7ESY4|Q13330|Q13330-3	Metastasis-associated protein MTA1 OS=Homo sapiens GN=MTA1 PE=1 SV=1|Metastasis-associated protein MTA1 OS=Homo sapiens GN=MTA1 PE=1 SV=2|Isoform 3 of Metastasis-associated protein MTA1 OS=Homo sapiens GN=MTA1	ACO2(C317) - Parental	-0.114828	26.4123	-0.708428	0.48223	0.526663	N-IDH2		6	8	8
PDHX	O00330|O00330-3	Pyruvate dehydrogenase protein X component, mitochondrial OS=Homo sapiens GN=PDHX PE=1 SV=3|Isoform 3 of Pyruvate dehydrogenase protein X component, mitochondrial OS=Homo sapiens GN=PDHX	IDH3G(C324) - Parental	-0.23439	30.2568	-2.03869	0.0472119	0.0712683	PDHB	cluster 4	6	8	26
DLAT	P10515	Dihydrolipoyllysine-residue acetyltransferase component of pyruvate dehydrogenase complex, mitochondrial OS=Homo sapiens GN=DLAT PE=1 SV=3	IDH3G(C324) - Parental	-0.38663	30.9951	-2.47335	0.017112	0.0287741	PDHB	cluster 4	6	8	22
MMAB	Q96EY8	Cob(I)yrinic acid a,c-diamide adenosyltransferase, mitochondrial OS=Homo sapiens GN=MMAB PE=1 SV=1	IDH3G(C324) - Parental	1.12023	28.6554	7.24991	3.7e-09	3.64e-08	PDHB,ACO2,IDH3G,OGDH,IDH2	cluster 2	6	8	6
P0808_N027_(engineered PDHB)	P0808_N027_(engineered PDHB)	P0808_N027_(engineered PDHB)	IDH3G(C324) - Parental	-0.223042	31.206	-1.0733	0.288697	0.354254	PDHB	cluster 4	4	4	16
CLPX	O76031	ATP-dependent Clp protease ATP-binding subunit clpX-like, mitochondrial OS=Homo sapiens GN=CLPX PE=1 SV=2	IDH3G(C324) - Parental	1.03556	30.7541	8.95399	1.14e-11	2.32e-10	PDHB,ACO2,IDH3G,OGDH,IDH2	cluster 2	6	8	25
NDUFV3	P56181|P56181-2	Isoform 2 of NADH dehydrogenase [ubiquinone] flavoprotein 3, mitochondrial OS=Homo sapiens GN=NDUFV3|NADH dehydrogenase [ubiquinone] flavoprotein 3, mitochondrial OS=Homo sapiens GN=NDUFV3 PE=1 SV=2	IDH3G(C324) - Parental	1.52469	30.3794	11.937	9.8e-16	6.45e-14	PDHB,ACO2,IDH3G,OGDH,IDH2	cluster 2	6	8	25
MRPS27	G5EA06|Q92552|Q92552-2	28S ribosomal protein S27, mitochondrial OS=Homo sapiens GN=MRPS27 PE=1 SV=1|28S ribosomal protein S27, mitochondrial OS=Homo sapiens GN=MRPS27 PE=1 SV=3|Isoform 2 of 28S ribosomal protein S27, mitochondrial OS=Homo sapiens GN=MRPS27	IDH3G(C324) - Parental	1.63777	30.3133	13.1577	2.95e-17	2.61e-15	PDHB,ACO2,IDH3G,OGDH,IDH2	cluster 2	6	8	16
NFS1	Q9Y697|Q9Y697-2|Q9Y697-3	Cysteine desulfurase, mitochondrial OS=Homo sapiens GN=NFS1 PE=1 SV=3|Isoform 3 of Cysteine desulfurase, mitochondrial OS=Homo sapiens GN=NFS1|Isoform Cytoplasmic of Cysteine desulfurase, mitochondrial OS=Homo sapiens GN=NFS1	IDH3G(C324) - Parental	0.363277	28.2943	3.31632	0.00177966	0.00390169	PDHB,ACO2,IDH2	cluster 2	6	8	11
MRPS9	P82933	28S ribosomal protein S9, mitochondrial OS=Homo sapiens GN=MRPS9 PE=1 SV=2	IDH3G(C324) - Parental	1.12385	30.6308	10.3853	1.11e-13	3.99e-12	PDHB,ACO2,IDH3G,OGDH,IDH2	cluster 2	6	8	25
PYCR2	A0A087WTV6|Q96C36	Pyrroline-5-carboxylate reductase 2 OS=Homo sapiens GN=PYCR2 PE=1 SV=1	IDH3G(C324) - Parental	1.1908	29.7448	9.40514	2.58e-12	6.11e-11	PDHB,ACO2,IDH3G,OGDH,IDH2	cluster 2	6	8	10
PNPT1	Q8TCS8	Polyribonucleotide nucleotidyltransferase 1, mitochondrial OS=Homo sapiens GN=PNPT1 PE=1 SV=2	IDH3G(C324) - Parental	0.647123	29.8479	6.88701	1.3e-08	1.09e-07	PDHB,ACO2,IDH3G,IDH2	cluster 2	6	8	25
PPIF	P30405	Peptidyl-prolyl cis-trans isomerase F, mitochondrial OS=Homo sapiens GN=PPIF PE=1 SV=1	IDH3G(C324) - Parental	1.10519	27.2051	7.79461	5.68e-10	7.15e-09	PDHB,ACO2,IDH3G,OGDH,IDH2	cluster 2	5	7	5
NDUFV1	B4DE93|G3V0I5|P49821|P49821-2	Isoform 2 of NADH dehydrogenase [ubiquinone] flavoprotein 1, mitochondrial OS=Homo sapiens GN=NDUFV1|NADH dehydrogenase (Ubiquinone) flavoprotein 1, 51kDa, isoform CRA_c OS=Homo sapiens GN=NDUFV1 PE=1 SV=1|NADH dehydrogenase [ubiquinone] flavoprotein 1, mitochondrial OS=Homo sapiens GN=NDUFV1 PE=1 SV=1|NADH dehydrogenase [ubiquinone] flavoprotein 1, mitochondrial OS=Homo sapiens GN=NDUFV1 PE=1 SV…	IDH3G(C324) - Parental	1.79742	30.3579	11.5928	2.72e-15	1.57e-13	PDHB,ACO2,IDH3G,OGDH,IDH2	cluster 2	6	8	18
GLUD1	P00367	Glutamate dehydrogenase 1, mitochondrial OS=Homo sapiens GN=GLUD1 PE=1 SV=2	IDH3G(C324) - Parental	0.956349	31.2137	8.20974	1.38e-10	2.16e-09	PDHB,ACO2,IDH3G,OGDH,IDH2	cluster 2	6	8	25
GFM1	Q96RP9	Elongation factor G, mitochondrial OS=Homo sapiens GN=GFM1 PE=1 SV=2	IDH3G(C324) - Parental	0.798471	29.8111	6.80154	1.75e-08	1.4e-07	PDHB,ACO2,IDH3G,IDH2	cluster 2	6	8	22
MRPL39	C9JG87|Q9NYK5|Q9NYK5-2	39S ribosomal protein L39, mitochondrial (Fragment) OS=Homo sapiens GN=MRPL39 PE=1 SV=1|39S ribosomal protein L39, mitochondrial OS=Homo sapiens GN=MRPL39 PE=1 SV=3|Isoform 2 of 39S ribosomal protein L39, mitochondrial OS=Homo sapiens GN=MRPL39	IDH3G(C324) - Parental	1.20679	30.0743	9.46605	2.11e-12	5.28e-11	PDHB,ACO2,IDH3G,OGDH,IDH2	cluster 2	6	8	16
MRPL15	E5RIZ4|Q9P015	39S ribosomal protein L15, mitochondrial (Fragment) OS=Homo sapiens GN=MRPL15 PE=1 SV=2|39S ribosomal protein L15, mitochondrial OS=Homo sapiens GN=MRPL15 PE=1 SV=1	IDH3G(C324) - Parental	0.740885	29.7447	6.80058	1.76e-08	1.4e-07	PDHB,ACO2,IDH3G,IDH2	cluster 2	6	8	15
ACAD9	Q9H845	Acyl-CoA dehydrogenase family member 9, mitochondrial OS=Homo sapiens GN=ACAD9 PE=1 SV=1	IDH3G(C324) - Parental	0.614616	29.6498	5.53446	1.41e-06	6.5e-06	PDHB,ACO2,IDH3G,IDH2	cluster 2	6	8	17
MTIF2	P46199	Translation initiation factor IF-2, mitochondrial OS=Homo sapiens GN=MTIF2 PE=1 SV=2	IDH3G(C324) - Parental	1.2534	29.3754	10.0004	3.76e-13	1.17e-11	PDHB,ACO2,IDH3G,OGDH,IDH2	cluster 2	6	8	21
NDUFA9	Q16795	NADH dehydrogenase [ubiquinone] 1 alpha subcomplex subunit 9, mitochondrial OS=Homo sapiens GN=NDUFA9 PE=1 SV=2	IDH3G(C324) - Parental	0.909668	30.7138	8.19505	1.45e-10	2.25e-09	PDHB,ACO2,IDH3G,OGDH,IDH2	cluster 2	6	8	19
AARS2	Q5JTZ9	Alanine--tRNA ligase, mitochondrial OS=Homo sapiens GN=AARS2 PE=1 SV=1	IDH3G(C324) - Parental	0.65081	28.4777	4.36886	6.98e-05	0.000215386	PDHB,ACO2,IDH3G,IDH2	cluster 2	6	8	17
NDUFS2	O75306|O75306-2	Isoform 2 of NADH dehydrogenase [ubiquinone] iron-sulfur protein 2, mitochondrial OS=Homo sapiens GN=NDUFS2|NADH dehydrogenase [ubiquinone] iron-sulfur protein 2, mitochondrial OS=Homo sapiens GN=NDUFS2 PE=1 SV=2	IDH3G(C324) - Parental	1.02569	30.6306	8.0009	2.81e-10	3.85e-09	PDHB,ACO2,IDH3G,OGDH,IDH2	cluster 2	6	8	20
NDUFS3	O75489	NADH dehydrogenase [ubiquinone] iron-sulfur protein 3, mitochondrial OS=Homo sapiens GN=NDUFS3 PE=1 SV=1	IDH3G(C324) - Parental	1.82856	30.3304	9.69859	9.93e-13	2.75e-11	PDHB,ACO2,IDH3G,OGDH,IDH2	cluster 2	6	8	17
SUCLA2	Q9P2R7|Q9P2R7-2	Succinyl-CoA ligase [ADP-forming] subunit beta, mitochondrial OS=Homo sapiens GN=SUCLA2 PE=1 SV=3|Isoform 2 of Succinyl-CoA ligase [ADP-forming] subunit beta, mitochondrial OS=Homo sapiens GN=SUCLA2	IDH3G(C324) - Parental	0.594427	29.6879	6.97103	9.73e-09	8.51e-08	PDHB,ACO2,IDH3G,IDH2	cluster 2	6	8	13
MRPL45	A0A087X2D5|Q9BRJ2	39S ribosomal protein L45, mitochondrial OS=Homo sapiens GN=MRPL45 PE=1 SV=1|39S ribosomal protein L45, mitochondrial OS=Homo sapiens GN=MRPL45 PE=1 SV=2	IDH3G(C324) - Parental	1.02414	29.4693	8.04818	2.39e-10	3.4e-09	PDHB,ACO2,IDH3G,OGDH,IDH2	cluster 2	6	8	15
C17ORF80	I3L072|Q9BSJ5|Q9BSJ5-2|Q9BSJ5-3	Isoform 2 of Uncharacterized protein C17orf80 OS=Homo sapiens GN=C17orf80|Isoform 3 of Uncharacterized protein C17orf80 OS=Homo sapiens GN=C17orf80|Uncharacterized protein C17orf80 OS=Homo sapiens GN=C17orf80 PE=1 SV=1|Uncharacterized protein C17orf80 OS=Homo sapiens GN=C17orf80 PE=2 SV=2	IDH3G(C324) - Parental	1.69929	29.6194	10.7867	3.17e-14	1.35e-12	PDHB,ACO2,IDH3G,OGDH,IDH2	cluster 2	6	8	15
GRPEL1	Q9HAV7	GrpE protein homolog 1, mitochondrial OS=Homo sapiens GN=GRPEL1 PE=1 SV=2	IDH3G(C324) - Parental	1.18796	28.6282	8.49004	5.36e-11	9.64e-10	PDHB,ACO2,IDH3G,OGDH,IDH2	cluster 2	6	8	10
NDUFS7	F5GXJ1|F5H5N1|O75251|O75251-2	Isoform 2 of NADH dehydrogenase [ubiquinone] iron-sulfur protein 7, mitochondrial OS=Homo sapiens GN=NDUFS7|NADH dehydrogenase [ubiquinone] iron-sulfur protein 7, mitochondrial OS=Homo sapiens GN=NDUFS7 PE=1 SV=1|NADH dehydrogenase [ubiquinone] iron-sulfur protein 7, mitochondrial OS=Homo sapiens GN=NDUFS7 PE=1 SV=3	IDH3G(C324) - Parental	1.34363	29.1415	9.52516	1.74e-12	4.5e-11	PDHB,ACO2,IDH3G,OGDH,IDH2	cluster 2	6	8	7
FHL2	A0A0A0MSG2|J3KNW4|Q14192	Four and a half LIM domains protein 2 OS=Homo sapiens GN=FHL2 PE=1 SV=1|Four and a half LIM domains protein 2 OS=Homo sapiens GN=FHL2 PE=1 SV=1|Four and a half LIM domains protein 2 OS=Homo sapiens GN=FHL2 PE=1 SV=3	IDH3G(C324) - Parental	-0.484098	29.4347	-3.09581	0.00332671	0.00674721	PDHB	cluster 4	6	8	7
KIAA0391	O15091	Mitochondrial ribonuclease P protein 3 OS=Homo sapiens GN=KIAA0391 PE=1 SV=2	IDH3G(C324) - Parental	0.719168	29.1399	6.11302	1.91e-07	1.12e-06	PDHB,ACO2,IDH3G,IDH2	cluster 2	6	8	17
MRPS31	Q92665	28S ribosomal protein S31, mitochondrial OS=Homo sapiens GN=MRPS31 PE=1 SV=3	IDH3G(C324) - Parental	1.57189	29.4598	9.91284	4.98e-13	1.43e-11	PDHB,ACO2,IDH3G,OGDH,IDH2	cluster 2	6	8	20
MRPL22	E7ESL0|J3KQY1|Q9NWU5	39S ribosomal protein L22, mitochondrial OS=Homo sapiens GN=MRPL22 PE=1 SV=1|39S ribosomal protein L22, mitochondrial OS=Homo sapiens GN=MRPL22 PE=1 SV=1|39S ribosomal protein L22, mitochondrial OS=Homo sapiens GN=MRPL22 PE=1 SV=1	IDH3G(C324) - Parental	1.09112	29.2446	8.39867	7.29e-11	1.24e-09	PDHB,ACO2,IDH3G,OGDH,IDH2	cluster 2	6	8	10
ICT1	J3KS15|Q14197	Peptidyl-tRNA hydrolase ICT1, mitochondrial (Fragment) OS=Homo sapiens GN=ICT1 PE=1 SV=1|Peptidyl-tRNA hydrolase ICT1, mitochondrial OS=Homo sapiens GN=ICT1 PE=1 SV=1	IDH3G(C324) - Parental	1.02315	28.2883	8.12896	1.82e-10	2.72e-09	PDHB,ACO2,IDH3G,OGDH,IDH2	cluster 2	6	8	10
MRPL43	B1AL05|H0Y6Y8|Q8N983|Q8N983-2|Q8N983-3|Q8N983-4|Q8N983-6|Q8N983-7	39S ribosomal protein L43, mitochondrial (Fragment) OS=Homo sapiens GN=MRPL43 PE=1 SV=1|39S ribosomal protein L43, mitochondrial OS=Homo sapiens GN=MRPL43 PE=1 SV=1|Isoform 2 of 39S ribosomal protein L43, mitochondrial OS=Homo sapiens GN=MRPL43|Isoform 3 of 39S ribosomal protein L43, mitochondrial OS=Homo sapiens GN=MRPL43|Isoform 4 of 39S ribosomal protein L43, mitochondrial OS=Homo sapiens GN=M…	IDH3G(C324) - Parental	1.06368	28.3851	8.4112	6.99e-11	1.2e-09	PDHB,ACO2,IDH3G,OGDH,IDH2	cluster 2	6	8	6
CARS2	Q9HA77	Probable cysteine--tRNA ligase, mitochondrial OS=Homo sapiens GN=CARS2 PE=1 SV=1	IDH3G(C324) - Parental	0.655661	28.8417	5.53295	1.42e-06	6.52e-06	PDHB,ACO2,IDH3G,IDH2	cluster 2	6	8	10
NDUFS4	O43181	NADH dehydrogenase [ubiquinone] iron-sulfur protein 4, mitochondrial OS=Homo sapiens GN=NDUFS4 PE=1 SV=1	IDH3G(C324) - Parental	1.87217	28.9106	9.98659	3.93e-13	1.19e-11	PDHB,ACO2,IDH3G,OGDH,IDH2	cluster 2	6	8	7
PYCR1	E2QRB3|P32322|P32322-3	Isoform 3 of Pyrroline-5-carboxylate reductase 1, mitochondrial OS=Homo sapiens GN=PYCR1|Pyrroline-5-carboxylate reductase 1, isoform CRA_c OS=Homo sapiens GN=PYCR1 PE=1 SV=2|Pyrroline-5-carboxylate reductase 1, mitochondrial OS=Homo sapiens GN=PYCR1 PE=1 SV=2	IDH3G(C324) - Parental	0.712207	30.1124	5.84745	4.79e-07	2.5e-06	PDHB,ACO2,IDH3G,IDH2	cluster 2	6	8	13
GTPBP3	Q969Y2|Q969Y2-2|Q969Y2-3|Q969Y2-4	tRNA modification GTPase GTPBP3, mitochondrial OS=Homo sapiens GN=GTPBP3 PE=1 SV=2|Isoform 2 of tRNA modification GTPase GTPBP3, mitochondrial OS=Homo sapiens GN=GTPBP3|Isoform 3 of tRNA modification GTPase GTPBP3, mitochondrial OS=Homo sapiens GN=GTPBP3|Isoform 4 of tRNA modification GTPase GTPBP3, mitochondrial OS=Homo sapiens GN=GTPBP3	IDH3G(C324) - Parental	1.13323	28.0736	7.69239	8.07e-10	9.88e-09	PDHB,ACO2,IDH3G,IDH2	cluster 2	6	8	9
MGME1	Q9BQP7	Mitochondrial genome maintenance exonuclease 1 OS=Homo sapiens GN=MGME1 PE=1 SV=1	IDH3G(C324) - Parental	1.57086	29.6325	8.86672	1.52e-11	2.99e-10	PDHB,ACO2,IDH3G,OGDH,IDH2	cluster 2	6	8	13
NDUFA12	Q9UI09	NADH dehydrogenase [ubiquinone] 1 alpha subcomplex subunit 12 OS=Homo sapiens GN=NDUFA12 PE=1 SV=1	IDH3G(C324) - Parental	1.15798	29.3769	8.19259	1.46e-10	2.25e-09	PDHB,ACO2,IDH3G,OGDH,IDH2	cluster 2	6	8	12
MRPS26	Q9BYN8	28S ribosomal protein S26, mitochondrial OS=Homo sapiens GN=MRPS26 PE=1 SV=1	IDH3G(C324) - Parental	1.13374	29.8759	8.10759	1.95e-10	2.9e-09	PDHB,ACO2,IDH3G,OGDH,IDH2	cluster 2	6	8	15
ATPIF1	Q9UII2	ATPase inhibitor, mitochondrial OS=Homo sapiens GN=ATPIF1 PE=1 SV=1	IDH3G(C324) - Parental	0.97804	27.9275	6.15127	1.67e-07	9.99e-07	PDHB,ACO2,IDH3G,OGDH,IDH2	cluster 2	6	8	6
MRPL48	F5H702|Q96GC5|Q96GC5-3	39S ribosomal protein L48, mitochondrial OS=Homo sapiens GN=MRPL48 PE=1 SV=1|39S ribosomal protein L48, mitochondrial OS=Homo sapiens GN=MRPL48 PE=1 SV=2|Isoform 2 of 39S ribosomal protein L48, mitochondrial OS=Homo sapiens GN=MRPL48	IDH3G(C324) - Parental	1.08416	28.79	7.24278	3.8e-09	3.72e-08	PDHB,ACO2,IDH3G,OGDH,IDH2	cluster 2	6	8	5
MRPS34	C9JJ19|P82930	28S ribosomal protein S34, mitochondrial OS=Homo sapiens GN=MRPS34 PE=1 SV=2	IDH3G(C324) - Parental	1.22747	29.2566	8.19073	1.47e-10	2.25e-09	PDHB,ACO2,IDH3G,OGDH,IDH2	cluster 2	6	8	11
CLPP	M0R208|Q16740	ATP-dependent Clp protease proteolytic subunit OS=Homo sapiens GN=CLPP PE=1 SV=1|ATP-dependent Clp protease proteolytic subunit, mitochondrial OS=Homo sapiens GN=CLPP PE=1 SV=1	IDH3G(C324) - Parental	1.32419	29.3373	9.32591	3.34e-12	7.84e-11	PDHB,ACO2,IDH3G,OGDH,IDH2	cluster 2	6	8	9
DAP3	P51398|P51398-2|P51398-3	28S ribosomal protein S29, mitochondrial OS=Homo sapiens GN=DAP3 PE=1 SV=1|Isoform 2 of 28S ribosomal protein S29, mitochondrial OS=Homo sapiens GN=DAP3|Isoform 3 of 28S ribosomal protein S29, mitochondrial OS=Homo sapiens GN=DAP3	IDH3G(C324) - Parental	1.40622	30.3686	8.87088	1.5e-11	2.97e-10	PDHB,ACO2,IDH3G,OGDH,IDH2	cluster 2	6	8	16
MRPL37	Q9BZE1	39S ribosomal protein L37, mitochondrial OS=Homo sapiens GN=MRPL37 PE=1 SV=2	IDH3G(C324) - Parental	0.604601	29.9537	5.72026	7.43e-07	3.68e-06	PDHB,ACO2,IDH3G,IDH2	cluster 2	6	8	15
MRPS22	G5E9V5|G5E9W7|P82650	28S ribosomal protein S22, mitochondrial OS=Homo sapiens GN=MRPS22 PE=1 SV=1|28S ribosomal protein S22, mitochondrial OS=Homo sapiens GN=MRPS22 PE=1 SV=1|28S ribosomal protein S22, mitochondrial OS=Homo sapiens GN=MRPS22 PE=1 SV=1	IDH3G(C324) - Parental	1.09342	30.5902	7.37984	2.37e-09	2.49e-08	PDHB,ACO2,IDH3G,OGDH,IDH2	cluster 2	6	8	19
MRPS14	O60783	28S ribosomal protein S14, mitochondrial OS=Homo sapiens GN=MRPS14 PE=1 SV=1	IDH3G(C324) - Parental	1.7443	27.2532	9.67315	1.08e-12	2.95e-11	PDHB,ACO2,IDH3G,OGDH,IDH2	cluster 2	6	8	5
MRPS2	Q9Y399	28S ribosomal protein S2, mitochondrial OS=Homo sapiens GN=MRPS2 PE=1 SV=1	IDH3G(C324) - Parental	1.13511	29.6602	8.27262	1.12e-10	1.77e-09	PDHB,ACO2,IDH3G,IDH2	cluster 2	6	8	12
HSPE1	P61604|S4R3N1	10 kDa heat shock protein, mitochondrial OS=Homo sapiens GN=HSPE1 PE=1 SV=2|Protein HSPE1-MOB4 OS=Homo sapiens GN=HSPE1-MOB4 PE=3 SV=1	IDH3G(C324) - Parental	2.42211	31.89	9.98062	4.01e-13	1.2e-11	PDHB,ACO2,IDH3G,OGDH,IDH2	cluster 2	6	8	12
HADH	A0A0A0MSE2|E9PF18|Q16836|Q16836-2|Q16836-3	Hydroxyacyl-coenzyme A dehydrogenase, mitochondrial OS=Homo sapiens GN=HADH PE=1 SV=1|Hydroxyacyl-coenzyme A dehydrogenase, mitochondrial OS=Homo sapiens GN=HADH PE=1 SV=1|Hydroxyacyl-coenzyme A dehydrogenase, mitochondrial OS=Homo sapiens GN=HADH PE=1 SV=3|Isoform 2 of Hydroxyacyl-coenzyme A dehydrogenase, mitochondrial OS=Homo sapiens GN=HADH|Isoform 3 of Hydroxyacyl-coenzyme A dehydrogenase, m…	IDH3G(C324) - Parental	1.07414	28.0729	6.61592	3.34e-08	2.41e-07	PDHB,ACO2,IDH3G,OGDH,IDH2,IDH1	cluster 2	6	8	7
PDK3	Q15120|Q15120-2	[Pyruvate dehydrogenase (acetyl-transferring)] kinase isozyme 3, mitochondrial OS=Homo sapiens GN=PDK3 PE=1 SV=1|Isoform 2 of [Pyruvate dehydrogenase (acetyl-transferring)] kinase isozyme 3, mitochondrial OS=Homo sapiens GN=PDK3	IDH3G(C324) - Parental	0.5945	27.2834	4.45131	5.34e-05	0.000168635	PDHB,ACO2,IDH3G,IDH2	cluster 2	6	8	9
TRMT10C	Q7L0Y3	Mitochondrial ribonuclease P protein 1 OS=Homo sapiens GN=TRMT10C PE=1 SV=2	IDH3G(C324) - Parental	1.24027	30.6691	9.29959	3.64e-12	8.38e-11	PDHB,ACO2,IDH3G,OGDH,IDH2	cluster 2	6	8	19
MRPL3	E7ETU7|H0Y9G6|P09001	39S ribosomal protein L3, mitochondrial OS=Homo sapiens GN=MRPL3 PE=1 SV=1|39S ribosomal protein L3, mitochondrial (Fragment) OS=Homo sapiens GN=MRPL3 PE=1 SV=1|39S ribosomal protein L3, mitochondrial OS=Homo sapiens GN=MRPL3 PE=1 SV=1	IDH3G(C324) - Parental	0.999785	29.2848	6.76697	1.97e-08	1.54e-07	PDHB,ACO2,IDH3G,IDH2	cluster 2	6	8	14
MRPL14	Q6P1L8	39S ribosomal protein L14, mitochondrial OS=Homo sapiens GN=MRPL14 PE=1 SV=1	IDH3G(C324) - Parental	1.43978	27.9341	8.35701	8.39e-11	1.4e-09	PDHB,ACO2,IDH3G,OGDH,IDH2	cluster 2	6	8	6
MRPL11	Q9Y3B7|Q9Y3B7-2|Q9Y3B7-3	39S ribosomal protein L11, mitochondrial OS=Homo sapiens GN=MRPL11 PE=1 SV=1|Isoform 2 of 39S ribosomal protein L11, mitochondrial OS=Homo sapiens GN=MRPL11|Isoform 3 of 39S ribosomal protein L11, mitochondrial OS=Homo sapiens GN=MRPL11	IDH3G(C324) - Parental	1.26767	28.4578	10.1322	2.47e-13	8.13e-12	PDHB,ACO2,IDH3G,IDH2	cluster 2	6	8	9
IARS2	Q9NSE4	Isoleucine--tRNA ligase, mitochondrial OS=Homo sapiens GN=IARS2 PE=1 SV=2	IDH3G(C324) - Parental	0.579967	31.0725	6.69183	2.56e-08	1.93e-07	PDHB,ACO2,IDH2	cluster 2	6	8	30
VWA8	A3KMH1|A3KMH1-3	von Willebrand factor A domain-containing protein 8 OS=Homo sapiens GN=VWA8 PE=1 SV=2|Isoform 3 of von Willebrand factor A domain-containing protein 8 OS=Homo sapiens GN=VWA8	IDH3G(C324) - Parental	0.622164	30.87	5.75115	6.68e-07	3.33e-06	PDHB,ACO2,IDH3G,IDH2	cluster 2	6	8	46
MRPL50	Q8N5N7|Q8N5N7-2	39S ribosomal protein L50, mitochondrial OS=Homo sapiens GN=MRPL50 PE=1 SV=2|Isoform 2 of 39S ribosomal protein L50, mitochondrial OS=Homo sapiens GN=MRPL50	IDH3G(C324) - Parental	0.66465	28.4391	5.75135	6.68e-07	3.33e-06	PDHB,ACO2,IDH3G,IDH2	cluster 2	6	8	7
PDK1	Q15118|Q15118-2	[Pyruvate dehydrogenase (acetyl-transferring)] kinase isozyme 1, mitochondrial OS=Homo sapiens GN=PDK1 PE=1 SV=1|Isoform 2 of [Pyruvate dehydrogenase (acetyl-transferring)] kinase isozyme 1, mitochondrial OS=Homo sapiens GN=PDK1	IDH3G(C324) - Parental	1.16457	27.5685	7.84027	4.86e-10	6.29e-09	PDHB,ACO2,IDH3G,OGDH,IDH2	cluster 2	6	8	7
MRPL51	Q4U2R6	39S ribosomal protein L51, mitochondrial OS=Homo sapiens GN=MRPL51 PE=1 SV=1	IDH3G(C324) - Parental	0.802716	28.315	6.54508	4.27e-08	3.03e-07	PDHB,ACO2,IDH3G,IDH2	cluster 2	6	8	5
MRPS5	P82675	28S ribosomal protein S5, mitochondrial OS=Homo sapiens GN=MRPS5 PE=1 SV=2	IDH3G(C324) - Parental	1.30828	29.6227	7.61531	1.05e-09	1.23e-08	PDHB,ACO2,IDH3G,OGDH,IDH2	cluster 2	6	8	16
QRSL1	Q9H0R6	Glutamyl-tRNA(Gln) amidotransferase subunit A, mitochondrial OS=Homo sapiens GN=QRSL1 PE=1 SV=2	IDH3G(C324) - Parental	1.44548	26.774	10.0565	3.15e-13	9.92e-12	PDHB,ACO2,IDH3G,OGDH,IDH2	cluster 2	5	6	2
NDUFAB1	I3L505|O14561	Acyl carrier protein (Fragment) OS=Homo sapiens GN=NDUFAB1 PE=1 SV=1|Acyl carrier protein, mitochondrial OS=Homo sapiens GN=NDUFAB1 PE=1 SV=3	IDH3G(C324) - Parental	1.90732	27.3556	7.62399	1.02e-09	1.2e-08	PDHB,ACO2,IDH3G,OGDH,IDH2	cluster 2	5	7	3
MRPS18A	Q5QPA5|Q9NVS2|Q9NVS2-2	28S ribosomal protein S18a, mitochondrial (Fragment) OS=Homo sapiens GN=MRPS18A PE=1 SV=8|28S ribosomal protein S18a, mitochondrial OS=Homo sapiens GN=MRPS18A PE=1 SV=1|Isoform 2 of 28S ribosomal protein S18a, mitochondrial OS=Homo sapiens GN=MRPS18A	IDH3G(C324) - Parental	1.79091	28.1613	8.99727	9.85e-12	2.08e-10	PDHB,ACO2,IDH3G,OGDH,IDH2	cluster 2	6	8	7
ATP5D	P30049	ATP synthase subunit delta, mitochondrial OS=Homo sapiens GN=ATP5D PE=1 SV=2	IDH3G(C324) - Parental	0.740519	27.869	11.9805	8.62e-16	5.84e-14	PDHB,ACO2,IDH3G,OGDH,IDH2	cluster 2	4	4	3
AK3	Q9UIJ7	GTP:AMP phosphotransferase AK3, mitochondrial OS=Homo sapiens GN=AK3 PE=1 SV=4	IDH3G(C324) - Parental	1.15226	29.2428	6.81264	1.68e-08	1.36e-07	PDHB,ACO2,IDH3G,OGDH,IDH2	cluster 2	6	8	14
MRPL9	Q9BYD2	39S ribosomal protein L9, mitochondrial OS=Homo sapiens GN=MRPL9 PE=1 SV=2	IDH3G(C324) - Parental	0.909201	29.4879	6.73121	2.24e-08	1.71e-07	PDHB,ACO2,IDH3G,IDH2	cluster 2	6	8	12
MRPL41	Q8IXM3	39S ribosomal protein L41, mitochondrial OS=Homo sapiens GN=MRPL41 PE=1 SV=1	IDH3G(C324) - Parental	1.69691	28.6066	8.37039	8.02e-11	1.36e-09	PDHB,ACO2,IDH3G,OGDH,IDH2	cluster 2	6	8	4
LYRM4	C9JRX8|C9JY28|F5H189|H7C4Q5|Q9HD34	LYR motif-containing protein 4 (Fragment) OS=Homo sapiens GN=LYRM4 PE=1 SV=2|LYR motif-containing protein 4 OS=Homo sapiens GN=LYRM4 PE=1 SV=1|LYR motif-containing protein 4 OS=Homo sapiens GN=LYRM4 PE=1 SV=3	IDH3G(C324) - Parental	0.942941	27.0136	4.1983	0.000120788	0.0003563	PDHB,ACO2,IDH3G,IDH2	cluster 2	6	8	4
[truncated: 3,079 more rows]

## Sheet: Table S8
Table S8. Gene ontology enrichment analysis for the clusters of correlating putative interactors across all bait enzymes of TCA cycle
[truncated: 1,045 more rows]

## Sheet: Table S9
Table S9. Subcellular localization of the top putative interactors of each bait enzyme of TCA cycle
[truncated: 328 more rows]

[truncated: 6 more sheets: Table S10, Table S11, Table S12, Table S13, Table S14, Sheet1]
